# Supplementary material for: Dehydration does not drive host behavioural manipulation by hairworms
Source: PLoS One. 2025 Sep 23;20(9):e0332641. doi: 10.1371/journal.pone.0332641 (PMC12456768; doi:10.1371/journal.pone.0332641)
Supplement: S1 File — S1 Data. Supplementary Data File. (XLSX) [file pone.0332641.s014.xlsx]

## Sheet: 1 -Proteome data infection expt
											Normalized abundance
											In(Y+1) Infected DAY			In(Y+1) Infected NIGHT			In(Y+1) Control DAY			In(Y+1) Control NIGHT			In(Y+1) Post-Infected DAY			In(Y+1) Post-Infected NIGHT
Accession	Peptide count	Unique peptides	Confidence score	Anova (p)	q Value	Max fold change	Power	Highest mean condition	Lowest mean condition	Mass	Hemo_S5	Hemo_S8	Hemo_S9	Hemo_S1	Hemo_S10	Hemo_S16	Hemo_S11	Hemo_S13	Hemo_S17	Hemo_S3	Hemo_S14	Hemo_S18	Hemo_S2	Hemo_S7	Hemo_S12	Hemo_S4	Hemo_S6	Hemo_S15
ANN24023-RA	2	2	123.39	0.123168	0.17715	3.00449	0.411096	Group I	Group SC	83168	12.8648	13.8897	13.1686	13.0865	13.0902	10.8818	12.4043	12.3303	11.7161	11.277	9.93475	12.6391	12.9521	12.1381	13.008	11.4637	12.4978	12.5808
ANN24001-RA	2	2	149.52	0.158145	0.197805	1.77711	0.361781	Group I	Group SC	13906	14.6428	15.5851	15.4614	15.5099	15.5875	14.5824	15.0943	15.2646	14.7568	14.2084	14.3232	14.2438	15.2622	15.1542	15.6462	14.2765	14.6012	14.4464
ANN23986-RA	2	2	142.82	0.106738	0.163852	2.18581	0.439359	Group PI	Group SC	34876	15.9236	16.0596	15.6141	16.4366	15.079	16.1819	15.0922	15.2476	15.7048	15.1294	15.4084	15.2577	16.3271	16.1598	15.039	16.9199	15.1828	15.7901
ANN21810-RA	4	2	210.62	0.253215	0.259139	2.48831	0.270782	Group PI	Group I	74589	12.4769	12.5794	13.6164	12.1358	13.6253	12.0712	11.0249	12.0455	11.7395	15.4767	12.5775	12.7798	12.1536	14.1826	14.0573	12.9811	13.9127	14.4717
ANN21804-RA	2	2	134.78	0.980595	0.554792	1.06558	0.052432	Group SC	Group I	26068	14.6867	14.3513	14.1453	14.6223	13.643	11.0808	12.711	12.879	13.5434	15.4742	13.7737	14.225	13.8751	13.0899	13.7917	11.2475	15.1145	14.7038
ANN19984-RA	2	2	89.91	0.192574	0.218045	1.3852	0.32326	Group I	Group SC	37034	13.4618	13.4909	13.8248	13.6974	13.8722	14.3458	12.9528	13.9615	13.7695	12.4648	12.1393	14.1586	13.4322	13.6993	13.7295	14.0032	13.6645	13.7424
ANN19532-RA	2	2	102.09	0.102074	0.159576	2.23483	0.448161	Group PI	Group I	63475	16.5585	16.0502	15.9366	16.5221	15.8611	16.8388	16.1525	16.343	16.9864	17.5082	16.4608	17.2086	17.2897	17.0654	17.2674	15.6381	17.4828	17.3986
ANN19356-RA;ANN19354-RA	2	2	107.23	0.077231	0.136999	4.40867	0.502653	Group PI	Group SC	51824	12.2554	11.5564	12.7377	10.7313	11.2386	10.1856	10.2608	10.3994	10.8281	11.919	9.75164	10.7189	11.9199	13.3741	12.038	10.1274	12.6914	11.6733
ANN18965-RA	4	2	292.86	0.054892	0.11093	5.18569	0.567562	Group SC	Group I	26956	12.575	12.0693	12.9178	12.764	12.7966	10.6022	12.7401	14.6036	14.781	14.3383	13.7533	13.333	11.4812	13.7888	14.2794	13.9288	13.0981	10.7503
ANN18715-RA;ANN26558-RA	2	2	122.69	0.261948	0.260215	1.71766	0.2644	Group I	Group SC	22716	16.2206	17.0281	16.3297	16.387	16.7242	15.2338	16.3407	16.0135	15.7025	15.3754	14.9427	16.3696	16.317	16.2809	16.4339	15.2454	16.1849	16.2955
ANN17337-RA	2	2	75.93	0.457873	0.374867	1.30828	0.1647	Group PI	Group I	203793	12.5883	12.2258	12.8035	12.672	12.3432	11.4583	12.7519	12.7595	12.4746	12.2639	12.3365	12.2101	12.8547	12.7488	12.9428	12.3607	11.9335	12.9867
ANN16672-RA	3	2	151.77	0.674943	0.454321	1.27067	0.103412	Group PI	Group I	46123	14.1659	14.1423	13.6216	14.1676	13.0215	13.6773	13.7044	14.7027	14.757	13.7108	13.2792	13.3317	14.375	13.6195	14.4126	14.3527	13.6694	13.9435
ANN16622-RA;ANN16623-RA	2	2	81.19	0.478055	0.380256	2.00286	0.157517	Group I	Group SC	54547	10.4416	12.6211	13.7431	12.9139	13.0373	9.8777	10.7452	12.0042	12.6393	12.4843	11.7659	12.003	13.3964	9.25452	13.6479	10.3514	8.08392	11.4145
ANN16615-RA	2	2	110.83	0.110498	0.168008	1.71767	0.432532	Group I	Group PI	53106	14.1725	14.6176	13.8434	13.8014	13.7893	13.7064	14.0502	13.7817	14.0496	13.4433	13.6901	13.7902	13.7053	13.5782	14.0442	11.6233	13.4856	13.3377
ANN16573-RA;ANN00160-RA	2	2	83.8	0.173628	0.213076	4.34749	0.343457	Group SC	Group I	77165	12.646	12.7731	13.2592	12.8646	13.4092	12.4998	15.2234	13.4498	15.3873	13.1122	12.9724	13.2971	13.8595	14.6296	14.9049	12.7566	12.8285	12.5537
ANN16261-RA	2	2	79.12	0.567493	0.429153	1.27166	0.129841	Group I	Group SC	27665	13.3568	13.1607	13.0853	13.1067	13.2942	12.471	13.1961	13.3065	12.6147	12.0276	13.0626	12.4868	12.5001	13.1424	13.6524	11.9475	13.1272	12.9621
ANN15406-RA	2	2	109.27	0.001727	0.012533	2.01032	0.958984	Group I	Group SC	20876	13.7256	13.9079	13.776	13.6176	13.5104	13.8324	13.3861	13.3257	12.6617	12.5018	12.6382	13.3097	13.6419	13.8175	13.7577	12.9867	13.7673	13.4583
ANN15288-RA	2	2	130.97	0.337528	0.313291	1.72239	0.217749	Group I	Group PI	42323	12.3149	13.7183	13.9169	13.2672	13.8629	12.5706	13.0441	13.5097	13.0921	12.682	11.9662	13.1983	13.2696	12.4284	13.648	12.31	12.4412	12.4708
ANN15009-RA	2	2	73.12	0.045901	0.096658	1.71554	0.600401	Group I	Group SC	15722	13.6324	14.3292	14.1059	14.1317	13.8403	13.9483	12.3659	14.0704	13.7064	12.7548	12.9102	13.9375	13.867	13.6082	13.6086	14.1623	13.5052	14.0292
ANN14356-RA	2	2	71.35	0.002423	0.013238	1.70844	0.94359	Group PI	Group SC	13702	13.6843	13.5462	13.6199	13.4053	13.4234	13.5931	13.3447	13.0604	13.0049	12.9617	13.0795	13.1484	13.4089	13.6778	13.8959	13.0231	13.6563	13.9336
ANN14046-RA	2	2	114.38	0.871823	0.529224	1.22875	0.067549	Group PI	Group I	22443	12.6605	12.92	12.7453	12.3766	14.1388	10.1071	13.8879	12.3668	13.1637	11.0522	14.1	10.4123	11.8149	12.9563	14.7613	11.1927	11.3144	10.6364
ANN12403-RA	2	2	116.62	0.057041	0.113833	5.01071	0.560393	Group I	Group PI	41674	11.0406	13.4948	13.5889	11.181	13.6328	12.7246	9.2583	10.2484	9.23051	14.1684	10.0864	9.43931	11.4005	10.6237	12.6618	8.25585	10.7374	11.1295
ANN12394-RA	2	2	191.04	0.819086	0.516644	1.39188	0.075927	Group PI	Group SC	46287	15.3399	15.3863	15.1804	14.9703	15.5573	12.4431	15.5162	13.2161	15.0012	16.0077	13.6435	13.9789	15.5601	14.2027	16.3759	13.4081	15.2223	15.0193
ANN12313-RA	5	2	199.56	0.060795	0.119825	8.10494	0.548419	Group I	Group SC	86779	11.7102	12.2771	15.0332	15.0013	13.8965	12.8924	12.2872	12.3257	11.5774	12.3394	10.8385	12.2863	13.4027	12.2344	13.6159	11.6703	11.8243	11.0223
ANN12312-RA	6	2	286.4	0.236312	0.249848	6.63917	0.283875	Group I	Group SC	83748	10.6611	11.198	13.9377	14.9964	14.5528	12.8111	12.4418	11.3985	10.9687	11.4754	12.9962	11.6153	12.8623	12.492	13.1049	10.5834	10.361	12.0364
ANN12060-RA;ANN12062-RA	2	2	162.2	0.942821	0.541441	2.39469	0.057384	Group I	Group SC	30377	11.8538	14.8059	15.554	15.0862	14.8069	17.4015	13.7893	15.3948	16.0361	12.8893	14.9881	14.762	14.6212	16.1126	12.5506	17.3208	11.6715	15.3187
ANN11853-RA	2	2	73.46	0.948168	0.54256	1.9131	0.056665	Group I	Group PI	113772	13.6579	16.214	14.788	14.504	17.4759	13.5389	14.7742	14.4422	14.543	17.2931	14.2463	13.9846	14.7793	16.2544	13.5998	13.0313	16.2616	14.7125
ANN11504-RA	2	2	95.9	0.026494	0.06934	1.86731	0.694466	Group I	Group SC	47678	13.7341	13.7711	13.6709	13.5246	13.3622	12.9408	12.8645	13.2293	12.874	12.6509	12.1771	13.2949	13.4942	13.584	13.3091	12.5035	13.6202	13.458
ANN11446-RA;ANN11443-RA;ANN12054-RA;ANN12008-RA	13	2	693.2	0.148924	0.194882	1.97878	0.373606	Group PI	Group I	104768	14.18	13.0497	13.476	13.8493	12.7922	14.7562	12.7589	12.6347	14.2303	14.3264	13.9775	15.0744	14.4295	14.6845	14.8891	13.6713	14.8543	14.5835
ANN09733-RA	2	2	175.49	0.66801	0.451895	1.32393	0.104939	Group PI	Group I	17706	14.8239	14.5697	14.1947	14.8444	14.3481	15.2178	14.025	15.8973	15.6351	13.9024	13.6928	14.3342	15.2761	14.3947	15.6116	15.0011	14.5158	14.6541
ANN09605-RA	2	2	92.24	0.001283	0.010189	2.75697	0.969565	Group I	Group SC	43998	13.9393	13.9921	13.1641	13.4032	13.228	13.5937	12.5012	12.9496	12.6049	11.2027	11.8405	13.245	13.3404	13.5819	13.1512	13.6929	13.8878	13.6899
ANN09256-RA	2	2	94.73	0.573768	0.429399	1.34149	0.128117	Group I	Group SC	175202	13.0434	13.4248	12.9554	13.4641	13.4652	12.229	12.8846	13.1465	12.9732	12.68	12.2472	13.1217	13.2824	12.4101	13.5521	12.0138	12.9174	12.9109
ANN09238-RA	2	2	74.14	0.017594	0.052998	2.30874	0.756383	Group I	Group SC	64963	13.0684	13.6106	13.3923	13.3763	13.2114	12.5799	12.1121	12.6865	12.4379	12.4466	11.0521	12.9202	13.1418	12.9474	12.0606	12.9544	12.9982	13.3756
ANN08906-RA	2	2	69.96	0.052483	0.107422	2.07203	0.575887	Group I	Group SC	32491	15.4317	15.9144	16.3685	16.6718	16.1983	15.388	14.5743	15.5886	15.1425	15.4994	14.4795	16.0555	16.2315	15.3407	15.839	15.4801	15.8705	15.4476
ANN07851-RA	2	2	93.03	0.024291	0.065728	5.33297	0.708228	Group I	Group SC	19289	11.5643	13.0758	12.6748	12.4528	12.5411	10.3567	10.8056	10.9013	9.76839	9.2683	8.86251	11.8264	12.2074	10.0152	12.3027	10.0555	11.059	10.5005
ANN07674-RA	2	2	98.42	0.000454	0.004834	4.03263	0.990731	Group SC	Group I	296234	11.4038	12.3716	13.0195	11.7762	11.8805	11.8045	13.303	13.8978	13.7246	13.7032	13.4644	13.2774	12.7378	11.3849	13.1724	12.238	12.1024	13.0086
ANN06875-RA	5	2	186.89	0.623382	0.444687	3.68871	0.115321	Group SC	Group I	52871	8.91709	9.25333	10.6136	9.6057	10.7225	9.46931	8.35427	11.021	10.6007	10.5624	12.7164	9.06049	9.94251	10.8855	10.901	7.65381	12.1428	11.1535
ANN06822-RA	2	2	89.66	0.546463	0.419435	1.99029	0.135809	Group PI	Group SC	99707	13.8619	13.3584	12.4573	12.9596	12.8281	10.5182	12.9403	12.858	12.2084	10.7631	10.5663	12.6596	13.0283	12.1809	13.4744	10.3118	13.7191	13.104
ANN06657-RA;ANN06656-RA;ANN11922-RA;ANN11923-RA;ANN23216-RA;ANN06658-RA	6	2	352.93	0.727453	0.477931	1.17648	0.092511	Group I	Group SC	42194	16.9673	17.6214	16.8177	17.2932	17.6416	14.84	17.2108	17.3223	16.6036	16.7256	16.19	17.3873	17.494	16.0729	17.888	13.2641	17.1914	16.5733
ANN06513-RA	2	2	112.01	0.03636	0.08813	2.73957	0.641657	Group I	Group PI	135712	14.3136	16.1136	15.2322	14.9787	15.8464	14.4297	14.1504	14.8671	14.3002	14.6034	13.9408	14.3969	15.1303	13.775	14.8928	13.0397	13.6773	14.1606
ANN06201-RA;ANN06203-RA	2	2	131.32	0.911997	0.535431	2.4188	0.061652	Group PI	Group SC	26217	13.2494	15.1213	15.4734	14.9194	14.8473	15.7356	12.9143	15.4411	15.781	14.2367	15.4951	14.7637	14.891	16.7877	13.1736	17.097	13.564	14.9319
ANN05983-RA	2	2	108.53	0.021267	0.05854	1.69358	0.728651	Group PI	Group SC	28972	12.808	13.0148	13.3573	13.1169	13.0773	13.0816	12.7316	12.7075	12.5807	11.5763	13.0708	12.8306	12.9471	13.1617	13.1706	13.5959	12.9364	13.2349
ANN04819-RA	4	2	268.03	0.396244	0.353408	2.07641	0.189377	Group I	Group SC	75623	13.5254	14.5283	13.4241	14.6758	13.9881	12.1123	13.4425	13.5156	12.859	13.4724	12.4538	13.4403	13.9348	13.2351	14.2604	12.8191	13.9752	13.4565
ANN03912-RA	2	2	89.49	0.738291	0.482077	1.50798	0.090398	Group I	Group SC	277428	12.1665	12.4219	11.448	12.3872	11.7662	10.3594	11.749	11.6411	10.9532	10.6777	11.7734	11.9113	11.9186	10.7271	12.4378	10.6748	12.0098	11.6893
ANN03781-RA	2	2	76.94	0.019816	0.055683	2.50178	0.739182	Group I	Group SC	59958	14.017	14.2712	14.2736	14.5952	13.6654	14.1997	11.8808	12.8221	13.6974	14.0078	12.9594	13.1496	14.4651	13.2207	12.4728	13.1659	13.1737	11.8901
ANN02489-RA;ANN12227-RA	2	2	91.04	0.046013	0.096658	1.71804	0.599959	Group I	Group SC	14898	13.6032	13.9265	13.9526	13.467	13.6096	13.8755	13.4492	13.5929	13.0743	12.5315	12.2885	13.6254	13.6987	13.9666	13.6836	12.7843	13.7244	13.5914
ANN02301-RA	2	2	93.9	0.153961	0.197805	1.45938	0.367056	Group I	Group SC	21340	15.0154	15.3245	15.2245	15.6473	15.3467	14.7897	15.0431	15.2428	14.8929	14.1661	14.3768	15.1373	15.0754	15.2278	15.3835	14.4949	15.0772	15.3653
ANN00248-RA	2	2	94.74	0.155455	0.197805	1.74323	0.365155	Group I	Group SC	84384	11.1165	12.0303	12.0952	12.0618	12.3161	11.4364	11.6691	11.8993	11.366	10.7665	10.4648	11.3523	11.5856	10.9994	12.2254	11.1282	10.9105	11.7914
ANN23753-RA	3	3	150.08	0.150457	0.195288	2.06948	0.371589	Group I	Group SC	46164	14.5527	14.7086	14.9577	14.7798	14.0846	15.6043	12.0389	13.717	13.8795	15.1058	13.7877	14.3734	14.5246	13.4065	14.2606	15.4672	13.3013	14.6462
ANN22455-RA	6	3	449.44	0.382674	0.343222	2.31879	0.195457	Group PI	Group I	95056	14.4424	13.826	14.7997	15.3313	14.4626	12.562	13.2202	14.3058	15.0177	16.3192	14.2795	15.2743	14.9757	14.5798	15.3148	13.4673	15.7556	16.2184
ANN19136-RA	3	3	186.07	0.044048	0.095799	5.94028	0.60783	Group SC	Group I	27579	9.69016	10.7607	12.5089	11.95	13.7129	12.3999	14.1101	13.9599	15.0787	13.9594	14.6751	11.9534	11.8588	11.9458	14.1711	13.4945	13.8607	10.3681
ANN19004-RA	3	3	159.7	0.002874	0.013497	3.18757	0.93431	Group I	Group SC	41173	15.7455	16.2585	15.8886	15.6127	15.1735	15.6928	14.3228	14.0329	14.2256	15.5925	13.8275	14.5542	14.9595	14.2378	14.8493	13.0304	14.9343	14.9093
ANN18013-RA	3	3	147.5	0.000569	0.005675	2.76367	0.987761	Group I	Group PI	78199	13.9672	14.4924	14.2021	14.3492	13.7419	14.1022	12.643	13.1445	13.5178	13.5222	13.0186	14.0323	12.9405	13.4536	13.0765	12.5456	13.3921	13.2612
ANN17701-RA	3	3	172.58	0.505082	0.393347	1.34855	0.148485	Group PI	Group I	40407	13.5354	12.4923	12.7403	13.6164	12.9788	13.1488	13.0733	12.7541	12.5525	14.0624	13.3667	13.287	13.5491	13.0966	13.972	13.2362	13.648	12.8763
ANN17468-RA	3	3	175.06	0.380313	0.343032	1.72751	0.196542	Group I	Group SC	41848	13.9424	14.78	14.1032	14.4549	14.2619	12.4838	13.7147	14.1053	13.9906	12.9132	12.6102	13.7804	14.0642	12.9886	14.3895	10.6508	13.4877	13.6644
ANN14595-RA	3	3	135.11	1.33e-06	0.000106	8.34836	1	Group I	Group SC	90499	15.3515	16.8126	15.9976	16.7022	16.1731	15.8771	14.4583	13.9421	14.1556	14.0592	13.9814	14.2036	14.9959	15.3583	14.1274	14.4899	14.5848	14.6369
ANN14210-RA	3	3	195.97	0.248945	0.258077	2.44004	0.273995	Group SC	Group PI	31084	12.9802	12.9662	12.2156	11.7433	15.2877	13.2373	13.6408	14.4208	15.2612	14.3493	13.0539	13.0103	12.3516	14.2516	12.9355	13.4757	13.1871	13.0602
ANN13767-RA	3	3	254.86	0.657427	0.448652	1.56392	0.107313	Group I	Group SC	55588	16.1391	16.041	15.4566	15.9999	15.9703	14.1384	15.6151	15.6889	15.1324	14.7547	15.1302	15.4754	15.7812	15.1014	15.9997	14.2338	15.9463	15.293
ANN13339-RA	3	3	140.39	0.562053	0.429153	1.21749	0.131357	Group PI	Group SC	61031	13.5371	13.7038	13.3751	13.1774	13.3683	12.1984	12.9224	13.9108	13.6315	11.7802	11.3998	13.1178	13.2448	13.7783	13.2251	11.9661	13.7899	13.141
ANN12865-RA	3	3	181.62	0.99495	0.559307	1.16353	0.050626	Group SC	Group I	38274	9.38468	9.71685	12.6656	12.4427	10.5592	14.1985	10.6343	13.2363	14.2885	8.83995	12.3238	9.12843	11.0298	12.611	10.1593	14.2952	7.94795	12.2108
ANN12401-RA;ANN12400-RA	3	3	128.99	0.004464	0.017382	2.48045	0.905036	Group SC	Group PI	91136	13.5734	12.3609	13.1638	13.0774	12.9108	13.3918	13.8042	13.0165	13.7151	13.4797	14.0073	13.0514	12.2983	12.2919	12.7028	13.1099	12.8014	12.5652
ANN12221-RA	3	3	176.29	0.086318	0.143548	2.79852	0.481033	Group I	Group SC	36779	15.9255	17.5287	17.0188	16.9261	17.04	15.4361	16.2675	15.7973	15.6356	16.2331	14.5095	15.752	16.5899	15.8338	16.7827	15.7615	15.7327	14.8389
ANN11807-RA;ANN11809-RA	3	3	185	0.922295	0.535431	2.1297	0.060202	Group I	Group SC	28741	11.8008	14.328	14.6969	14.2836	14.1995	16.8089	13.3097	15.1191	14.8658	12.6073	15.046	14.4691	13.8406	15.6945	11.9882	16.298	11.2701	14.836
ANN11651-RA	3	3	179.29	0.123161	0.17715	2.40545	0.411106	Group I	Group SC	113533	13.0931	13.9707	13.7382	13.3629	13.5818	12.0603	12.9375	13.0703	12.0758	12.3337	11.523	12.7468	13.2086	12.8426	13.5466	11.4339	13.1697	12.3524
ANN11444-RA	11	3	622.53	0.664041	0.451122	1.7404	0.105823	Group SC	Group I	86390	14.6775	11.5725	12.6625	14.0685	11.3989	15.5587	12.9784	12.2579	14.9505	14.1567	14.8175	16.0471	12.052	15.3948	14.9391	11.0941	15.4828	13.2268
ANN10959-RA;ANN02178-RA	3	3	149.95	0.095504	0.154012	2.4602	0.461237	Group I	Group SC	22619	15.418	15.0998	15.228	15.3911	15.6274	13.8204	14.6098	14.0034	14.734	13.7307	13.1695	14.7898	14.8424	14.9228	15.4097	13.2695	14.7363	14.1288
ANN10452-RA	3	3	203.54	0.236015	0.249848	1.50061	0.284115	Group I	Group SC	33716	14.8852	15.5017	15.2106	15.4266	15.0822	14.3277	14.9056	15.1247	14.7308	14.2423	14.035	14.944	15.1281	14.7815	15.2272	14.2813	14.7582	14.7079
ANN10273-RA	5	3	369.38	0.174839	0.213076	2.0918	0.342096	Group SC	Group I	41926	14.9392	14.5629	14.5673	14.3572	14.5612	14.1907	14.5847	15.0024	14.9964	16.2457	14.6684	15.1858	14.9911	13.9064	15.3329	16.1058	15.2193	14.7606
ANN09069-RA	3	3	172.84	0.600936	0.434113	1.50506	0.120934	Group I	Group SC	40700	14.0971	14.9572	14.231	14.4647	14.6363	13.2306	14.2553	14.3892	14.0706	13.6213	13.2192	13.9357	14.3819	13.9144	14.9923	12.7242	14.1581	14.1054
ANN08724-RA	3	3	114.05	0.040821	0.0931	2.09127	0.621402	Group PI	Group SC	69638	12.5481	13.1702	12.7702	12.613	12.7258	12.5993	12.6352	12.608	12.2369	11.6626	10.3199	11.7277	13.2573	12.469	13.2886	12.1131	13.0898	12.075
ANN08499-RA	3	3	109.91	0.255241	0.259548	1.7468	0.26928	Group I	Group PI	198310	13.9512	14.3732	14.8691	14.6845	14.3657	13.5126	12.5216	13.9884	13.8791	14.1959	13.5784	14.6619	13.5188	14.0147	13.8832	11.4178	14.6218	13.478
ANN06870-RA;ANN06872-RA;ANN27072-RA;ANN06874-RA;ANN06871-RA	6	3	248.24	0.208605	0.22968	2.30829	0.307778	Group SC	Group PI	51212	9.22397	12.0112	13.2192	11.0474	13.0558	14.2013	13.1119	12.8034	13.667	13.6378	14.5913	12.5503	12.5714	12.1446	13.1101	11.5673	13.5656	12.6656
ANN02367-RA	3	3	115.1	0.002685	0.013238	7.66806	0.938139	Group SC	Group I	126974	11.9705	12.3675	12.7597	12.743	13.7505	12.2412	15.2541	14.6233	14.5047	14.0326	15.7203	13.414	11.6921	12.4315	13.9846	11.0048	14.0766	12.4807
ANN01408-RA	3	3	158.84	0.455186	0.374588	1.2592	0.165687	Group PI	Group SC	136687	13.0886	13.1298	13.2247	13.2382	12.5276	13.0599	13.5701	13.0573	13.5172	11.9238	12.0064	12.0929	13.0685	13.134	13.4649	13.6892	12.7973	12.2261
ANN00197-RA	3	3	129.11	0.460739	0.375289	1.7673	0.163656	Group I	Group SC	72836	13.2521	14.0029	13.6492	13.4645	13.6648	11.8694	12.9904	13.2528	12.9014	12.7439	11.5554	13.2947	13.5989	12.672	14.0231	11.2597	12.8835	12.5607
ANN00066-RA;ANN24586-RA	3	3	117.67	0.186838	0.215287	1.5985	0.329142	Group I	Group SC	59544	13.8753	14.0106	14.1337	13.855	14.29	13.4821	13.3918	13.9707	13.5696	12.8845	13.225	13.6366	13.6261	13.7877	14.1205	12.2986	13.8902	13.7027
ANN23470-RA	4	4	210.93	0.920456	0.535431	1.57715	0.060459	Group PI	Group SC	55512	14.2404	14.0968	13.7947	13.9164	14.1623	11.802	14.0974	13.8575	13.1493	13.3359	12.1975	14.1376	14.3768	12.8767	14.7034	11.5019	14.6313	13.8898
ANN20361-RA	41	4	2750.1	0.000192	0.00306	12.8971	0.997153	Group SC	Group I	221064	16.3099	14.3397	14.1379	13.7915	14.7001	15.2956	18.3079	16.692	16.6771	18.2571	17.483	17.6798	16.7408	15.5677	15.5718	15.034	17.4362	16.1795
ANN19346-RA	4	4	227.26	0.704653	0.468739	1.27942	0.097104	Group I	Group SC	18328	14.8942	15.2551	15.3246	15.1214	15.27	13.9051	15.2402	15.0488	14.8392	14.3358	14.3353	14.7242	15.0924	14.8704	15.4296	13.7972	14.7732	14.5362
ANN18882-RA;ANN27712-RA;ANN24892-RA;ANN26683-RA	4	4	372.85	0.083926	0.143548	1.67923	0.486512	Group I	Group SC	11410	17.7309	18.1353	18.0925	17.8676	17.9119	17.5326	17.5897	17.6093	17.2346	17.0256	16.7288	17.7348	17.7986	17.7118	17.9987	16.5397	17.7673	17.6583
ANN17769-RA	4	4	190.49	0.123092	0.17715	2.25496	0.411217	Group I	Group SC	51707	14.4837	14.8521	14.3721	14.6137	14.3563	12.9644	14.2883	13.6748	13.2641	13.1368	12.4314	13.8335	14.347	13.2393	14.3242	12.719	14.2657	13.8013
ANN17471-RA	4	4	190.62	0.188363	0.215287	8.45285	0.327559	Group PI	Group I	252395	10.8001	8.46563	9.37238	9.75745	10.3407	8.7647	11.42	10.3102	10.174	9.90758	8.97296	9.96509	9.83855	10.7468	13.6744	10.5543	9.82286	10.1461
ANN16607-RA	4	4	356.27	0.011206	0.03508	1.88326	0.815415	Group I	Group SC	230244	15.9969	16.2269	15.9305	16.0422	15.6124	16.5856	15.2529	15.4957	15.6415	15.8027	15.0448	15.4497	15.994	15.7887	15.8041	15.3697	15.0746	15.7606
ANN16151-RA	4	4	196.61	0.437273	0.373197	1.79225	0.17246	Group I	Group SC	67067	13.397	15.5755	14.7011	14.7955	14.9888	13.9051	14.0098	14.8875	14.4596	13.9328	13.0437	14.028	14.6799	13.5152	14.7217	13.1447	14.9971	13.4593
ANN13348-RA	4	4	245.33	0.137892	0.184995	7.68104	0.388788	Group PI	Group I	229992	10.8647	10.4107	10.778	9.91997	9.9442	11.7178	10.5123	10.4115	10.4319	11.1601	11.3062	12.5664	10.4814	11.7389	11.729	14.3541	10.4654	12.4303
ANN13027-RA	4	4	320.53	0.215156	0.23367	1.62942	0.301822	Group I	Group SC	52802	15.4707	16.1029	15.9356	15.5031	16.0113	15.4319	15.3873	15.7428	15.4837	14.6792	15.1219	14.9911	16.2103	15.7366	16.2398	15.0953	14.9137	14.7233
ANN12315-RA;ANN06621-RA	5	4	278.96	0.00134	0.010189	47.756	0.968162	Group I	Group SC	80959	13.1032	12.1887	13.2694	16.8391	14.4535	12.764	10.658	11.0471	10.3909	11.1479	12.3634	11.0467	11.4161	11.4368	11.8904	11.998	11.7848	11.3236
ANN11861-RA	4	4	171.59	0.005747	0.020851	10.419	0.884451	Group SC	Group I	72142	10.7071	11.4006	11.9043	11.0517	13.4496	11.9777	14.5288	14.677	14.8098	13.8261	15.1986	12.824	13.0371	14.3601	15.1886	11.2471	14.968	12.2794
ANN09857-RA	4	4	260.16	0.005132	0.019053	7.61926	0.894034	Group SC	Group I	77118	12.3052	13.0209	13.7824	13.1591	14.9935	15.0675	15.9545	15.8886	16.8751	15.4674	16.9524	14.4209	14.1758	14.8729	16.1696	14.1323	15.7275	14.4033
ANN09826-RA	5	4	292.28	0.188707	0.215287	1.54585	0.327204	Group I	Group SC	61214	15.8672	15.7082	15.4021	15.6971	16.0581	15.6435	15.1659	15.1717	15.1682	14.9337	14.6566	16.1046	15.4915	15.4224	16.1402	14.3842	15.7674	16.0794
ANN08131-RA	4	4	250.2	0.623614	0.444687	1.40912	0.115265	Group SC	Group PI	141013	15.5226	16.0859	17.013	16.6226	15.8047	16.5023	15.4794	16.0573	17.1782	17.5731	15.479	11.5634	16.1806	16.0581	16.7716	15.5251	16.4253	15.7221
ANN06384-RA;ANN06385-RA;ANN09770-RA;ANN24567-RA;ANN06381-RA	7	4	441.29	0.473455	0.380256	2.4039	0.15912	Group I	Group SC	73638	15.0457	14.9833	14.2468	14.5416	14.3404	12.1907	14.2936	13.6701	13.131	13.6363	12.2505	13.8343	14.6472	13.5485	14.8583	11.5183	15.0828	13.976
ANN06308-RA	4	4	221.09	0.280584	0.26985	1.77245	0.251559	Group I	Group SC	60027	13.8977	13.9608	14.138	13.9486	14.1029	12.6597	13.6846	13.5346	13.0542	13.1489	12.6094	13.4669	13.9764	13.6101	14.5051	12.3637	14.1285	13.4053
ANN05629-RA;ANN05783-RA	5	4	357.28	0.025015	0.066562	1.92652	0.703605	Group I	Group PI	53238	16.5579	16.3026	15.7661	15.3575	15.7854	16.2934	15.517	15.764	16.13	16.2076	15.8592	15.8453	15.5427	15.6364	15.5888	14.5892	15.5346	15.3933
ANN04619-RA	5	4	299.67	0.010138	0.033353	4.98124	0.82717	Group SC	Group I	115050	11.2308	13.2239	14.0557	12.9143	13.1511	14.8209	14.3087	14.8862	15.9146	14.9672	16.1242	14.3621	14.2806	14.6927	15.5899	13.5137	14.9059	14.0613
ANN04429-RA	4	4	246.84	0.132213	0.183293	9.73374	0.397095	Group SC	Group I	86049	12.9588	12.1066	11.9217	11.7409	13.6254	12.2881	16.3817	14.7024	14.513	12.7932	13.6115	11.6677	12.8232	12.7364	15.1275	11.9734	12.8058	11.6607
ANN01062-RA	4	4	243.73	0.019881	0.055683	1.92768	0.738704	Group I	Group SC	100580	13.7839	14.3854	14.064	14.1575	14.0579	14.478	13.6406	13.8355	13.6013	12.9446	12.645	13.8988	14.2418	13.988	14.5221	13.3025	13.7952	13.9203
ANN22820-RA	5	5	289.96	0.000164	0.00306	13.9304	0.997747	Group I	Group PI	48860	16.2841	16.2377	15.9118	16.2894	16.0883	13.7895	12.7782	13.2872	13.523	14.8096	13.1116	13.4226	13.2648	12.6412	14.0718	11.6021	13.9869	12.862
ANN17126-RA	5	5	287.1	0.032177	0.080265	5.03148	0.662519	Group SC	Group I	53071	12.4576	12.381	13.344	12.9365	14.0777	14.8032	15.909	14.5575	15.7332	13.1852	15.5156	15.3727	13.1465	12.3841	12.3872	14.2339	14.1864	15.4837
ANN14435-RA	5	5	278.13	0.205565	0.227905	2.97812	0.310613	Group I	Group SC	38537	14.1964	16.6794	16.367	16.321	16.1628	13.8485	14.9776	15.3335	14.7221	15.2477	13.8052	14.992	16.0093	14.2934	15.8301	14.0364	13.787	12.9897
ANN13009-RA;ANN13056-RA;ANN00129-RA	5	5	229.77	0.593995	0.433124	1.48932	0.122727	Group I	Group SC	50231	16.1163	16.3056	15.8534	15.9956	15.9144	14.4671	15.689	15.7677	15.5726	15.4654	14.5557	15.6083	16.1588	15.3035	16.4181	14.6943	15.871	15.7825
ANN12402-RA	5	5	243.6	0.882934	0.531924	1.28397	0.065878	Group SC	Group PI	101158	14.2614	14.9214	14.9797	13.8817	15.1431	15.3703	14.2749	14.5583	15.1576	15.8815	14.4078	14.7116	14.3781	14.4415	14.5949	15.4359	14.6659	14.5636
ANN07384-RA	5	5	269.48	0.739802	0.482077	1.49914	0.090107	Group I	Group SC	50764	13.9754	14.3137	14.0508	13.8916	14.3894	12.2071	13.9261	13.8351	13.3712	13.2436	13.1608	13.71	13.9832	13.0295	14.7903	11.4587	13.8028	13.6055
ANN06280-RA	5	5	283.23	0.657595	0.448652	1.39751	0.107275	Group PI	Group SC	56255	14.796	15.3961	15.0442	15.0738	15.037	14.0112	14.8679	15.1416	14.5552	14.0775	13.9521	14.977	15.3211	14.9478	15.3757	13.2977	15.2236	14.9222
ANN06166-RA;ANN03849-RA;ANN05616-RA;ANN05807-RA	5	5	230.37	0.448362	0.373197	1.52129	0.168227	Group I	Group SC	50547	15.1959	15.2128	15.0289	15.1206	15.2882	13.7557	15.009	14.8827	14.5439	14.2746	13.6707	14.7972	15.2036	14.7228	15.6108	13.8483	15.1548	14.5597
ANN04888-RA	5	5	423.03	0.837611	0.520326	1.5284	0.072896	Group SC	Group I	38029	17.5252	16.6815	17.698	17.0219	17.2377	17.8154	16.9196	16.4812	16.4536	19.2124	17.0829	17.3373	17.3022	17.7827	17.9144	16.8643	17.4412	17.5656
ANN01126-RA	5	5	231.19	0.646388	0.448652	1.2308	0.109846	Group I	Group SC	29787	15.0164	15.0423	15.171	15.2147	14.3331	15.6249	15.2693	14.6031	14.8148	14.9199	15.0049	14.8245	15.2548	15.0637	14.9378	14.8202	14.6897	15.0239
ANN00579-RA	5	5	228.81	0.001223	0.010189	2.6017	0.971039	Group SC	Group I	217665	12.4875	12.0285	11.5392	12.1982	11.968	14.8402	14.2743	14.0018	14.4919	14.3367	14.2879	14.2381	14.1607	14.4132	14.1389	14.8031	13.4574	14.0332
ANN23518-RA	6	6	315.81	0.594141	0.433124	1.39296	0.122689	Group SC	Group I	123477	14.3922	15.4391	15.1391	15.2503	15.0134	14.4694	15.1774	15.8484	15.8352	14.9047	14.7126	15.0452	15.4347	15.1993	16.0441	14.1189	15.0041	15.1671
ANN16661-RA;ANN17230-RA	7	6	328.62	0.005057	0.019053	2.01797	0.89524	Group SC	Group I	79110	15.2486	16.127	15.921	16.0539	15.7401	15.3753	16.4312	16.684	16.2511	16.9102	16.3471	16.1553	16.0316	16.0458	16.9276	16.0454	16.5098	16.6295
ANN16377-RA	6	6	339.18	0.478746	0.380256	3.50544	0.157278	Group SC	Group I	68261	14.0596	13.7938	14.6029	14.0538	15.6065	14.0554	17.0702	15.4861	15.9571	14.1282	15.1813	13.1279	14.6113	15.4708	16.5981	13.4027	13.9864	12.8719
ANN15899-RA;ANN15900-RA	7	6	289.86	0.411836	0.36126	1.58216	0.182702	Group I	Group PI	95517	14.7931	16.3472	16.3288	16.1991	16.6633	15.2992	15.7761	15.9795	16.2544	15.8242	14.9907	15.3521	16.1931	15.3094	16.4518	14.7051	14.5425	15.2684
ANN08434-RA	6	6	313	0.216765	0.233826	2.45837	0.30039	Group I	Group PI	511762	11.9726	13.4046	13.9926	13.0235	13.5461	13.7193	10.9385	14.3481	13.9429	10.4777	10.6042	12.4209	11.852	11.811	12.8584	13.271	11.3085	12.8032
ANN00740-RA	6	6	339.43	0.300671	0.282404	1.70139	0.238779	Group I	Group SC	144031	14.7003	14.852	14.7399	14.3588	14.6101	16.2929	13.7766	14.5203	14.8687	15.2118	14.4393	14.5657	15.6012	15.0586	15.1859	15.0923	14.2056	15.2379
ANN00622-RA	6	6	297.92	0.00012	0.00306	16.9827	0.998614	Group SC	Group I	132758	11.9323	12.3254	11.5952	11.1605	11.9189	12.9446	15.4066	14.6368	14.8954	14.4265	15.3273	14.7714	12.1503	10.8855	12.0392	13.8801	13.5569	14.4393
ANN04026-RA	7	7	369.92	0.0924	0.150526	1.83378	0.467718	Group I	Group SC	129265	14.2646	14.4337	15.1716	15.1946	14.5674	14.4285	14.5885	14.4547	13.8744	13.6989	13.1201	14.4038	15.2491	14.2332	15.0754	14.3251	14.9794	13.7605
ANN20571-RA;ANN20570-RA;ANN20572-RA;ANN00593-RA	8	8	390.76	4.62e-08	7.38e-06	42.8902	1	Group I	Group SC	81287	17.6508	17.7417	18.4033	19.862	18.3197	18.1021	14.7257	15.0634	15.1214	14.5602	14.9602	15.0108	15.619	15.6313	15.1739	15.0868	16.4252	15.114
ANN11852-RA	8	8	394.22	0.929235	0.536373	2.10782	0.059239	Group I	Group PI	160149	13.4039	17.1913	15.4998	15.3147	18.3899	13.9415	15.3298	14.4966	14.6084	18.2254	14.8814	14.1797	15.615	17.103	13.6552	13.4818	17.1484	14.9163
ANN00057-RA	8	8	411.89	2.75e-06	0.000146	32.1325	1	Group SC	Group I	162005	14.0511	13.8185	13.9393	14.1955	14.1043	15.5935	18.6605	17.8494	17.79	17.4272	18.0798	17.6076	15.9588	15.2403	14.2391	16.5089	17.0551	16.7717
ANN22454-RA;ANN21790-RA	12	9	689.03	0.629409	0.444687	1.42471	0.113861	Group SC	Group I	90406	15.8649	15.125	15.8432	15.5429	14.2995	13.8252	14.3423	13.3439	14.8788	17.1696	14.3775	15.0214	15.592	15.1517	15.4742	14.1973	16.2924	15.7047
ANN17698-RA;ANN17697-RA	9	9	633.08	0.644949	0.448652	1.24407	0.110181	Group SC	Group I	113857	14.6008	15.382	14.4992	14.0692	14.525	14.5332	14.5452	14.299	14.654	15.4348	14.7573	15.2533	15.0168	14.8376	15.3157	14.0867	14.7514	14.6319
ANN12399-RA	9	9	574.08	0.086144	0.143548	1.6218	0.481426	Group I	Group SC	43016	17.8559	18.1319	17.3448	17.8095	17.7655	17.5577	16.9725	16.4785	17.1303	18.1959	16.4529	17.3586	17.4018	17.2396	17.8532	16.7447	17.2212	17.7571
ANN20363-RA	47	10	3162.14	0.00035	0.004528	7.18584	0.993394	Group SC	Group I	236903	18.0968	14.8075	14.7429	14.2604	14.5352	16.3287	18.9559	17.9309	17.9175	18.6164	18.6104	18.7352	17.6118	16.398	16.4126	16.9904	18.1986	17.3076
ANN19240-RA	10	10	564.41	0.378236	0.343032	3.58287	0.197503	Group SC	Group PI	167111	17.6963	15.3917	15.8787	14.2115	14.158	15.4162	14.6732	16.0976	16.7847	17.6069	14.2933	15.5447	14.9304	14.0169	14.4528	14.9881	16.2321	14.7786
ANN23987-RA	12	12	606.23	0.027454	0.070693	3.6749	0.688733	Group PI	Group SC	24624	17.9867	18.4163	17.8713	18.5797	17.3681	18.3379	16.4107	17.0645	17.4039	17.0001	17.4442	17.0984	18.6316	18.6946	16.9113	19.3641	17.2215	17.4498
ANN06515-RA	15	15	1002.48	0.821974	0.516644	1.29273	0.075447	Group SC	Group I	102475	19.3253	18.5124	18.3889	18.8068	18.6718	18.6686	18.4671	18.5995	18.896	19.8251	18.3917	19.2034	19.0821	18.493	19.1385	17.9063	19.3738	19.1706
ANN21809-RA	18	16	1071.76	0.244512	0.256816	1.49239	0.277396	Group I	Group SC	102196	17.0898	16.1207	16.4746	16.767	15.7854	15.4214	14.8366	14.7974	15.5659	17.1756	15.5961	16.0165	15.8888	16.1815	16.0496	15.7843	16.9855	16.5306
ANN16875-RA	17	17	1609.78	0.234538	0.249848	2.5067	0.28531	Group PI	Group SC	19719	20.0879	19.7041	19.08	19.3233	18.9576	17.5037	17.7253	17.8752	17.2628	19.9408	17.1079	20.2715	20.3926	17.2947	18.9432	19.7453	20.7793	20.5064
ANN04348-RA	18	18	1642.72	0.090447	0.148864	1.66066	0.471901	Group PI	Group SC	69804	20.623	20.0076	20.1815	20.5665	19.6644	21.9188	19.6809	20.1452	20.7385	21.5448	20.0942	21.1476	21.3152	21.2854	21.141	21.3394	21.5023	20.9793
ANN04412-RA	25	25	1325.29	0.002736	0.013238	1.97521	0.937099	Group I	Group PI	339940	16.6911	16.3501	16.9183	16.9435	16.6879	16.7763	16.395	16.6998	16.8149	16.4742	16.3978	15.8293	16.0505	16.4828	15.7915	15.6844	15.9649	16.2039
ANN03088-RA	32	32	1868.87	0.002242	0.013238	2.26081	0.94746	Group PI	Group SC	468539	17.8025	17.4021	16.8219	17.1055	16.7578	17.5636	16.4336	16.6778	16.7939	16.4109	16.6132	16.3628	17.4668	17.1306	17.8537	17.5763	16.9207	16.9594
ANN17700-RA	34	34	1789.47	0.262417	0.260215	1.38775	0.264064	Group PI	Group I	461069	16.2552	15.7301	15.8453	15.5302	15.8757	16.1702	16.0759	15.6431	15.7283	16.6849	16.3182	16.2079	16.2906	16.2961	16.7239	15.9683	16.1985	15.8317
ANN00056-RA	41	40	2696.58	0.000849	0.007977	7.60239	0.980474	Group SC	Group I	221486	19.4862	16.6017	16.0337	16.1486	16.2271	18.7488	20.5741	19.6739	19.7013	20.4019	20.347	20.2697	19.3663	18.3611	17.6077	20.3782	19.8799	19.1894
ANN00087-RA	147	147	12007.3	0.849379	0.523562	1.05374	0.071021	Group PI	Group SC	375567	23.0923	22.6623	22.3417	22.4393	22.5336	22.7716	22.5849	22.6381	22.8265	22.7163	22.4027	22.6143	22.5577	22.6665	22.7692	22.6254	22.8126	22.6932

## Sheet: 2 - Infected Cricket Proteome D
Table Analyzed	ln(Y+1) Normalised Abundance						Compare each cell mean with the other cell mean in that row
Two-way ANOVA	Ordinary						Number of families	1
Alpha	0.05						Number of comparisons per family	134
							Q	0.05
Source of Variation	% of total variation	P value	P value summary	Significant?
Interaction	2.402	0.8512	ns	No			Two-stage linear step-up procedure of Benjamini, Krieger and Yekutieli	Mean Diff.	Discovery?	q value	Individual P Value
Row Factor	86.35	<0.0001	****	Yes
Column Factor	0.009934	0.4914	ns	No			ln(Y+1) Infected DAY - In(Y+1) Infected NIGHT
							ANN24023	0.9549	No	>0.9999	0.1713
ANOVA table	SS	DF	MS	F (DFn, DFd)	P value		ANN24001	0.003147	No	>0.9999	0.9964
Interaction	83.53	133	0.6281	F (133, 536) = 0.8617	P=0.8512		ANN23986	-0.03343	No	>0.9999	0.9618
Row Factor	3003	133	22.58	F (133, 536) = 30.98	P<0.0001		ANN21810	0.2801	No	>0.9999	0.688
Column Factor	0.3455	1	0.3455	F (1, 536) = 0.4740	P=0.4914		ANN21804	1.279	No	0.858	0.0671
Residual	390.7	536	0.7289				ANN19984	-0.3793	No	>0.9999	0.5866
							ANN19532	-0.2255	No	>0.9999	0.7464
Difference between column means							ANN19356	1.465	No	0.6348	0.0361
Mean of ln(Y+1) Infected DAY	14.42						ANN18965	0.4664	No	>0.9999	0.5037
Mean of In(Y+1) Infected NIGHT	14.38						ANN18715	0.4111	No	>0.9999	0.5556
Difference between means	0.04146						ANN17337	0.3814	No	>0.9999	0.5845
SE of difference	0.06022						ANN16672	0.3545	No	>0.9999	0.6113
95% CI of difference	-0.07683 to 0.1598						ANN16622	0.3257	No	>0.9999	0.6406
							ANN16615	0.4455	No	>0.9999	0.5231
Data summary							ANN16573	-0.03175	No	>0.9999	0.9637
Number of columns (Column Factor)	2						ANN16261	0.2436	No	>0.9999	0.7269
Number of rows (Row Factor)	134						ANN15406	0.1497	No	>0.9999	0.8301
Number of values	804						ANN15288	0.0831	No	>0.9999	0.9052
							ANN15009	0.04909	No	>0.9999	0.9439
							ANN14356	0.1429	No	>0.9999	0.8377
							ANN14046	0.5677	No	>0.9999	0.4157
							ANN12403	0.1953	No	>0.9999	0.7795
							ANN12394	0.9786	No	>0.9999	0.1609
							ANN12313	-0.9233	No	>0.9999	0.1859
							ANN12312	-2.188	No	0.252	0.0018
							ANN12060	-1.694	No	0.3621	0.0154
							ANN11853	-0.2863	No	>0.9999	0.6815
							ANN11504	0.4495	No	>0.9999	0.5193
							ANN11446	-0.2307	No	>0.9999	0.7409
							ANN09733	-0.274	No	>0.9999	0.6945
							ANN09605	0.2902	No	>0.9999	0.6773
							ANN09256	0.08846	No	>0.9999	0.8991
							ANN09238	0.3012	No	>0.9999	0.6658
							ANN08906	-0.1811	No	>0.9999	0.7951
							ANN07851	0.6548	No	>0.9999	0.348
							ANN07674	0.4445	No	>0.9999	0.5239
							ANN06875	-0.3378	No	>0.9999	0.6281
							ANN06822	1.124	No	>0.9999	0.1075
							ANN06657	0.5438	No	>0.9999	0.4356
							ANN06513	0.1349	No	>0.9999	0.8466
							ANN06201	-0.5527	No	>0.9999	0.4282
							ANN05983	-0.03191	No	>0.9999	0.9635
							ANN04819	0.2339	No	>0.9999	0.7374
							ANN03912	0.5079	No	>0.9999	0.4666
							ANN03781	0.03383	No	>0.9999	0.9613
							ANN02489	0.1768	No	>0.9999	0.7999
							ANN02301	-0.0731	No	>0.9999	0.9165
							ANN00248	-0.1908	No	>0.9999	0.7844
							ANN23753	-0.08325	No	>0.9999	0.905
							ANN22455	0.2374	No	>0.9999	0.7336
							ANN19136	-1.701	No	0.3621	0.015
							ANN19004	0.4712	No	>0.9999	0.4994
							ANN18013	0.1561	No	>0.9999	0.8229
							ANN17701	-0.3254	No	>0.9999	0.6409
							ANN17468	0.5417	No	>0.9999	0.4374
							ANN14595	-0.1969	No	>0.9999	0.7777
							ANN14210	-0.7021	No	>0.9999	0.3143
							ANN13767	0.5094	No	>0.9999	0.4653
							ANN13339	0.624	No	>0.9999	0.3711
							ANN12865	-1.811	No	0.3621	0.0096
							ANN12401	-0.09399	No	>0.9999	0.8928
							ANN12221	0.3569	No	>0.9999	0.6088
							ANN11807	-1.489	No	0.6348	0.0332
							ANN11651	0.599	No	>0.9999	0.3906
							ANN11444	-0.7045	No	>0.9999	0.3126
							ANN10959	0.3023	No	>0.9999	0.6647
							ANN10452	0.2536	No	>0.9999	0.7161
							ANN10273	0.3201	No	>0.9999	0.6463
							ANN09069	0.318	No	>0.9999	0.6485
							ANN08724	0.1835	No	>0.9999	0.7925
							ANN08499	0.2102	No	>0.9999	0.7631
							ANN06870	-1.283	No	0.858	0.0662
							ANN02367	-0.5456	No	>0.9999	0.4341
							ANN01408	0.2058	No	>0.9999	0.7679
							ANN00197	0.6352	No	>0.9999	0.3626
							ANN00066	0.1308	No	>0.9999	0.8512
							ANN23470	0.7504	No	>0.9999	0.2822
							ANN20361	0.3334	No	>0.9999	0.6326
							ANN19346	0.3925	No	>0.9999	0.5737
							ANN18882	0.2155	No	>0.9999	0.7573
							ANN17769	0.5911	No	>0.9999	0.3968
							ANN17471	-0.0749	No	>0.9999	0.9145
							ANN16607	-0.02862	No	>0.9999	0.9673
							ANN16151	-0.00528	No	>0.9999	0.994
							ANN13348	0.1571	No	>0.9999	0.8218
							ANN13027	0.1877	No	>0.9999	0.7879
							ANN12315	-1.832	No	0.3621	0.0088
							ANN11861	-0.8223	No	>0.9999	0.2386
							ANN09857	-1.371	No	0.7786	0.0498
							ANN09826	-0.1404	No	>0.9999	0.8404
							ANN08131	-0.1027	No	>0.9999	0.8829
							ANN06384	1.068	No	>0.9999	0.1262
							ANN06308	0.4285	No	>0.9999	0.5391
							ANN05629	0.3967	No	>0.9999	0.5695
							ANN04619	-0.792	No	>0.9999	0.2564
							ANN04429	-0.2224	No	>0.9999	0.7498
							ANN01062	-0.1534	No	>0.9999	0.826
							ANN22820	0.7555	No	>0.9999	0.279
							ANN17126	-1.212	No	0.9705	0.0828
							ANN14435	0.3035	No	>0.9999	0.6634
							ANN13009	0.6327	No	>0.9999	0.3644
							ANN12402	-0.0775	No	>0.9999	0.9115
							ANN07384	0.6172	No	>0.9999	0.3763
							ANN06280	0.3714	No	>0.9999	0.5944
							ANN06166	0.4244	No	>0.9999	0.5429
							ANN04888	-0.05678	No	>0.9999	0.9351
							ANN01126	0.01903	No	>0.9999	0.9782
							ANN00579	-0.9837	No	>0.9999	0.1588
							ANN23518	0.07912	No	>0.9999	0.9097
							ANN16661	0.04241	No	>0.9999	0.9515
							ANN16377	-0.4197	No	>0.9999	0.5473
							ANN15899	-0.2309	No	>0.9999	0.7406
							ANN08434	-0.3064	No	>0.9999	0.6605
							ANN00740	-0.3232	No	>0.9999	0.6431
							ANN00622	-0.057	No	>0.9999	0.9349
							ANN04026	-0.1069	No	>0.9999	0.8782
							ANN20571	-0.8293	No	>0.9999	0.2347
							ANN11852	-0.5171	No	>0.9999	0.4586
							ANN00057	-0.6948	No	>0.9999	0.3193
							ANN22454	1.055	No	>0.9999	0.1307
							ANN17698	0.4516	No	>0.9999	0.5174
							ANN12399	0.0666	No	>0.9999	0.9239
							ANN20363	0.8409	No	>0.9999	0.2282
							ANN19240	1.727	No	0.3621	0.0135
							ANN23987	-0.0038	No	>0.9999	0.9956
							ANN06515	0.02644	No	>0.9999	0.9698
							ANN21809	0.5704	No	>0.9999	0.4135
							ANN16875	1.029	No	>0.9999	0.1404
							ANN04348	-0.4459	No	>0.9999	0.5227
							ANN04412	-0.1494	No	>0.9999	0.8304
							ANN03088	0.1999	No	>0.9999	0.7744
							ANN17700	0.08481	No	>0.9999	0.9032
							ANN00056	0.3324	No	>0.9999	0.6336
							ANN00087	0.1173	No	>0.9999	0.8665
							Test details	Mean 1	Mean 2	Mean Diff.	SE of diff.	N1	N2	t	DF
							ln(Y+1) Infected DAY - In(Y+1) Infected NIGHT
							ANN24023	13.31	12.35	0.9549	0.6971	3	3	1.37	536
							ANN24001	15.23	15.23	0.003147	0.6971	3	3	0.004514	536
							ANN23986	15.87	15.9	-0.03343	0.6971	3	3	0.04796	536
							ANN21810	12.89	12.61	0.2801	0.6971	3	3	0.4018	536
							ANN21804	14.39	13.12	1.279	0.6971	3	3	1.835	536
							ANN19984	13.59	13.97	-0.3793	0.6971	3	3	0.5441	536
							ANN19532	16.18	16.41	-0.2255	0.6971	3	3	0.3236	536
							ANN19356	12.18	10.72	1.465	0.6971	3	3	2.101	536
							ANN18965	12.52	12.05	0.4664	0.6971	3	3	0.6691	536
							ANN18715	16.53	16.12	0.4111	0.6971	3	3	0.5898	536
							ANN17337	12.54	12.16	0.3814	0.6971	3	3	0.5471	536
							ANN16672	13.98	13.62	0.3545	0.6971	3	3	0.5085	536
							ANN16622	12.27	11.94	0.3257	0.6971	3	3	0.4672	536
							ANN16615	14.21	13.77	0.4455	0.6971	3	3	0.639	536
							ANN16573	12.89	12.92	-0.03175	0.6971	3	3	0.04555	536
							ANN16261	13.2	12.96	0.2436	0.6971	3	3	0.3495	536
							ANN15406	13.8	13.65	0.1497	0.6971	3	3	0.2147	536
							ANN15288	13.32	13.23	0.0831	0.6971	3	3	0.1192	536
							ANN15009	14.02	13.97	0.04909	0.6971	3	3	0.07042	536
							ANN14356	13.62	13.47	0.1429	0.6971	3	3	0.205	536
							ANN14046	12.78	12.21	0.5677	0.6971	3	3	0.8145	536
							ANN12403	12.71	12.51	0.1953	0.6971	3	3	0.2801	536
							ANN12394	15.3	14.32	0.9786	0.6971	3	3	1.404	536
							ANN12313	13.01	13.93	-0.9233	0.6971	3	3	1.324	536
							ANN12312	11.93	14.12	-2.188	0.6971	3	3	3.139	536
							ANN12060	14.07	15.76	-1.694	0.6971	3	3	2.43	536
							ANN11853	14.89	15.17	-0.2863	0.6971	3	3	0.4107	536
							ANN11504	13.73	13.28	0.4495	0.6971	3	3	0.6448	536
							ANN11446	13.57	13.8	-0.2307	0.6971	3	3	0.3309	536
							ANN09733	14.53	14.8	-0.274	0.6971	3	3	0.393	536
							ANN09605	13.7	13.41	0.2902	0.6971	3	3	0.4164	536
							ANN09256	13.14	13.05	0.08846	0.6971	3	3	0.1269	536
							ANN09238	13.36	13.06	0.3012	0.6971	3	3	0.4321	536
							ANN08906	15.9	16.09	-0.1811	0.6971	3	3	0.2599	536
							ANN07851	12.44	11.78	0.6548	0.6971	3	3	0.9393	536
							ANN07674	12.26	11.82	0.4445	0.6971	3	3	0.6377	536
							ANN06875	9.595	9.933	-0.3378	0.6971	3	3	0.4846	536
							ANN06822	13.23	12.1	1.124	0.6971	3	3	1.612	536
							ANN06657	17.14	16.59	0.5438	0.6971	3	3	0.7802	536
							ANN06513	15.22	15.08	0.1349	0.6971	3	3	0.1935	536
							ANN06201	14.61	15.17	-0.5527	0.6971	3	3	0.7929	536
							ANN05983	13.06	13.09	-0.03191	0.6971	3	3	0.04578	536
							ANN04819	13.83	13.59	0.2339	0.6971	3	3	0.3355	536
							ANN03912	12.01	11.5	0.5079	0.6971	3	3	0.7286	536
							ANN03781	14.19	14.15	0.03383	0.6971	3	3	0.04854	536
							ANN02489	13.83	13.65	0.1768	0.6971	3	3	0.2536	536
							ANN02301	15.19	15.26	-0.0731	0.6971	3	3	0.1049	536
							ANN00248	11.75	11.94	-0.1908	0.6971	3	3	0.2737	536
							ANN23753	14.74	14.82	-0.08325	0.6971	3	3	0.1194	536
							ANN22455	14.36	14.12	0.2374	0.6971	3	3	0.3406	536
							ANN19136	10.99	12.69	-1.701	0.6971	3	3	2.44	536
							ANN19004	15.96	15.49	0.4712	0.6971	3	3	0.676	536
							ANN18013	14.22	14.06	0.1561	0.6971	3	3	0.2239	536
							ANN17701	12.92	13.25	-0.3254	0.6971	3	3	0.4667	536
							ANN17468	14.28	13.73	0.5417	0.6971	3	3	0.7771	536
							ANN14595	16.05	16.25	-0.1969	0.6971	3	3	0.2824	536
							ANN14210	12.72	13.42	-0.7021	0.6971	3	3	1.007	536
							ANN13767	15.88	15.37	0.5094	0.6971	3	3	0.7307	536
							ANN13339	13.54	12.91	0.624	0.6971	3	3	0.8952	536
							ANN12865	10.59	12.4	-1.811	0.6971	3	3	2.598	536
							ANN12401	13.03	13.13	-0.09399	0.6971	3	3	0.1348	536
							ANN12221	16.82	16.47	0.3569	0.6971	3	3	0.512	536
							ANN11807	13.61	15.1	-1.489	0.6971	3	3	2.136	536
							ANN11651	13.6	13	0.599	0.6971	3	3	0.8592	536
							ANN11444	12.97	13.68	-0.7045	0.6971	3	3	1.011	536
							ANN10959	15.25	14.95	0.3023	0.6971	3	3	0.4337	536
							ANN10452	15.2	14.95	0.2536	0.6971	3	3	0.3639	536
							ANN10273	14.69	14.37	0.3201	0.6971	3	3	0.4592	536
							ANN09069	14.43	14.11	0.318	0.6971	3	3	0.4561	536
							ANN08724	12.83	12.65	0.1835	0.6971	3	3	0.2632	536
							ANN08499	14.4	14.19	0.2102	0.6971	3	3	0.3016	536
							ANN06870	11.48	12.77	-1.283	0.6971	3	3	1.841	536
							ANN02367	12.37	12.91	-0.5456	0.6971	3	3	0.7828	536
							ANN01408	13.15	12.94	0.2058	0.6971	3	3	0.2953	536
							ANN00197	13.63	13	0.6352	0.6971	3	3	0.9112	536
							ANN00066	14.01	13.88	0.1308	0.6971	3	3	0.1877	536
							ANN23470	14.04	13.29	0.7504	0.6971	3	3	1.076	536
							ANN20361	14.93	14.6	0.3334	0.6971	3	3	0.4783	536
							ANN19346	15.16	14.77	0.3925	0.6971	3	3	0.563	536
							ANN18882	17.99	17.77	0.2155	0.6971	3	3	0.3091	536
							ANN17769	14.57	13.98	0.5911	0.6971	3	3	0.848	536
							ANN17471	9.546	9.621	-0.0749	0.6971	3	3	0.1075	536
							ANN16607	16.05	16.08	-0.02862	0.6971	3	3	0.04105	536
							ANN16151	14.56	14.56	-0.00528	0.6971	3	3	0.00757	536
							ANN13348	10.68	10.53	0.1571	0.6971	3	3	0.2254	536
							ANN13027	15.84	15.65	0.1877	0.6971	3	3	0.2692	536
							ANN12315	12.85	14.69	-1.832	0.6971	3	3	2.628	536
							ANN11861	11.34	12.16	-0.8223	0.6971	3	3	1.18	536
							ANN09857	13.04	14.41	-1.371	0.6971	3	3	1.966	536
							ANN09826	15.66	15.8	-0.1404	0.6971	3	3	0.2014	536
							ANN08131	16.21	16.31	-0.1027	0.6971	3	3	0.1473	536
							ANN06384	14.76	13.69	1.068	0.6971	3	3	1.532	536
							ANN06308	14	13.57	0.4285	0.6971	3	3	0.6146	536
							ANN05629	16.21	15.81	0.3967	0.6971	3	3	0.5691	536
							ANN04619	12.84	13.63	-0.792	0.6971	3	3	1.136	536
							ANN04429	12.33	12.55	-0.2224	0.6971	3	3	0.3191	536
							ANN01062	14.08	14.23	-0.1534	0.6971	3	3	0.22	536
							ANN22820	16.14	15.39	0.7555	0.6971	3	3	1.084	536
							ANN17126	12.73	13.94	-1.212	0.6971	3	3	1.738	536
							ANN14435	15.75	15.44	0.3035	0.6971	3	3	0.4354	536
							ANN13009	16.09	15.46	0.6327	0.6971	3	3	0.9077	536
							ANN12402	14.72	14.8	-0.0775	0.6971	3	3	0.1112	536
							ANN07384	14.11	13.5	0.6172	0.6971	3	3	0.8855	536
							ANN06280	15.08	14.71	0.3714	0.6971	3	3	0.5328	536
							ANN06166	15.15	14.72	0.4244	0.6971	3	3	0.6088	536
							ANN04888	17.3	17.36	-0.05678	0.6971	3	3	0.08145	536
							ANN01126	15.08	15.06	0.01903	0.6971	3	3	0.0273	536
							ANN00579	12.02	13	-0.9837	0.6971	3	3	1.411	536
							ANN23518	14.99	14.91	0.07912	0.6971	3	3	0.1135	536
							ANN16661	15.77	15.72	0.04241	0.6971	3	3	0.06084	536
							ANN16377	14.15	14.57	-0.4197	0.6971	3	3	0.6021	536
							ANN15899	15.82	16.05	-0.2309	0.6971	3	3	0.3312	536
							ANN08434	13.12	13.43	-0.3064	0.6971	3	3	0.4395	536
							ANN00740	14.76	15.09	-0.3232	0.6971	3	3	0.4636	536
							ANN00622	11.95	12.01	-0.057	0.6971	3	3	0.08177	536
							ANN04026	14.62	14.73	-0.1069	0.6971	3	3	0.1533	536
							ANN20571	17.93	18.76	-0.8293	0.6971	3	3	1.19	536
							ANN11852	15.36	15.88	-0.5171	0.6971	3	3	0.7417	536
							ANN00057	13.94	14.63	-0.6948	0.6971	3	3	0.9967	536
							ANN22454	15.61	14.56	1.055	0.6971	3	3	1.514	536
							ANN17698	14.83	14.38	0.4516	0.6971	3	3	0.6478	536
							ANN12399	17.78	17.71	0.0666	0.6971	3	3	0.09554	536
							ANN20363	15.88	15.04	0.8409	0.6971	3	3	1.206	536
							ANN19240	16.32	14.6	1.727	0.6971	3	3	2.478	536
							ANN23987	18.09	18.1	-0.0038	0.6971	3	3	0.005456	536
							ANN06515	18.74	18.72	0.02644	0.6971	3	3	0.03793	536
							ANN21809	16.56	15.99	0.5704	0.6971	3	3	0.8183	536
							ANN16875	19.62	18.59	1.029	0.6971	3	3	1.476	536
							ANN04348	20.27	20.72	-0.4459	0.6971	3	3	0.6396	536
							ANN04412	16.65	16.8	-0.1494	0.6971	3	3	0.2144	536
							ANN03088	17.34	17.14	0.1999	0.6971	3	3	0.2867	536
							ANN17700	15.94	15.86	0.08481	0.6971	3	3	0.1217	536
							ANN00056	17.37	17.04	0.3324	0.6971	3	3	0.4769	536
							ANN00087	22.7	22.58	0.1173	0.6971	3	3	0.1682	536

## Sheet: 3 - Proteome data dehydration e
											ln(Y+1) Normalized abundance
											ln(Y+1) Dehydrated_DAY										ln(Y+1) Dehydrated_NIGHT											ln(Y+1) Control_DAY									ln(Y+1) Control_NIGHT
Accession	Peptide count	Unique peptides	Confidence score	Anova (p)	q Value	Max fold change	Power	Highest mean condition	Lowest mean condition	Mass	Haemo_14	Haemo_16	Haemo_20	Haemo_26	Haemo_54	Haemo_60	Haemo_s14	Mean	SD	N	Haemo_94	Haemo_96	Haemo_100	Haemo_104	Haemo_106	Haemo_s22	Haemo_s24	Mean	SD	N	Dehydrated Mean	Haemo_4	Haemo_10	Haemo_12	Haemo_42	Haemo_50	Haemo_s12	Mean	SD	N	Haemo_84	Haemo_86	Haemo_90	Haemo_92	Haemo_s18	Haemo_s20	Mean	SD	N
ANN14409-RA	2	2	119.83	0.035691	0.954467	2.54429	0.629639	NEOF1512_Haemo_Group_C	NEOF1512_Haemo_Group_A	17364	12.5922	14.3954	11.2413	10.7416	13.3193	13.7046	14.8248	12.9742	1.54003	7	13.9815	13.6373	12.7512	12.6857	8.98869	0	12.5798	10.6606	4.97473	7	11.8174	12.9339	14.2953	12.317	12.9547	14.3987	14.9288	13.6381	1.03775	6	13.8025	14.8759	14.0024	14.8074	14.2937	15.1162	14.483	0.527334	6
ANN13365-RA	2	2	154.44	0.911642	0.999468	1.19112	0.062477	NEOF1512_Haemo_Group_A	NEOF1512_Haemo_Group_B	58583	12.8468	13.9573	13.8283	13.4829	13.2182	13.4944	13.2814	13.4442	0.376238	7	15.3309	15.3557	13.4497	15.5148	15.5677	14.4661	15.7187	15.0577	0.817014	7	14.2509	15.6322	13.4084	10.7203	14.5865	14.9888	13.5546	13.8151	1.73698	6	14.9369	15.5058	14.7841	12.1594	14.5825	14.7266	14.4492	1.16656	6
ANN17846-RA	2	2	104.39	0.660481	0.954467	1.68337	0.115647	NEOF1512_Haemo_Group_A	NEOF1512_Haemo_Group_C	51261	10.7647	14.8138	13.3796	11.442	13.4642	12.6722	12.6243	12.7372	1.34405	7	14.1581	13.0904	14.1086	15.6566	9.09163	13.2462	15.4871	13.5484	2.20048	7	13.1428	14.1338	11.7908	13.4338	13.1689	13.0136	13.3525	13.1489	0.768862	6	14.0128	14.1182	14.06	13.4155	12.9657	14.2718	13.8073	0.506023	6
ANN09419-RA	2	2	83.37	0.202856	0.954467	2.94455	0.324365	NEOF1512_Haemo_Group_A	NEOF1512_Haemo_Group_C	22125	4.7732	14.2351	8.10212	10.4796	11.7406	11.5604	12.1268	10.4311	3.10307	7	8.20221	10.228	11.4602	10.4451	11.2657	12.5242	10.3734	10.6427	1.34387	7	10.5369	4.82823	10.477	6.52822	11.9079	7.29136	7.56329	8.09934	2.61791	6	6.12529	10.1298	7.84207	9.67337	6.61965	13.1245	8.91911	2.60663	6
ANN16106-RA	2	2	83.76	0.527879	0.954467	1.97747	0.14682	NEOF1512_Haemo_Group_A	NEOF1512_Haemo_Group_C	350012	11.044	12.8497	10.6023	7.83286	9.89756	7.17829	9.3033	9.81543	1.93605	7	12.1766	13.3185	10.4881	13.3963	10.6363	8.8878	12.7022	11.658	1.69435	7	10.7367	0	10.5087	11.7199	12.7991	10.2946	9.48576	9.13469	4.62408	6	11.3622	9.39122	5.55376	10.1027	11.5848	12.3976	10.0654	2.45929	6
ANN01661-RA	2	2	123.66	0.397132	0.954467	1.48897	0.201879	NEOF1512_Haemo_Group_A	NEOF1512_Haemo_Group_C	47624	14.1919	14.585	13.0318	12.9717	12.8223	13.3397	12.6334	13.368	0.738039	7	14.9674	15.2482	13.6104	14.2775	15.2968	15.5131	14.7672	14.8115	0.66741	7	14.0897	13.8896	14.778	14.0908	12.5784	11.6359	14.0263	13.4998	1.16062	6	14.8425	11.8035	10.5464	14.087	13.798	15.2537	13.3885	1.83513	6
ANN10559-RA	2	2	127.3	0.012456	0.954467	2.47457	0.788326	NEOF1512_Haemo_Group_A	NEOF1512_Haemo_Group_C	37857	13.9984	14.3462	13.2934	13.7931	12.8627	12.7495	12.7184	13.3945	0.657715	7	13.5827	13.6192	13.0819	14.8588	13.346	12.7201	13.8256	13.5763	0.675706	7	13.4854	12.3816	10.4531	13.3115	11.1547	11.8023	14.0782	12.1969	1.34898	6	13.2553	11.4547	12.1305	11.4325	11.6784	13.672	12.2706	0.966653	6
ANN20680-RA	2	2	110.45	0.444952	0.954467	2.98574	0.179956	NEOF1512_Haemo_Group_A	NEOF1512_Haemo_Group_C	12415	13.9119	13.7931	13.7136	13.5275	12.3643	10.2427	12.3222	12.8393	1.32498	7	14.2718	15.3181	12.9764	15.854	13.8553	10.7464	15.7368	14.1084	1.81831	7	13.4739	10.2484	13.2604	13.1008	14.3938	11.0205	12.3835	12.4012	1.5323	6	13.7707	13.683	12.8316	11.7768	13.3361	14.1701	13.2614	0.855254	6
ANN17893-RA	2	2	145.52	0.925096	0.999468	1.33652	0.06142	NEOF1512_Haemo_Group_C	NEOF1512_Haemo_Group_A	27986	10.1148	14.5462	11.9018	12.1711	12.6437	11.7609	13.3716	12.3586	1.38617	7	13.8566	14.5372	11.8022	15.221	12.3147	11.7182	13.1244	13.2249	1.3686	7	12.7918	12.8964	9.47956	14.5963	14.6896	11.7238	14.7057	13.0152	2.11395	6	12.0938	14.241	13.1123	12.7511	10.0309	14.9962	12.8709	1.73991	6
ANN13863-RA;ANN27892-RA	2	2	118.04	0.437771	0.954467	2.72977	0.177966	NEOF1512_Haemo_Group_B	NEOF1512_Haemo_Group_A	83693	0	9.99161	10.4101	9.02579	9.46503	0	12.9504	7.40613	5.21235	7	8.08906	12.8849	10.483	8.97067	12.1841	10.9368	11.3692	10.7026	1.69976	7	9.05434	11.7483	9.65172	11.5473	0	11.8176	11.3105	9.3459	4.64814	6	11.6226	10.7786	11.2899	12.654	11.211	10.9181	11.4124	0.676374	6
ANN05233-RA	2	2	87.3	0.094452	0.954467	2.55472	0.492311	NEOF1512_Haemo_Group_A	NEOF1512_Haemo_Group_C	19398	12.5687	13.649	12.6428	12.3553	12.6521	12.6107	12.7185	12.7424	0.4159	7	14.4394	14.334	13.7932	15.2208	13.868	13.5365	14.7427	14.2764	0.589774	7	13.5094	12.6623	12.0216	0	14.4342	10.7825	12.7277	10.438	5.24857	6	13.3714	12.3386	11.6837	11.3636	12.9996	13.7956	12.5921	0.961309	6
ANN17613-RA	2	2	122.39	0.607328	0.954467	1.87004	0.129812	NEOF1512_Haemo_Group_B	NEOF1512_Haemo_Group_C	46597	12.6501	14.5056	12.8202	13.8388	11.5967	11.3627	13.1361	12.8443	1.12725	7	13.5911	13.618	10.2235	12.3597	0	0	13.9317	9.10342	6.34344	7	10.9739	0	11.539	13.4917	0	9.22883	13.2933	7.92548	6.32739	6	13.7653	12.5371	12.5793	9.1249	10.3699	13.3685	11.9575	1.81801	6
ANN08106-RA	2	2	105.11	0.253766	0.954467	2.12367	0.299509	NEOF1512_Haemo_Group_B	NEOF1512_Haemo_Group_A	26600	11.2823	12.6191	10.9515	11.5326	12.7476	11.0564	12.426	11.8022	0.7717	7	11.6058	12.8239	10.3613	10.7117	13.4415	12.2797	12.2332	11.9224	1.10662	7	11.8623	10.991	12.9556	8.71212	10.4801	11.5805	12.3437	11.1772	1.50221	6	13.7414	8.1861	12.3881	0	12.376	14.004	10.1159	5.37751	6
ANN13054-RA	2	2	116.12	0.790768	0.978217	1.65748	0.086106	NEOF1512_Haemo_Group_C	NEOF1512_Haemo_Group_B	11222	14.1519	14.747	13.1747	13.8701	13.2493	12.487	13.1464	13.5466	0.755144	7	15.2069	14.3592	13.5378	15.7925	13.5279	15.2468	16.2819	14.8504	1.07504	7	14.1985	13.665	12.7449	16.1807	13.6442	15.3249	14.4503	14.335	1.25334	6	14.8645	14.2634	13.201	14.0548	15.6608	14.5786	14.4372	0.825157	6
ANN06229-RA;ANN06233-RA	2	2	75.74	0.706415	0.955912	1.51484	0.099419	NEOF1512_Haemo_Group_B	NEOF1512_Haemo_Group_C	56668	13.1988	14.1572	11.5605	11.5252	10.721	13.141	12.5807	12.4121	1.19689	7	13.5068	13.6196	12.5263	13.5741	12.3076	0	13.482	11.2881	5.00652	7	11.8501	12.464	11.681	13.5657	13.7317	10.7803	12.2339	12.4094	1.12285	6	10.3798	10.9514	11.1657	13.0401	13.4668	13.4839	12.0813	1.40117	6
ANN13653-RA	2	2	214.92	0.492142	0.954467	2.76326	0.166625	NEOF1512_Haemo_Group_A	NEOF1512_Haemo_Group_C	40674	12.8493	14.1918	11.1595	12.4474	15.0679	11.8587	13.3114	12.9837	1.34224	7	15.6982	13.9428	15.7831	12.0603	16.9446	17.8327	14.1863	15.2068	1.95908	7	14.0953	11.3877	14.5792	13.3735	14.5306	16.6469	10.888	13.5677	2.16343	6	13.5567	14.3028	14.5661	14.9671	11.2842	14.3538	13.8384	1.33329	6
ANN16156-RA	2	2	203.8	0.223218	0.954467	2.15839	0.307596	NEOF1512_Haemo_Group_A	NEOF1512_Haemo_Group_C	34645	13.1842	16.0835	14.42	14.1415	15.6282	14.2272	15.4045	14.727	1.01475	7	15.8781	16.2429	12.9465	16.4107	14.5865	14.6695	16.221	15.2793	1.2746	7	15.0032	15.1917	14.4836	13.1204	15.6908	14.2411	14.8366	14.594	0.886279	6	14.5353	13.1225	13.1801	14.0467	14.4044	15.6435	14.1554	0.94347	6
ANN06329-RA	2	2	120.63	0.251216	0.954467	2.38082	0.300303	NEOF1512_Haemo_Group_C	NEOF1512_Haemo_Group_B	43384	6.95792	13.3892	11.8836	12.8845	11.7848	14.014	12.8255	11.9628	2.34246	7	14.2312	14.355	13.6873	15.6564	11.5184	13.6638	15.7113	14.1176	1.4215	7	13.0402	13.8012	14.8476	15.9089	13.8699	14.5209	13.2819	14.3717	0.935589	6	13.8757	13.5111	13.044	12.8139	14.3256	13.823	13.5655	0.562138	6
ANN08713-RA	2	2	110.23	0.693845	0.955912	5.70645	0.107856	NEOF1512_Haemo_Group_B	NEOF1512_Haemo_Group_C	80000	11.7608	9.49856	11.1884	13.8503	12.9651	12.8254	13.4228	12.2159	1.51148	7	7.5762	13.1108	0	10.8486	8.95366	0	5.43492	6.56059	5.0892	7	9.38825	0.473963	10.7252	12.4356	0	8.83983	11.351	7.30425	5.5995	6	12.7219	3.97932	10.4319	9.8376	0	11.8705	8.14021	5.03222	6
ANN23320-RA;ANN15569-RA	2	2	103.55	0.664394	0.954467	2.58883	0.115516	NEOF1512_Haemo_Group_C	NEOF1512_Haemo_Group_A	188588	0	7.79551	0	7.74479	5.0811	0	0	2.94591	3.78199	7	9.45854	0	0	12.6247	9.40165	8.67642	7.78638	6.84967	4.91121	7	4.89779	9.56762	7.75621	0	0	12.1447	0	4.91143	5.55806	6	12.9615	11.4656	0	8.34827	10.1524	8.12094	8.50812	4.55733	6
ANN17553-RA;ANN28445-RA	2	2	115.55	0.462209	0.954467	2.59711	0.181068	NEOF1512_Haemo_Group_C	NEOF1512_Haemo_Group_A	51270	10.9842	12.7351	13.654	10.1733	12.3041	0	13.1075	10.4226	4.753	7	13.2883	13.5531	13.6786	12.9538	10.8059	10.1853	12.8633	12.4755	1.39529	7	11.449	10.6601	14.8045	11.7951	10.8028	11.8121	14.2088	12.3472	1.7508	6	14.0392	14.0497	14.8371	12.8563	12.2254	13.7681	13.6293	0.937138	6
ANN00893-RA	2	2	127.12	0.952102	0.999468	1.85316	0.057212	NEOF1512_Haemo_Group_A	NEOF1512_Haemo_Group_C	22505	7.22948	13.8344	11.7902	11.2743	13.3861	10.262	12.9932	11.5385	2.27782	7	14.0439	13.8371	11.6035	15.2609	14.5725	12.0909	14.6578	13.7238	1.36823	7	12.6312	10.6333	9.99113	11.0017	12.1986	13.4341	13.8169	11.846	1.55915	6	14.1025	13.647	11.2564	12.5975	13.047	14.0594	13.1183	1.08415	6
ANN17722-RA	2	2	108.75	0.353624	0.954467	1.40278	0.220062	NEOF1512_Haemo_Group_A	NEOF1512_Haemo_Group_C	22478	13.9412	14.4836	15.4687	13.8633	13.8141	13.6176	13.9679	14.1652	0.632965	7	15.8628	15.3385	13.6025	15.354	14.9564	14.1869	15.2258	14.9324	0.776687	7	14.5488	14.9215	13.6447	12.9962	15.4529	13.7834	14.1811	14.1633	0.895948	6	15.1372	13.9544	11.6815	13.5699	14.5212	15.2106	14.0125	1.31089	6
ANN16340-RA;ANN16341-RA	2	2	149.67	0.201099	0.954467	1.83534	0.344665	NEOF1512_Haemo_Group_C	NEOF1512_Haemo_Group_A	20554	13.8892	13.1546	13.9472	12.6087	11.749	11.8049	12.7239	12.8396	0.890161	7	14.7026	13.9613	13.5767	13.1078	14.2427	14.113	13.8013	13.9294	0.507715	7	13.3845	14.4788	12.249	14.3834	13.2579	14.5967	14.8752	13.9735	1.01101	6	14.8352	14.8463	12.0517	13.5071	14.6222	13.9683	13.9718	1.08036	6
ANN10109-RA	2	2	121.09	0.80086	0.978217	1.69303	0.082396	NEOF1512_Haemo_Group_A	NEOF1512_Haemo_Group_C	22851	0	12.1628	0	9.87291	8.08122	13.4501	12.4199	7.99813	5.74576	7	14.1808	13.9514	11.9532	9.14345	10.273	0	11.9662	10.2097	4.85239	7	9.10393	10.1265	0	9.75887	10.48	11.3248	1.29423	7.16407	5.09107	6	12.8086	11.7452	11.3663	12.3567	0	13.9119	10.3648	5.15479	6
ANN06161-RA	2	2	137.65	0.455787	0.954467	24.082	0.175785	NEOF1512_Haemo_Group_A	NEOF1512_Haemo_Group_C	39920	9.37584	8.06999	10.8863	7.42171	9.90305	0	11.2017	8.12266	3.83689	7	12.7417	13.2874	9.47322	15.6459	11.9103	11.95	15.607	12.9451	2.18531	7	10.5339	7.3014	12.0195	10.4045	10.4969	8.82166	7.9189	9.4938	1.78624	6	11.0174	8.0445	11.1495	0	9.95792	11.3486	8.58633	4.38201	6
ANN17254-RA	2	2	131.53	0.519373	0.954467	1.57562	0.158887	NEOF1512_Haemo_Group_B	NEOF1512_Haemo_Group_A	45149	10.4614	11.5907	0	0	11.7358	11.18	11.9157	8.12622	5.57137	7	12.4251	11.8787	0	11.5845	6.86022	0	10.3749	7.58907	5.49594	7	7.85764	9.91118	0	12.127	11.2099	9.04086	11.6245	8.98558	4.5471	6	12.6001	9.64205	9.67201	10.721	9.4948	13.2003	10.8884	1.62961	6
ANN10405-RA	2	2	117.04	0.612488	0.954467	2.05473	0.124463	NEOF1512_Haemo_Group_A	NEOF1512_Haemo_Group_B	45877	10.4572	0	0	0	0	7.89214	10.9648	4.18774	5.3089	7	13.1911	14.0927	12.8565	13.9368	10.5964	8.56922	14.3594	12.5146	2.15005	7	8.35117	0	0	0	14.3459	11.0337	11.55	6.15494	6.83595	6	9.58768	0	0	0	13.2	14.5324	6.22002	7.0032	6
ANN12687-RA	2	2	128.61	0.554524	0.954467	12.979	0.140347	NEOF1512_Haemo_Group_A	NEOF1512_Haemo_Group_C	87029	8.04353	0	10.2005	10.0152	9.63624	0	6.2283	6.3034	4.51981	7	8.89022	7.68267	0	14.7991	13.427	0	14.4124	8.45876	6.37989	7	7.38108	10.8988	0	0	9.81319	11.7119	5.83288	6.37612	5.3356	6	10.7518	8.41581	11.2828	0	8.591	9.6588	8.11672	4.13622	6
ANN16261-RA	2	2	87.14	0.597517	0.954467	2.41205	0.132643	NEOF1512_Haemo_Group_A	NEOF1512_Haemo_Group_C	26282	12.8258	13.3007	11.7941	13.3763	11.5291	11.6479	11.658	12.3046	0.829013	7	12.1938	14.8067	11.3262	15.2051	12.6941	13.9655	10.1221	12.9019	1.86275	7	12.6032	13.3005	11.9415	12.9614	11.4253	11.2687	12.5068	12.234	0.826115	6	10.8914	11.5144	10.6297	12.3001	12.7396	14.1423	12.0363	1.30853	6
ANN05569-RA;ANN05573-RA	2	2	96.54	0.587909	0.954467	2.0168	0.134067	NEOF1512_Haemo_Group_A	NEOF1512_Haemo_Group_C	77493	11.0673	12.5832	0.920186	9.47914	12.1857	12.0704	14.9661	10.4674	4.52258	7	13.4542	12.7935	12.4907	13.6001	14.4298	11.6741	14.6292	13.2959	1.05766	7	11.8817	11.9479	9.59718	0	12.6038	12.5921	13.793	10.089	5.13409	6	12.6123	12.7916	13.2715	11.3278	11.8838	13.9549	12.6403	0.942881	6
ANN16121-RA	2	2	78.61	0.92287	0.999468	2.69802	0.061553	NEOF1512_Haemo_Group_A	NEOF1512_Haemo_Group_C	35082	0	0	0	0	0	0	0	0	0	7	14.9484	14.2203	0	14.1401	11.1446	11.3925	12.3122	11.1654	5.14013	7	5.58272	0	7.54335	10.6864	11.284	0	0	4.91896	5.53629	6	13.971	0	0	8.88864	12.923	12.6525	8.07253	6.48526	6
ANN03981-RA	2	2	204.39	0.466884	0.954467	2.93082	0.169712	NEOF1512_Haemo_Group_B	NEOF1512_Haemo_Group_A	57720	11.5097	14.0084	10.9103	14.1649	10.2296	12.6073	13.4706	12.4144	1.56055	7	10.633	9.25466	12.2495	11.3907	12.1568	5.39779	10.1982	10.1829	2.366	7	11.2987	10.0363	11.9377	11.9026	10.8262	14.1041	13.4543	12.0435	1.5348	6	13.5966	13.7912	10.488	10.7236	12.6386	13.4548	12.4488	1.48247	6
ANN15718-RA;ANN15709-RA	2	2	162.18	0.831955	0.980413	1.60883	0.077632	NEOF1512_Haemo_Group_A	NEOF1512_Haemo_Group_C	72980	11.1851	12.2828	9.51578	0	0	9.94922	12.2133	7.87802	5.48075	7	13.399	13.613	11.6725	11.8594	12.8345	12.2469	14.3761	12.8574	0.995311	7	10.3677	9.53058	13.2255	7.4205	12.243	9.67198	8.97446	10.1777	2.15773	6	13.1837	11.5502	12.1997	10.559	12.0548	13.3076	12.1425	1.03062	6
ANN16153-RA	2	2	97.93	0.919747	0.999468	2.67438	0.062233	NEOF1512_Haemo_Group_B	NEOF1512_Haemo_Group_A	46376	7.71465	11.9964	10.0397	13.326	11.8821	0	13.6443	9.80045	4.77522	7	10.7945	10.1708	11.233	10.4047	10.4453	0	8.35665	8.77214	3.97261	7	9.28629	8.81001	8.23805	7.79282	12.285	11.29	10.787	9.86714	1.83253	6	12.8744	11.9356	11.3992	0	10.2252	14.2516	10.1143	5.13838	6
ANN09405-RA	2	2	99.5	0.577146	0.954467	2.4844	0.136014	NEOF1512_Haemo_Group_A	NEOF1512_Haemo_Group_C	43026	14.6474	13.5238	11.7531	13.0092	12.6358	14.1586	14.7025	13.4901	1.09814	7	14.1069	15.3631	11.0098	16.3841	12.3376	14.3728	15.8851	14.2085	1.94281	7	13.8493	14.4937	13.9549	13.2558	14.3451	9.97355	14.1129	13.356	1.71203	6	14.4228	12.8899	11.8812	12.8418	12.4359	14.8923	13.2273	1.17492	6
ANN10400-RA	2	2	128.86	0.118719	0.954467	2.12693	0.416441	NEOF1512_Haemo_Group_B	NEOF1512_Haemo_Group_A	74521	9.47516	11.0546	7.94853	13.5765	12.5282	13.4781	13.0162	11.5825	2.17732	7	0	10.3106	12.5991	9.84598	11.7723	13.3511	11.03	9.84415	4.51178	7	10.7133	13.8477	13.2538	12.103	13.5954	10.9119	11.4861	12.533	1.20712	6	11.3095	12.8679	13.193	11.4959	11.7147	9.9956	11.7628	1.15489	6
ANN02399-RA	2	2	113.06	0.828387	0.978217	1.31433	0.078073	NEOF1512_Haemo_Group_C	NEOF1512_Haemo_Group_B	64438	11.4161	13.9282	13.1567	13.6127	12.9451	13.0098	12.4874	12.9366	0.817311	7	14.0779	14.5309	10.9462	11.1839	9.77518	10.295	13.0388	11.9783	1.88997	7	12.4574	9.53181	11.1015	13.6747	13.5212	11.6838	12.6221	12.0225	1.58127	6	14.0399	13.0036	12.7067	11.1252	14.1342	14.5695	13.2632	1.26619	6
ANN11661-RA	2	2	144.87	0.105736	0.954467	1.51232	0.472662	NEOF1512_Haemo_Group_A	NEOF1512_Haemo_Group_B	43086	11.8213	13.3447	11.5224	13.6573	12.1707	13.9172	13.7788	12.8875	1.01411	7	12.0873	10.3413	10.4322	13.723	14.1887	9.44446	11.3153	11.6474	1.78444	7	12.2675	9.9125	3.96046	12.7159	10.8818	11.9213	11.9112	10.2172	3.21554	6	14.8233	10.3965	12.754	0	11.4553	10.6419	10.0118	5.16787	6
ANN17711-RA	2	2	170.45	0.931467	0.999468	3.16173	0.060084	NEOF1512_Haemo_Group_A	NEOF1512_Haemo_Group_B	73340	12.9937	13.7532	13.3903	16.2976	12.7709	15.009	15.2564	14.2102	1.32427	7	12.2915	9.73336	11.3375	10.7258	10.2286	8.25109	9.52958	10.2996	1.31286	7	12.2549	9.27866	15.2006	12.5407	13.0854	8.81525	14.3027	12.2039	2.61974	6	14.127	11.1783	10.4383	11.0171	10.7414	12.6479	11.6917	1.41687	6
ANN09804-RA	2	2	136.97	0.728448	0.959225	7.58543	0.09477	NEOF1512_Haemo_Group_B	NEOF1512_Haemo_Group_C	32878	13.8831	13.2773	13.0362	11.3597	11.4392	11.4258	12.3538	12.3964	1.02718	7	13.2629	13.1299	13.036	15.3838	13.6415	13.067	14.2532	13.6821	0.866026	7	13.0392	14.9532	13.0945	14.8123	11.7309	13.6451	13.2797	13.586	1.1961	6	12.8619	10.305	12.9866	12.6206	11.895	10.888	11.9262	1.11259	6
ANN03982-RA	2	2	113.77	0.942054	0.999468	1.37492	0.05814	NEOF1512_Haemo_Group_A	NEOF1512_Haemo_Group_C	75791	10.8292	11.2408	10.3327	13.513	0	12.5664	13.1076	10.2271	4.66479	7	12.8186	12.4491	12.0749	12.3731	12.8501	13.8655	12.8424	12.7534	0.570949	7	11.4902	0	11.0018	11.7731	10.7882	12.8206	12.7948	9.86308	4.9076	6	13.1126	12.8217	10.59	12.2023	11.873	13.3097	12.3182	1.00657	6
ANN14947-RA	2	2	132.18	0.611883	0.954467	2.60038	0.12957	NEOF1512_Haemo_Group_A	NEOF1512_Haemo_Group_C	18257	13.0733	11.2278	9.63095	11.32	10.8432	10.5262	11.1197	11.1059	1.04181	7	12.3829	15.0201	12.4482	12.7408	11.4311	10.8669	15.2408	12.8758	1.67122	7	11.9909	12.4408	8.97815	10.3881	12.134	12.0753	10.2159	11.0387	1.38465	6	11.6053	11.0308	11.5402	12.5701	12.2856	14.2841	12.2194	1.15252	6
ANN12763-RA	2	2	136.51	0.905394	0.999468	2.7489	0.063642	NEOF1512_Haemo_Group_A	NEOF1512_Haemo_Group_B	33840	11.5691	12.0465	12.9208	10.4128	9.74627	10.2472	11.5808	11.2177	1.12528	7	13.7065	12.5849	11.981	14.1858	13.0319	11.9579	15.4873	13.2765	1.28157	7	12.2471	12.4151	13.1027	13.0639	11.0366	12.9636	12.1729	12.4591	0.792679	6	12.6523	11.1334	8.94745	14.1408	12.2263	12.8543	11.9924	1.78091	6
ANN17397-RA	2	2	94.71	0.98022	0.999468	2.22977	0.052862	NEOF1512_Haemo_Group_C	NEOF1512_Haemo_Group_A	17089	6.4201	11.5614	9.83057	9.03095	0	8.86769	9.73642	7.92102	3.81484	7	13.6463	12.502	8.11052	12.3384	9.79396	9.14931	11.4078	10.9926	2.01844	7	9.45682	8.28959	10.68	11.2025	11.952	8.67337	11.3271	10.3541	1.51084	6	14.7362	9.25026	0	8.20766	11.2441	11.7543	9.19877	5.03945	6
ANN03308-RA	2	2	78.85	0.592746	0.954467	1.47745	0.133994	NEOF1512_Haemo_Group_B	NEOF1512_Haemo_Group_C	67370	11.1444	12.0645	10.1466	12.7979	12.8846	12.6558	12.6862	12.0543	1.03848	7	13.8675	13.8537	12.0758	13.7344	12.703	11.8064	13.6457	13.0981	0.888571	7	12.5762	10.4935	12.1855	10.948	12.9491	11.5701	11.5846	11.6218	0.873001	6	13.8169	11.4836	11.7455	11.8873	11.8801	14.2197	12.5055	1.18771	6
ANN11581-RA	2	2	201.85	0.437591	0.954467	1.66243	0.191876	NEOF1512_Haemo_Group_A	NEOF1512_Haemo_Group_C	40156	12.4112	14.4655	14.2309	12.7229	14.4064	13.6815	14.2598	13.7398	0.845102	7	15.9693	15.4696	13.4172	14.396	13.9278	12.9824	15.4093	14.5102	1.13571	7	14.125	12.1465	12.4652	10.5747	14.517	13.7885	13.778	12.8783	1.43777	6	14.6505	14.2636	14.0599	13.4634	14.178	15.2677	14.3139	0.60531	6
ANN05509-RA	2	2	215.85	0.444376	0.954467	2.28348	0.188304	NEOF1512_Haemo_Group_A	NEOF1512_Haemo_Group_C	22594	11.0067	14.4768	11.9666	12.5717	11.569	12.5419	14.2227	12.6222	1.30122	7	14.6694	13.9763	13.2772	15.5477	13.4837	14.9103	15.2627	14.4468	0.881205	7	13.5345	10.783	11.4558	13.5578	12.6005	14.0487	13.4813	12.6545	1.29503	6	14.2459	12.613	12.5842	13.177	12.1924	14.6176	13.2384	0.983274	6
ANN10919-RA	2	2	126.07	0.248885	0.954467	2.01604	0.290543	NEOF1512_Haemo_Group_A	NEOF1512_Haemo_Group_C	137498	12.7208	14.609	12.2952	11.0186	12.6832	10.9502	13.5832	12.5515	1.31171	7	14.489	13.9224	10.1088	14.0607	13.6504	12.9718	15.2886	13.4988	1.65692	7	13.0252	0	10.533	13.5274	11.7568	12.7573	13.4151	10.3316	5.18495	6	14.0322	11.8086	5.08858	9.43222	13.6669	14.3896	11.403	3.60218	6
ANN04629-RA	2	2	173.26	0.990737	0.999468	1.9348	0.051319	NEOF1512_Haemo_Group_B	NEOF1512_Haemo_Group_C	27940	8.8608	0	9.02777	9.96644	11.2148	0	11.9249	7.28495	5.09615	7	14.0762	13.586	11.9184	10.5493	15.327	9.50547	10.2442	12.1723	2.20242	7	9.72865	8.55549	12.0928	12.5699	0	0	12.3688	7.59783	6.06728	6	13.4196	9.20816	10.5631	11.8927	13.9045	13.8272	12.1359	1.93602	6
ANN23417-RA	2	2	131	0.174304	0.954467	3.32261	0.342369	NEOF1512_Haemo_Group_A	NEOF1512_Haemo_Group_B	31492	14.3702	14.6185	14.7741	12.9377	14.198	13.8934	15.412	14.3148	0.774351	7	14.1454	14.8005	13.3021	16.681	14.6747	10.0814	16.147	14.2617	2.17094	7	14.2883	13.3808	13.0503	13.1241	14.2476	14.2332	12.7115	13.4579	0.642706	6	14.2673	13.9118	14.1314	13.9332	14.473	14.7391	14.2426	0.321776	6
ANN10484-RA	2	2	133.61	0.493499	0.954467	1.33989	0.169129	NEOF1512_Haemo_Group_B	NEOF1512_Haemo_Group_A	50653	13.4471	14.9897	13.3961	12.1441	12.738	13.0009	13.9559	13.3817	0.913863	7	14.9774	14.0975	13.5468	14.2762	14.0123	13.9005	14.497	14.1868	0.45812	7	13.7843	14.1172	13.5693	14.3902	14.1007	14.4625	14.3426	14.1638	0.326216	6	14.939	14.4385	13.3153	13.2959	14.024	15.1925	14.2009	0.802405	6
ANN08058-RA	2	2	105.8	0.194326	0.954467	3.28348	0.334904	NEOF1512_Haemo_Group_A	NEOF1512_Haemo_Group_B	33926	12.3633	14.1025	10.7176	13.3473	10.8689	8.72917	11.5495	11.6683	1.7992	7	13.7387	13.1604	14.7895	13.9768	12.2775	11.5784	14.0623	13.3691	1.11396	7	12.5187	10.6594	11.4318	13.5966	10.5398	10.4079	11.8316	11.4112	1.20701	6	10.0085	12.5403	11.2311	12.0893	12.5748	12.9851	11.9049	1.10485	6
ANN09589-RA;ANN09588-RA	2	2	92.4	0.844309	0.985417	1.21773	0.074614	NEOF1512_Haemo_Group_A	NEOF1512_Haemo_Group_C	24179	12.4864	13.2979	11.6383	8.66789	13.9745	13.3618	13.1819	12.3727	1.79503	7	14.9457	15.0697	12.1964	10.8353	14.0944	14.3027	14.7756	13.7457	1.61019	7	13.0592	12.8812	13.0002	10.1566	14.2778	12.7562	13.5943	12.7777	1.40344	6	14.4981	13.6315	11.6914	12.5662	14.5006	14.6368	13.5874	1.21691	6
ANN24069-RA	2	2	74.99	0.647046	0.954467	7.92445	0.119985	NEOF1512_Haemo_Group_A	NEOF1512_Haemo_Group_C	41906	16.5109	15.8064	10.051	11.1337	12.6376	12.3843	13.9202	13.2063	2.36083	7	10.4699	12.2548	0	10.323	13.0607	0	0	6.58693	6.23477	7	9.89661	10.4775	10.4097	11.833	13.3668	11.08	11.7521	11.4865	1.10172	6	10.6037	11.9889	12.2896	7.81156	11.152	13.9433	11.2982	2.05508	6
ANN24187-RA	2	2	115.11	0.938679	0.999468	3.46477	0.05871	NEOF1512_Haemo_Group_B	NEOF1512_Haemo_Group_C	32537	12.9469	12.014	10.0568	13.1612	11.3908	9.39201	10.9294	11.413	1.40997	7	10.8725	8.38844	10.9273	14.2075	7.79777	3.11325	14.3225	9.94703	3.9341	7	10.68	9.94556	11.4807	10.0176	10.2264	12.4036	11.8772	10.9918	1.0626	6	8.62483	12.3255	11.7896	10.6501	12.1928	9.95189	10.9225	1.45806	6
ANN19765-RA;ANN05984-RA	2	2	98.47	0.320549	0.954467	2.31975	0.233159	NEOF1512_Haemo_Group_B	NEOF1512_Haemo_Group_A	77465	0	14.1303	10.9499	10.5249	11.2282	13.3884	9.34072	9.93748	4.68391	7	13.5354	13.0698	15.275	12.881	12.3493	11.7287	15.1843	13.4319	1.35315	7	11.6847	13.6762	14.6032	0	7.85679	13.5112	12.7514	10.3998	5.62559	6	14.7784	11.7879	14.1149	14.8616	14.1212	13.7594	13.9039	1.12	6
ANN02716-RA	2	2	120.17	0.669148	0.954467	1.54502	0.111747	NEOF1512_Haemo_Group_A	NEOF1512_Haemo_Group_C	64770	13.9195	13.129	14.4428	11.4264	14.5115	15.0613	14.3202	13.8301	1.21608	7	16.006	15.8762	15.786	16.6428	15.0472	11.3123	16.6585	15.3327	1.85622	7	14.5814	11.0827	11.7536	14.7336	15.2158	13.0516	15.3284	13.5276	1.83842	6	15.986	14.9716	14.6648	14.8153	15.4311	15.6562	15.2542	0.519299	6
ANN23758-RA	2	2	136.26	0.99864	0.999468	1.39259	0.050194	NEOF1512_Haemo_Group_A	NEOF1512_Haemo_Group_C	11157	13.996	15.3593	11.2877	14.1095	14.6873	14.5522	14.4811	14.0676	1.30339	7	15.4733	15.1512	15.0957	16.2735	16.1911	15.564	16.2475	15.7138	0.517177	7	14.8907	14.9831	14.3999	15.1384	13.5259	14.8125	14.9287	14.6314	0.596239	6	15.7005	15.132	14.5257	15.2012	15.0279	15.5405	15.188	0.413372	6
ANN09284-RA	2	2	112.83	0.177004	0.954467	1.19011	0.364666	NEOF1512_Haemo_Group_A	NEOF1512_Haemo_Group_B	28513	15.9607	16.2338	16.5095	15.8939	15.629	18.825	17.8712	16.7033	1.18914	7	14.4542	14.8131	15.6656	14.7115	13.5558	14.6727	13.1716	14.4349	0.832617	7	15.5691	16.0782	17.2782	16.7411	16.1935	16.4938	16.6034	16.5647	0.429242	6	15.6431	17.8066	17.4413	16.5679	15.0572	16.3615	16.4796	1.04215	6
ANN13965-RA	2	2	127.45	0.690405	0.954467	1.39444	0.106779	NEOF1512_Haemo_Group_A	NEOF1512_Haemo_Group_B	14467	14.7079	15.6098	14.8907	14.7636	14.7865	14.3167	15.1176	14.8847	0.399626	7	15.3854	15.2017	14.5352	16.087	14.9447	11.1283	16.356	14.8055	1.73945	7	14.8451	15.1996	13.8955	15.5997	15.3883	15.1069	14.9258	15.0193	0.597471	6	15.1329	14.62	14.4191	15.1764	14.9015	15.3372	14.9312	0.353744	6
ANN13713-RA;ANN11538-RA	2	2	127.25	0.302159	0.954467	1.59028	0.257016	NEOF1512_Haemo_Group_A	NEOF1512_Haemo_Group_B	44734	17.1739	9.21864	0	11.7839	15.0666	11.8498	13.9495	11.2918	5.60161	7	10.7956	0	13.8214	13.9355	13.1643	5.15375	9.69346	9.50914	5.20625	7	10.4005	11.3315	16.3056	14.2406	9.22034	13.9096	14.1021	13.185	2.5049	6	10.5024	14.3415	15.8355	14.1092	10.1108	13.8746	13.129	2.29435	6
ANN10664-RA;ANN01256-RA	2	2	138.54	0.349823	0.954467	5.36925	0.219032	NEOF1512_Haemo_Group_A	NEOF1512_Haemo_Group_B	155889	18.3011	11.3459	12.3967	18.7143	17.8129	10.7176	18.0937	15.3403	3.64769	7	14.3116	11.5823	11.1896	14.2566	10.773	15.4661	12.0691	12.8069	1.83637	7	14.0736	17.6887	18.0254	12.5628	16.453	11.3877	16.8709	15.4981	2.81049	6	12.6974	11.6429	11.8884	10.2256	13.3046	13.7544	12.2522	1.2785	6
ANN20840-RA	16	2	1284.55	0.671652	0.954467	1.66539	0.112301	NEOF1512_Haemo_Group_C	NEOF1512_Haemo_Group_B	11937	17.5994	18.6315	19.0308	17.8532	18.0018	18.2763	17.7354	18.1612	0.51766	7	18.2142	18.3728	17.2887	17.9144	16.9381	15.3005	17.9432	17.4246	1.06445	7	17.7929	18.0887	20.1638	17.7633	17.8562	16.3592	18.1059	18.0562	1.22076	6	18.4144	17.4715	17.7938	17.0317	17.9974	18.5372	17.8743	0.570112	6
ANN06214-RA;ANN06182-RA;ANN26310-RA	7	2	421.17	0.420595	0.954467	3.55551	0.187116	NEOF1512_Haemo_Group_A	NEOF1512_Haemo_Group_C	57807	16.0494	15.9421	12.5759	14.5656	15.1313	15.5492	15.5285	15.0488	1.19966	7	13.1884	12.1068	12.4101	10.475	10.6705	14.7648	14.0158	12.5188	1.60773	7	13.7838	14.3569	11.5082	14.3239	13.4295	12.6755	12.8741	13.1947	1.08605	6	13.5174	12.1031	11.3162	13.2508	13.8885	14.5582	13.1057	1.19339	6
ANN18972-RA;ANN18963-RA;ANN18964-RA	6	2	582.98	0.128588	0.954467	2.61025	0.426925	NEOF1512_Haemo_Group_A	NEOF1512_Haemo_Group_C	59351	16.4057	16.5728	14.7988	16.0759	16.1461	16.3607	15.7646	16.0178	0.598045	7	12.8299	14.0823	11.7012	11.7944	14.1839	14.8105	12.013	13.0593	1.28903	7	14.5386	12.1555	14.9789	16.064	13.9798	11.7211	16.0142	14.1522	1.88319	6	12.2329	9.62968	11.5397	0	12.8416	14.2968	10.0901	5.17653	6
ANN23476-RA	6	2	408.61	0.288953	0.954467	3.35215	0.27415	NEOF1512_Haemo_Group_C	NEOF1512_Haemo_Group_B	41262	13.8445	14.0157	14.3075	14.3585	8.53164	12.1574	11.055	12.61	2.18687	7	11.9716	12.4341	11.6283	11.5196	11.1553	13.3602	11.8299	11.9856	0.724485	7	12.2978	12.5567	11.7996	13.267	14.3448	13.7647	15.0582	13.4652	1.18661	6	10.1178	13.3638	12.4914	11.214	13.2686	15.9269	12.7304	2.00452	6
ANN16559-RA	3	2	214.92	0.004334	0.954467	143.917	0.889678	NEOF1512_Haemo_Group_A	NEOF1512_Haemo_Group_C	60343	10.2162	12.7734	10.9978	11.7622	11.1848	8.54444	0	9.35413	4.32901	7	10.5069	9.53935	8.54361	15.8617	9.88315	9.7302	15.3452	11.3443	2.97091	7	10.3492	0	9.80814	9.68295	0	10.0323	0	4.92057	5.39137	6	7.71429	6.60056	9.53556	8.34137	0	0	5.36529	4.26297	6
ANN18965-RA	5	2	528.56	0.056059	0.954467	1.78628	0.558056	NEOF1512_Haemo_Group_B	NEOF1512_Haemo_Group_C	27156	13.4112	12.8267	13.8559	16.4831	15.6544	17.2155	17.0134	15.2086	1.81853	7	13.4494	14.7454	15.2529	13.6203	15.9194	16.1003	12.9898	14.5825	1.24589	7	14.8956	12.4721	12.5657	11.5123	15.5719	14.4955	16.5495	13.8612	1.98402	6	14.0532	15.7645	15.5783	15.7568	15.8598	17.0214	15.6723	0.948824	6
ANN10274-RA	5	2	405.39	0.680549	0.954467	1.47935	0.106252	NEOF1512_Haemo_Group_C	NEOF1512_Haemo_Group_B	26819	18.1339	17.6809	16.8798	16.9576	16.8862	17.2205	16.7337	17.2132	0.513118	7	15.6796	15.6363	15.7259	16.9913	14.145	15.2402	16.5838	15.7146	0.92029	7	16.4639	14.8244	18.3963	16.2003	16.3589	16.3727	16.1389	16.3819	1.14685	6	15.3492	17.675	17.1135	14.6706	16.8066	17.392	16.5012	1.2098	6
ANN00161-RA;ANN00160-RA;ANN08727-RA	14	2	866.3	0.70358	0.955912	4.34717	0.105873	NEOF1512_Haemo_Group_C	NEOF1512_Haemo_Group_A	93332	13.4105	13.1976	12.6818	13.7596	13.0514	12.9346	12.6703	13.1008	0.393755	7	11.1652	10.0396	10.8758	12.218	9.74201	12.3563	11.4713	11.124	0.99877	7	12.1124	14.0384	11.9563	14.4002	14.6639	12.7554	16.0809	13.9825	1.4599	6	10.8057	12.6024	10.4847	11.6562	12.398	9.3445	11.2152	1.24246	6
ANN12761-RA	5	2	259.37	0.210148	0.954467	5.17337	0.308308	NEOF1512_Haemo_Group_A	NEOF1512_Haemo_Group_B	34593	12.2267	13.8266	12.218	8.60774	13.1334	10.4855	11.6654	11.7376	1.73932	7	11.7669	13.145	13.9809	15.9321	13.3336	14.8218	13.9789	13.8513	1.3176	7	12.7945	14.8262	11.7645	11.7537	11.7081	13.4327	12.8161	12.7169	1.25088	6	11.7451	11.9175	12.0994	10.6996	12.6883	13.1784	12.0547	0.850552	6
ANN19139-RA	7	2	527.76	0.264435	0.954467	3.02568	0.280257	NEOF1512_Haemo_Group_A	NEOF1512_Haemo_Group_B	29811	11.5799	11.5899	12.2126	11.0466	12.3339	10.9853	11.7575	11.6437	0.518003	7	14.4554	15.1473	11.6668	16.048	15.5424	12.7719	14.2197	14.2645	1.56031	7	12.9541	13.2332	12.3532	13.5218	13.1561	13.4838	15.934	13.6137	1.21262	6	11.536	15.3713	13.1899	14.1136	12.3023	11.2074	12.9534	1.59561	6
ANN11300-RA	3	2	146.18	0.42208	0.954467	1.52077	0.19037	NEOF1512_Haemo_Group_A	NEOF1512_Haemo_Group_B	365393	12.184	12.8459	12.3694	11.9273	11.496	14.0355	12.141	12.4284	0.818891	7	13.5976	13.9376	14.1331	14.4715	12.4756	12.492	14.2717	13.6256	0.826249	7	13.027	10.6566	14.0514	11.9775	11.4767	14.1866	12.8665	12.5359	1.42101	6	13.9478	10.3902	10.596	11.2567	13.6875	13.9083	12.2977	1.72432	6
ANN23888-RA	2	2	159.88	0.411044	0.954467	1.93654	0.187813	NEOF1512_Haemo_Group_A	NEOF1512_Haemo_Group_C	27050	11.978	14.886	15.1612	12.8888	14.5913	12.9221	13.0872	13.6449	1.21923	7	16.5517	16.1019	13.7978	15.7362	16.2602	15.9328	15.703	15.7262	0.900909	7	14.6856	14.2536	13.5117	14.0427	15.4765	14.0474	14.6515	14.3306	0.671678	6	15.4031	13.981	12.7896	13.3148	15.4985	15.6306	14.4363	1.23822	6
ANN20409-RA	2	2	106.36	0.95935	0.999468	1.90528	0.056017	NEOF1512_Haemo_Group_A	NEOF1512_Haemo_Group_C	14253	10.7608	14.5087	11.6276	12.8484	13.7492	12.5879	12.98	12.7232	1.25113	7	14.9743	14.8757	13.9083	15.7711	12.4784	6.2703	15.791	13.4384	3.36465	7	13.0808	14.1756	11.862	13.6498	10.909	10.0172	14.1089	12.4537	1.77809	6	14.3735	14.1458	14.0726	13.2247	13.4568	14.5732	13.9744	0.526656	6
ANN07674-RA	2	2	158.68	0.490156	0.954467	2.06848	0.160035	NEOF1512_Haemo_Group_B	NEOF1512_Haemo_Group_A	302497	11.0856	13.529	10.0374	12.5162	14.9363	15.0759	14.6692	13.1214	1.98734	7	12.4253	13.4376	13.4683	10.0562	13.0281	12.4761	0	10.6988	4.8582	7	11.9101	8.10595	14.484	14.3617	14.5826	13.4956	14.3374	13.2279	2.53911	6	11.2014	13.2109	13.7354	12.4661	0	14.5296	10.8572	5.43868	6
ANN08899-RA	2	2	131.43	0.136121	0.954467	3.82998	0.420856	NEOF1512_Haemo_Group_A	NEOF1512_Haemo_Group_C	14053	15.2699	17.3992	14.4432	16.5	15.6694	18.0121	15.698	16.1417	1.24317	7	15.95	15.8387	14.2393	17.223	15.3818	12.6945	17.7335	15.5801	1.71772	7	15.8609	13.7386	15.1806	15.1875	14.4511	15.5821	15.5573	14.9495	0.720328	6	15.1818	14.7278	14.3711	13.9777	15.7741	16.5181	15.0918	0.938214	6
ANN18226-RA	3	2	127	0.248219	0.954467	2.41121	0.301507	NEOF1512_Haemo_Group_B	NEOF1512_Haemo_Group_C	24177	11.1057	13.3981	9.86981	12.8805	13.4935	14.0353	12.5908	12.482	1.48119	7	11.9621	10.856	11.8016	9.68005	11.5452	11.6057	10.2043	11.0936	0.872474	7	11.7878	8.04741	10.7128	0	10.7813	11.7822	13.3761	9.11665	4.79215	6	12.6753	13.5155	13.377	12.0766	10.7393	12.035	12.4031	1.02669	6
ANN10977-RA	2	2	207.4	0.346063	0.954467	1.12496	0.231733	NEOF1512_Haemo_Group_B	NEOF1512_Haemo_Group_A	11014	13.3671	14.9576	12.1587	11.5192	13.9738	12.8797	15.8019	13.5226	1.51489	7	15.6093	15.2009	14.347	11.9923	12.9853	15.057	16.6369	14.547	1.59109	7	14.0348	13.5221	14.1341	15.1296	15.5773	14.28	15.7289	14.7287	0.882271	6	14.893	15.0973	13.9771	14.7914	15.2853	15.4113	14.9092	0.512209	6
ANN05283-RA	2	2	103.95	0.9411	0.999468	59.7534	0.058271	NEOF1512_Haemo_Group_A	NEOF1512_Haemo_Group_B	103267	0	0	10.1373	0	0	7.02574	0	2.45186	4.2826	7	0	0	0	14.1478	0	0	13.5051	3.95041	6.74916	7	3.20113	0	7.4849	10.4539	0	0	0	2.98981	4.72599	6	10.5888	0	0	0	8.88466	0	3.24558	5.05683	6
ANN22589-RA;ANN22590-RA;ANN22596-RA	2	2	152.24	0.801472	0.978217	2.79492	0.084207	NEOF1512_Haemo_Group_A	NEOF1512_Haemo_Group_C	50041	13.1393	12.2236	11.3783	11.6709	10.9799	10.6468	10.4679	11.5009	0.9415	7	11.0996	11.6152	12.443	15.3555	10.2804	10.2229	14.4511	12.2097	2.00953	7	11.8553	12.4369	12.5225	13.9512	11.2987	11.3803	10.4025	11.9987	1.24088	6	11.3787	11.2497	11.165	9.42935	10.8744	12.6397	11.1228	1.03092	6
ANN06122-RA	2	2	101.59	0.081572	0.954467	5.60408	0.479103	NEOF1512_Haemo_Group_A	NEOF1512_Haemo_Group_B	40340	12.4221	13.7892	11.365	11.1121	11.5874	11.6155	13.5232	12.2021	1.07419	7	14.0373	14.0014	9.61017	15.844	13.044	9.41196	15.5985	13.0782	2.62182	7	12.6401	9.77341	9.86868	11.7315	13.2676	12.1031	10.7424	11.2478	1.3694	6	13.3716	11.8241	11.9626	0	11.6927	13.9928	10.474	5.21549	6
ANN22712-RA	2	2	146.24	0.258282	0.954467	2.30224	0.296729	NEOF1512_Haemo_Group_C	NEOF1512_Haemo_Group_B	35917	16.5222	15.8755	13.9738	13.2585	12.957	13.0235	10.7375	13.764	1.94614	7	11.7489	15.3017	14.4649	12.7434	14.0163	12.7656	11.6784	13.2456	1.38364	7	13.5048	13.9556	12.9043	16.8155	16.4839	14.9486	15.609	15.1195	1.50123	6	12.1007	14.3997	14.1308	16.199	13.2812	12.4449	13.7594	1.49716	6
ANN04032-RA	2	2	94.22	0.192773	0.954467	5.2223	0.324625	NEOF1512_Haemo_Group_A	NEOF1512_Haemo_Group_B	174960	10.8113	12.4687	11.8887	11.3907	11.943	11.1483	9.39802	11.2927	1.00109	7	10.0689	11.4954	12.9734	15.0275	11.6639	9.58046	14.4842	12.1848	2.08153	7	11.7388	11.1245	10.4442	10.3821	12.7556	10.0819	9.74477	10.7555	1.0815	6	10.1812	7.25059	9.35693	10.1786	14.8374	11.638	10.5738	2.53558	6
ANN12173-RA	2	2	98.91	0.724009	0.958163	1.44298	0.097055	NEOF1512_Haemo_Group_C	NEOF1512_Haemo_Group_A	26353	13.3526	14.9482	13.2297	14.6187	12.6672	13.87	14.7302	13.9167	0.872937	7	14.4292	13.6788	14.2159	11.6311	12.2655	13.9403	11.7529	13.1305	1.20523	7	13.5236	12.0828	12.2429	12.5703	14.918	15.0513	14.1362	13.5002	1.36201	6	14.8134	13.8542	13.9028	14.5004	12.6631	15.2918	14.1709	0.919087	6
ANN14830-RA	2	2	99.18	0.437702	0.954467	2.12681	0.184846	NEOF1512_Haemo_Group_C	NEOF1512_Haemo_Group_B	64503	14.977	13.2444	13.1738	12.4453	11.8793	14.4299	14.9532	13.5861	1.22587	7	14.8013	15.1987	13.3628	16.2254	15.1536	14.0655	12.3631	14.4529	1.29204	7	14.0195	12.484	14.0967	12.805	15.4354	15.2513	16.384	14.4094	1.55175	6	13.588	14.7009	14.5066	15.1957	11.9732	14.3696	14.0557	1.14658	6
ANN15814-RA	2	2	151.22	0.083884	0.954467	2.72788	0.47716	NEOF1512_Haemo_Group_B	NEOF1512_Haemo_Group_A	25695	11.7356	14.397	13.6628	15.4032	14.1198	14.463	16.0215	14.2576	1.36738	7	13.4098	14.2328	12.023	12.7303	13.5307	13.2974	12.2775	13.0716	0.771491	7	13.6646	11.4799	14.947	15.6703	12.976	14.6031	14.9906	14.1112	1.57208	6	14.6021	15.4515	16.7254	16.0268	13.0625	13.3222	14.8651	1.47331	6
ANN11685-RA	2	2	95.42	0.334411	0.954467	26.486	0.229411	NEOF1512_Haemo_Group_C	NEOF1512_Haemo_Group_B	32088	9.34265	10.3316	0	11.0247	9.84409	0	0	5.79186	5.44147	7	12.4406	0	12.1853	0	11.4825	13.9731	0	7.15449	6.73346	7	6.47318	15.2486	7.59001	0	15.2068	0	0	6.34091	7.4851	6	13.0571	9.00582	0	11.0706	7.94781	0	6.84688	5.5864	6
ANN22969-RA;ANN26629-RA	2	2	136.99	0.792361	0.978217	5.62745	0.084563	NEOF1512_Haemo_Group_A	NEOF1512_Haemo_Group_B	91918	0	10.7053	4.82361	0	10.705	0	0	3.7477	5.06871	7	8.52394	0	0	14.1031	12.4407	8.92399	13.165	8.16524	5.95233	7	5.95647	12.3105	0	0	11.7769	0	11.8004	5.98131	6.55497	6	0	0	0	7.37286	10.6172	0	2.99833	4.75695	6
ANN04346-RA	2	2	86.41	0.523337	0.954467	2.1103	0.147038	NEOF1512_Haemo_Group_A	NEOF1512_Haemo_Group_B	72959	14.73	14.0608	17.5288	16.2869	14.3189	15.3262	15.4768	15.3898	1.20693	7	14.3795	13.8963	11.1967	13.9094	15.1009	14.6109	13.8695	13.8519	1.25631	7	14.6208	16.7585	13.6731	15.8302	13.757	14.3788	14.1497	14.7579	1.25257	6	15.6345	13.2851	11.9381	13.6585	13.7994	14.3307	13.7744	1.21615	6
ANN11587-RA	3	2	153.37	0.238489	0.954467	1.96775	0.295796	NEOF1512_Haemo_Group_B	NEOF1512_Haemo_Group_C	34462	12.9646	15.6838	13.1222	13.9899	15.3211	12.533	13.2977	13.8446	1.2179	7	12.7083	12.6114	11.766	11.884	11.4687	11.8312	13.3892	12.237	0.682081	7	13.0408	13.6703	12.4019	12.4071	14.128	12.1678	12.3584	12.8556	0.82583	6	14.3559	11.3935	11.3005	12.4904	14.2051	13.9936	12.9565	1.41388	6
ANN17552-RA	2	2	119.16	0.624425	0.954467	1.60804	0.123142	NEOF1512_Haemo_Group_A	NEOF1512_Haemo_Group_C	77523	12.0149	12.9201	0	0	10.3331	0	10.0384	6.47237	6.13175	7	9.73134	10.2652	0	10.8556	10.6978	13.2036	11.9564	9.52999	4.3571	7	8.00118	8.20142	11.0268	12.1575	11.3074	10.1245	10.1518	10.4949	1.35811	6	9.51153	8.72397	0	10.2782	12.5336	11.1283	8.69593	4.45943	6
ANN06763-RA	2	2	170.63	0.580384	0.954467	1.20064	0.131747	NEOF1512_Haemo_Group_B	NEOF1512_Haemo_Group_A	14211	13.3274	15.1918	14.272	14.062	15.1584	14.1034	15.0874	14.4575	0.709519	7	15.664	15.1399	14.5002	14.2083	16.5813	15.3314	14.5286	15.1363	0.820541	7	14.7969	12.0901	13.6538	13.629	14.1372	15.4299	15.3202	14.0434	1.24099	6	15.9283	15.5586	15.2239	15.4527	15.6274	15.8319	15.6038	0.255773	6
ANN06300-RA	2	2	101.78	0.812481	0.978217	1.68988	0.081375	NEOF1512_Haemo_Group_A	NEOF1512_Haemo_Group_C	11434	13.5975	14.5559	14.6114	13.3592	13.6614	13.0099	13.568	13.7662	0.599241	7	15.1148	14.6745	13.2728	15.6498	8.73306	8.04357	15.6128	13.0145	3.26524	7	13.3903	13.6319	12.3749	13.7347	14.2344	14.0639	13.9193	13.6598	0.666064	6	14.6329	13.7106	13.2669	13.2882	14.056	14.538	13.9154	0.596331	6
ANN22907-RA	4	3	264.98	0.96628	0.999468	1.01335	0.054559	NEOF1512_Haemo_Group_C	NEOF1512_Haemo_Group_A	57096	11.9012	12.6325	11.0616	10.4924	10.7834	11.1783	11.4116	11.3516	0.721301	7	14.4256	13.9144	13.7424	13.2702	12.155	10.4972	13.6831	13.0983	1.34596	7	12.2249	11.5549	9.76271	9.87993	11.9421	12.9687	11.7562	11.3108	1.25293	6	13.9059	12.8538	13.7563	11.5098	13.2085	14.2691	13.2506	0.99118	6
ANN18176-RA;ANN17406-RA;ANN07894-RA	4	3	282.88	0.264053	0.954467	1.03503	0.286684	NEOF1512_Haemo_Group_A	NEOF1512_Haemo_Group_B	22841	12.3409	14.4679	12.0691	13.0721	14.1557	13.7293	12.8899	13.2464	0.905142	7	16.1227	16.4513	14.117	13.9737	14.8331	12.5082	16.4422	14.9212	1.49851	7	14.0838	14.9702	13.7427	15.075	15.334	15.3013	15.2987	14.9536	0.610907	6	15.1751	14.9209	13.5828	13.8869	15.4326	15.6584	14.7761	0.849017	6
ANN19354-RA;ANN27566-RA;ANN20618-RA	4	3	299.73	0.23665	0.954467	2.64916	0.313308	NEOF1512_Haemo_Group_A	NEOF1512_Haemo_Group_C	21730	11.1072	14.4438	8.37949	11.1993	14.098	11.9516	12.1393	11.9027	2.03616	7	14.6966	15.9855	11.5322	14.5417	13.2962	13.8778	14.0645	13.9992	1.37389	7	12.951	12.737	3.83514	12.5937	12.0694	12.9982	11.7885	11.0037	3.53978	6	14.0891	12.5683	6.77122	9.50505	14.3515	14.3771	11.9437	3.14366	6
ANN23232-RA	3	3	177.12	0.277675	0.954467	1.99722	0.259496	NEOF1512_Haemo_Group_B	NEOF1512_Haemo_Group_A	32659	9.32028	14.6899	13.305	14.849	12.9121	12.8691	13.9505	13.128	1.85839	7	14.2964	14.4642	13.0144	12.6554	14.0277	13.6188	11.8639	13.4201	0.95199	7	13.2741	14.0226	13.9187	12.6699	14.193	14.9848	13.9061	13.9492	0.745231	6	13.3715	13.7638	13.4614	13.3216	13.3621	15	13.7134	0.650395	6
ANN10670-RA	4	3	250.8	0.930053	0.999468	1.14195	0.059719	NEOF1512_Haemo_Group_A	NEOF1512_Haemo_Group_C	61095	11.1163	12.231	9.67971	11.0526	10.9765	12.4736	13.0403	11.51	1.13937	7	14.4875	14.8113	11.2503	13.9229	8.7813	13.918	14.2912	13.0661	2.22424	7	12.2881	13.1039	13.5441	11.5448	13.6395	10.8308	11.8568	12.42	1.16851	6	14.4279	11.7317	10.7468	9.50304	13.5528	14.5594	12.4203	2.08202	6
ANN03264-RA	4	3	249.12	0.273517	0.954467	4.49456	0.276465	NEOF1512_Haemo_Group_A	NEOF1512_Haemo_Group_C	63681	11.5789	14.6286	10.3944	13.6274	10.2317	12.9789	13.1427	12.3689	1.67089	7	14.7072	13.8568	12.0778	16.5385	12.7599	14.7898	15.7461	14.3537	1.5808	7	13.3613	13.904	12.6223	10.4551	12.6128	12.0881	12.1291	12.3019	1.11823	6	14.1761	11.7956	11.2167	8.93055	12.9109	14.5762	12.2677	2.09041	6
ANN11504-RA	3	3	211.53	0.810113	0.978217	2.35455	0.079541	NEOF1512_Haemo_Group_A	NEOF1512_Haemo_Group_B	47678	17.7373	16.5173	19.1799	17.8534	16.812	18.105	17.5345	17.6771	0.874677	7	15.968	16.0738	16.3977	16.9451	15.1517	12.8799	16.8173	15.7476	1.39849	7	16.7123	16.4625	16.4486	16.6179	15.9811	15.6298	16.1034	16.2072	0.37076	6	15.9961	17.8098	18.6289	15.8554	15.8732	16.6293	16.7988	1.16542	6
ANN21804-RA	9	3	978.93	0.488506	0.954467	1.74269	0.169577	NEOF1512_Haemo_Group_A	NEOF1512_Haemo_Group_C	28844	16.8139	14.7463	15.4107	17.5359	16.5382	16.9058	17.5657	16.5024	1.05953	7	15.0229	15.7634	16.3064	15.0076	15.5298	16.5468	14.9034	15.5829	0.657522	7	16.0426	14.6726	13.3425	16.9425	14.4819	15.8532	15.7712	15.1773	1.26732	6	16.5693	15.613	15.9578	15.5797	16.309	15.7297	15.9598	0.402732	6
ANN06889-RA	4	3	217.66	0.277067	0.954467	2.59357	0.258273	NEOF1512_Haemo_Group_A	NEOF1512_Haemo_Group_B	23443	12.9478	14.9418	13.7184	13.0273	12.3597	14.0029	13.9049	13.5576	0.851352	7	14.7953	14.5452	13.3377	15.9437	14.6774	13.4498	16.4362	14.7408	1.15484	7	14.1492	12.2376	14.8706	15.1078	12.5416	13.6358	13.4112	13.6341	1.17423	6	13.7595	13.6312	13.454	11.5609	14.6889	15.3346	13.7382	1.28731	6
ANN06201-RA	6	3	377.66	0.378234	0.954467	2.00479	0.208992	NEOF1512_Haemo_Group_A	NEOF1512_Haemo_Group_C	30519	12.5306	12.9746	13.4552	11.8644	13.9176	12.2561	11.8232	12.6888	0.797952	7	14.8895	12.4826	15.6203	13.5453	18.2591	13.5152	13.4231	14.5336	1.94252	7	13.6112	15.5714	12.8921	12.7552	14.6475	15.6139	13.2048	14.1142	1.32846	6	13.5347	14.7457	14.8307	16.73	14.5695	13.1706	14.5969	1.24824	6
ANN15009-RA	3	3	263.01	0.146608	0.954467	1.45214	0.382856	NEOF1512_Haemo_Group_A	NEOF1512_Haemo_Group_C	18375	16.5922	17.4378	16.3286	16.7396	16.6804	16.3603	16.8572	16.7137	0.372958	7	17.3082	17.2442	16.3468	17.339	17.7253	16.828	17.7704	17.2231	0.499475	7	16.9684	17.3105	15.6895	15.4952	17.0762	16.6164	15.9426	16.3551	0.755468	6	17.1152	15.8581	16.1316	16.2567	16.993	17.5342	16.6481	0.658218	6
ANN15493-RA	3	3	164	0.621951	0.954467	3.31155	0.122766	NEOF1512_Haemo_Group_A	NEOF1512_Haemo_Group_C	21232	14.2822	14.9296	15.4808	13.4978	14.9675	14.8587	15.5347	14.793	0.708867	7	16.5874	16.3137	15.7704	17.1896	17.9807	15.6182	18.6058	16.8665	1.11909	7	15.8298	14.9278	15.4713	13.9014	15.6196	15.2722	15.4944	15.1144	0.641573	6	15.8694	15.3779	15.2074	15.4555	16.4945	16.1579	15.7604	0.500767	6
ANN23478-RA;ANN17580-RA	5	3	349.11	0.70698	0.955912	1.08517	0.104698	NEOF1512_Haemo_Group_B	NEOF1512_Haemo_Group_C	62973	14.0798	14.8941	17.0814	15.0665	13.6265	15.1108	11.5295	14.4841	1.69677	7	14.9296	14.7886	14.638	15.0762	13.77	14.9586	15.338	14.7856	0.498917	7	14.6348	15.8989	15.1953	14.8899	13.4514	14.2042	15.5351	14.8624	0.901391	6	15.8226	14.8773	14.0941	13.5718	15.5556	15.9188	14.9734	0.96963	6
ANN01326-RA	3	3	142.7	0.801574	0.978217	2.00466	0.084104	NEOF1512_Haemo_Group_A	NEOF1512_Haemo_Group_C	54078	14.7166	15.9232	11.7128	14.8979	12.6776	12.5683	13.8483	13.7635	1.50995	7	15.2764	14.5839	14.4543	16.0647	14.4577	11.8962	15.9885	14.6745	1.405	7	14.219	14.0066	12.8819	13.3583	13.9107	14.7458	13.921	13.8041	0.63279	6	14.773	14.3208	11.9406	14.704	14.3407	15.0172	14.1827	1.13027	6
ANN09194-RA	3	3	252.69	0.424546	0.954467	12.8258	0.197801	NEOF1512_Haemo_Group_A	NEOF1512_Haemo_Group_C	54259	11.3108	11.3753	12.6523	12.6044	11.6371	14.5458	13.4506	12.5109	1.19347	7	11.636	11.7223	16.0169	11.3348	17.9805	17.2151	11.8837	13.9699	2.96088	7	13.2404	12.8852	9.66049	11.8546	14.7012	12.5577	12.7518	12.4018	1.64207	6	12.7021	12.1092	13.8837	14.3804	10.7287	12.1775	12.6636	1.321	6
ANN23627-RA	3	3	202.16	0.948853	0.999468	2.68347	0.057384	NEOF1512_Haemo_Group_A	NEOF1512_Haemo_Group_B	38385	14.53	13.277	13.6223	14.6347	14.4406	10.2099	12.1384	13.2647	1.61187	7	15.9284	15.5368	16.0217	16.0261	17.5777	18.1432	16.2508	16.4978	0.968805	7	14.8813	15.6782	14.6073	13.6111	15.4088	16.2574	14.6948	15.0429	0.935261	6	14.5254	15.1742	15.3382	16.9558	13.8334	13.1543	14.8302	1.32588	6
ANN12060-RA;ANN12059-RA	13	3	1233.54	0.638551	0.954467	2.35659	0.121658	NEOF1512_Haemo_Group_A	NEOF1512_Haemo_Group_B	30377	12.7036	15.5948	13.808	12.4338	15.0887	12.7736	14.0112	13.7734	1.22774	7	14.0221	12.9544	16.8571	12.4187	18.171	18.3534	12.4847	15.0373	2.673	7	14.4054	15.4267	16.3561	15.6923	15.5366	16.4971	15.2467	15.7926	0.514043	6	12.8849	14.0752	16.4915	17.7773	9.52404	13.263	14.0027	2.90867	6
ANN09803-RA	3	3	217.19	0.406583	0.954467	1.48712	0.198756	NEOF1512_Haemo_Group_B	NEOF1512_Haemo_Group_C	33673	16.285	16.7253	15.827	16.9411	15.9994	16.3518	16.7065	16.4052	0.407578	7	16.1921	15.9455	15.8413	15.0505	15.4026	15.4272	15.4016	15.6087	0.395357	7	16.0069	15.7573	15.2737	15.8388	15.7157	15.8346	16.2884	15.7847	0.324243	6	16.6686	15.7162	15.6832	15.4037	16.2492	16.4898	16.0351	0.505602	6
ANN11199-RA	3	3	190.3	0.040015	0.954467	3.76813	0.597181	NEOF1512_Haemo_Group_B	NEOF1512_Haemo_Group_A	107709	11.8423	12.6745	11.5865	8.29404	9.95337	12.0342	11.1369	11.0746	1.49022	7	11.2389	11.0622	12.2244	12.7062	10.3939	12.8173	12.1286	11.7959	0.911074	7	11.4352	10.8765	12.5789	11.6586	13.3877	12.9528	9.90411	11.8931	1.33204	6	11.5191	12.4717	11.7566	13.4853	10.764	12.0401	12.0061	0.921742	6
ANN13049-RA	3	3	182.35	0.63917	0.954467	1.60327	0.117843	NEOF1512_Haemo_Group_B	NEOF1512_Haemo_Group_A	137189	9.65146	12.9524	12.8523	13.4062	13.3893	12.7838	12.9872	12.5747	1.31237	7	14.3588	13.2269	12.2776	11.3001	11.9482	8.4842	12.1028	11.9569	1.8256	7	12.2658	12.1209	12.3436	11.5623	13.4116	13.8332	11.9295	12.5335	0.891592	6	14.5615	12.9853	10.8604	13.5525	12.3475	13.8851	13.0321	1.30576	6
ANN23010-RA	3	3	140.47	0.059471	0.954467	2.08013	0.5787	NEOF1512_Haemo_Group_B	NEOF1512_Haemo_Group_A	31379	9.54306	11.9385	11.4147	12.9301	12.6466	12.0601	13.9899	12.0747	1.38986	7	10.1329	12.0881	12.8051	7.04311	13.7598	12.6217	10.9215	11.3389	2.24721	7	11.7068	0	0	10.3078	0	11.858	13.5111	5.94614	6.59199	6	14.5606	14.0662	11.7539	11.1422	10.4821	12.1101	12.3525	1.62437	6
ANN16065-RA	3	3	168.21	0.228214	0.954467	4.47692	0.308669	NEOF1512_Haemo_Group_A	NEOF1512_Haemo_Group_C	77833	12.4391	12.9345	14.5585	10.2378	10.9109	11.2932	10.0651	11.777	1.62269	7	10.4271	10.7485	9.66992	13.9955	12.9456	10.4062	14.2406	11.7762	1.89541	7	11.7766	11.7804	8.14196	12.2418	11.5692	8.60714	11.6311	10.6619	1.79341	6	11.9236	11.56	9.12098	11.0553	12.5708	9.36667	10.9329	1.40061	6
ANN25842-RA	3	3	111.63	0.093101	0.954467	6.22844	0.459231	NEOF1512_Haemo_Group_A	NEOF1512_Haemo_Group_B	111534	10.3532	12.5331	11.0737	11.4396	10.4693	11.4929	10.3321	11.0991	0.803054	7	13.2404	12.5399	11.4578	15.9772	12.9796	13.8245	14.6421	13.5231	1.47043	7	12.3111	12.8636	12.4274	14.2421	12.5729	12.4501	10.128	12.4473	1.32588	6	11.7066	11.3005	10.7178	11.0411	13.3107	11.5396	11.6027	0.907954	6
ANN13364-RA	3	3	215.11	0.312691	0.954467	3.33692	0.244203	NEOF1512_Haemo_Group_A	NEOF1512_Haemo_Group_B	45758	12.6784	12.5161	13.973	10.5242	9.80633	10.7899	10.8999	11.5983	1.48066	7	14.2436	14.4412	13.2644	15.3568	9.91432	12.0384	16.2082	13.6381	2.12666	7	12.6182	13.686	13.0702	14.6085	11.5667	12.0311	11.3838	12.7244	1.28162	6	13.6233	12.2183	12.8636	11.3761	12.9312	13.9337	12.8244	0.932387	6
ANN18154-RA	3	3	135.77	0.672217	0.954467	1.67008	0.11367	NEOF1512_Haemo_Group_C	NEOF1512_Haemo_Group_B	23240	13.9026	14.8594	14.2399	13.5582	13.6841	13.3709	13.6078	13.889	0.51054	7	15.5359	13.4375	12.239	12.5419	14.4732	11.4877	13.5879	13.329	1.38183	7	13.609	12.8591	11.2894	15.0817	15.7485	14.92	14.5027	14.0669	1.67023	6	14.3465	14.8415	13.7464	14.2615	12.0742	13.9988	13.8781	0.957107	6
ANN11707-RA	3	3	187.63	0.68205	0.954467	1.62037	0.10833	NEOF1512_Haemo_Group_B	NEOF1512_Haemo_Group_C	41485	12.566	14.1679	12.1691	15.3435	12.7209	13.1823	14.3263	13.4966	1.14593	7	13.4913	11.3256	1.02558	11.5935	10.5893	12.1264	12.5634	10.3879	4.23108	7	11.9422	11.6412	13.4771	14.5176	11.8072	10.0906	13.7576	12.5486	1.65019	6	12.6177	10.4397	9.18539	12.1478	14.6406	13.5474	12.0964	2.00357	6
ANN25319-RA;ANN07085-RA;ANN25248-RA	3	3	141.79	0.496454	0.954467	1.20379	0.160209	NEOF1512_Haemo_Group_A	NEOF1512_Haemo_Group_B	22621	13.1171	10.0949	10.9246	11.3	9.7083	0	11.5501	9.52785	4.34353	7	13.8863	13.1764	11.9303	12.8037	11.0202	11.7655	13.3299	12.5589	1.01571	7	11.0434	9.19477	9.37929	10.7628	12.9059	10.1779	11.861	10.7136	1.4491	6	13.8577	11.0809	9.65377	9.52109	13.0444	13.2956	11.7423	1.91398	6
ANN15401-RA	3	3	128.6	0.822376	0.978217	1.45123	0.078473	NEOF1512_Haemo_Group_A	NEOF1512_Haemo_Group_B	99436	11.482	13.4568	15.1767	11.3502	11.4719	12.1301	12.1107	12.4541	1.40055	7	14.7588	15.182	12.4945	15.7758	14.2213	0	15.5062	12.5626	5.64576	7	12.5084	14.0875	5.00028	14.6284	14.4398	13.5533	14.6846	12.7323	3.81096	6	13.5835	13.7385	13.1621	11.7066	14.4338	14.9309	13.5925	1.11912	6
ANN16428-RA	3	3	219.46	0.7781	0.978217	1.8294	0.086437	NEOF1512_Haemo_Group_A	NEOF1512_Haemo_Group_C	43545	12.6603	12.7958	11.2359	11.3945	12.517	11.8338	11.5248	11.9946	0.650678	7	14.3036	14.2311	13.0672	15.8003	9.86594	9.03931	15.7216	13.147	2.70266	7	12.5708	10.5932	9.93462	13.3921	14.2684	13.5242	14.2804	12.6655	1.9076	6	14.1266	13.4142	12.1145	13.1891	12.9458	13.9156	13.2843	0.723447	6
ANN15927-RA	3	3	138.5	0.258407	0.954467	1.6076	0.296591	NEOF1512_Haemo_Group_B	NEOF1512_Haemo_Group_C	36225	13.6519	13.0024	12.1249	11.9613	12.3141	11.6686	12.8586	12.5117	0.690854	7	12.3389	12.7566	14.8371	12.7038	13.4977	12.4425	12.164	12.9629	0.931542	7	12.7373	11.0078	11.427	9.69488	10.2137	11.1187	12.8316	11.0489	1.08243	6	13.6347	13.6646	12.3973	13.9945	12.5469	12.1833	13.0702	0.779686	6
ANN07915-RA;ANN07913-RA	3	3	223.6	0.102899	0.954467	1.343	0.460498	NEOF1512_Haemo_Group_C	NEOF1512_Haemo_Group_A	45406	13.2077	14.4878	10.118	12.4219	10.9271	10.7818	13.8483	12.2561	1.68126	7	15.219	15.2856	12.4041	15.4623	12.1742	12.7625	15.7815	14.1556	1.61725	7	13.2059	15.0232	12.5323	14.1842	15.3511	14.2408	14.4866	14.303	0.980209	6	15.2211	13.9677	13.4507	13.3339	15.2294	15.508	14.4518	0.979597	6
ANN15885-RA	3	3	155.12	0.626572	0.954467	2.25743	0.117914	NEOF1512_Haemo_Group_A	NEOF1512_Haemo_Group_C	17788	13.26	14.1988	12.9386	13.3848	12.8856	10.9504	13.0467	12.9521	0.987988	7	15.3447	15.2003	13.4898	16.1719	15.2933	12.2725	14.8303	14.6575	1.32578	7	13.8048	13.7367	12.6827	12.3553	13.9585	13.3667	13.6718	13.2953	0.638808	6	14.003	13.4373	13.2176	13.1598	14.97	14.2856	13.8455	0.709097	6
ANN21519-RA	3	3	190.43	0.588427	0.954467	1.65352	0.131707	NEOF1512_Haemo_Group_C	NEOF1512_Haemo_Group_A	127919	12.1473	14.7272	12.5779	12.5264	12.843	12.3198	13.1762	12.9026	0.872228	7	14.1668	12.3432	13.3922	14.6096	13.6979	14.6189	14.0571	13.8408	0.797273	7	13.3717	12.9072	15.8943	13.8258	13.7588	14.6584	13.8045	14.1415	1.02202	6	14.2767	13.5966	11.8395	12.3735	13.278	14.4118	13.296	1.02666	6
ANN14140-RA	3	3	203.19	0.519833	0.954467	3.5324	0.151685	NEOF1512_Haemo_Group_A	NEOF1512_Haemo_Group_B	13064	11.2957	14.5363	12.0346	12.4081	12.1532	13.0047	12.4445	12.5539	1.01485	7	14.5772	15.6055	9.61686	17.2342	14.6878	11.2031	16.3291	14.1791	2.77125	7	13.3665	0	11.5687	12.7223	12.8219	15.0996	14.3241	11.0894	5.57524	6	13.7209	12.4131	12.854	9.97493	15.7567	15.435	13.3591	2.13502	6
ANN17699-RA	3	3	181.34	0.470703	0.954467	3.56322	0.17113	NEOF1512_Haemo_Group_B	NEOF1512_Haemo_Group_C	12927	14.829	14.2206	12.9291	15.1784	12.6721	15.2132	14.8518	14.2706	1.05824	7	12.1302	12.9236	14.7882	9.18568	12.8928	11.4382	14.3331	12.5274	1.87853	7	13.399	12.9906	14.1322	12.7134	13.3242	12.962	14.2035	13.3877	0.635205	6	12.0758	13.5764	14.7934	12.1916	13.1829	12.6046	13.0708	1.02136	6
ANN07851-RA	3	3	170.75	0.620469	0.954467	1.75308	0.124515	NEOF1512_Haemo_Group_A	NEOF1512_Haemo_Group_C	18589	11.2359	14.9762	12.4634	14.5571	14.4748	13.3222	11.9202	13.2785	1.45092	7	14.9461	14.4942	11.988	15.4062	12.5164	16.4899	13.6417	14.2118	1.60103	7	13.7452	12.1199	10.1383	13.863	13.5253	14.8178	13.4273	12.9819	1.64131	6	14.6638	14.1271	13.1809	12.8638	14.3134	15.4226	14.0953	0.947218	6
ANN14102-RA	3	3	213.22	0.97174	0.999468	1.28254	0.053955	NEOF1512_Haemo_Group_A	NEOF1512_Haemo_Group_C	36972	14.0082	14.6577	13.2651	13.8483	13.372	13.6489	13.7793	13.7971	0.460752	7	15.0879	15.4931	13.3381	14.1527	12.1793	11.308	14.3682	13.7039	1.52521	7	13.7505	13.5396	12.8514	11.8657	14.1604	13.6316	13.7835	13.3054	0.824575	6	14.588	13.8813	13.3778	12.8362	14.523	14.9002	14.0177	0.797938	6
ANN04746-RA	3	3	158.58	0.595566	0.954467	1.29363	0.1269	NEOF1512_Haemo_Group_A	NEOF1512_Haemo_Group_C	14411	14.5998	14.9648	13.9199	14.6994	14.5137	14.6636	14.282	14.5205	0.335142	7	15.0698	15.1425	14.5002	15.8823	13.8422	14.566	15.8157	14.9741	0.735186	7	14.7473	14.9528	13.9767	15.1644	15.2727	15.0154	14.1307	14.7521	0.554634	6	14.8659	14.2764	14.1211	13.959	14.4011	14.6415	14.3775	0.334637	6
ANN16347-RA	3	3	226.64	0.158597	0.954467	4.12572	0.359979	NEOF1512_Haemo_Group_A	NEOF1512_Haemo_Group_B	22789	14.7009	15.8533	13.7553	14.8952	14.6081	14.171	14.9979	14.7117	0.662926	7	15.7668	16.1796	13.6557	17.8725	14.6092	12.8692	17.4367	15.4842	1.87204	7	15.098	13.4469	14.7127	14.2992	12.9608	13.2078	15.9086	14.0893	1.11406	6	16.0658	13.8702	13.8732	13.441	16.0489	16.6671	14.9944	1.41362	6
ANN06056-RA	3	3	191.96	0.219583	0.954467	4.209	0.315134	NEOF1512_Haemo_Group_A	NEOF1512_Haemo_Group_B	92098	11.7023	11.1447	11.3863	0	9.02133	0	11.7645	7.85986	5.44884	7	11.4538	11.7747	11.2811	14.6071	12.0374	11.3527	15.7346	12.6059	1.80096	7	10.2329	11.0309	12.6572	12.2753	12.4024	12.2219	12.0795	12.1112	0.56395	6	13.2998	11.3232	13.4697	12.0889	11.8954	11.2276	12.2174	0.963252	6
ANN15406-RA	4	3	362.62	0.820226	0.978217	1.64068	0.079638	NEOF1512_Haemo_Group_A	NEOF1512_Haemo_Group_C	19821	15.2791	15.8841	15.3501	14.4922	15.5381	15.2006	15.3697	15.302	0.4219	7	16.9246	16.7396	15.8734	17.437	16.2988	13.4906	17.572	16.3337	1.38809	7	15.8178	15.6409	12.7904	14.9533	15.7407	15.1164	15.608	14.975	1.11565	6	16.4592	15.404	16.3536	15.6318	15.9882	16.7393	16.096	0.513432	6
ANN24110-RA	3	3	150.76	0.569864	0.954467	3.79908	0.134659	NEOF1512_Haemo_Group_C	NEOF1512_Haemo_Group_B	68974	11.9431	14.2514	12.4274	9.49056	11.4282	0	0	8.50579	5.97791	7	13.1714	13.5179	13.3373	14.7582	14.4524	14.6697	14.3296	14.0338	0.669174	7	11.2698	15.0434	16.0812	11.6627	11.9374	10.6582	10.881	12.7106	2.2829	6	11.7856	9.56256	0	10.6659	11.8804	12.5494	9.40733	4.72761	6
ANN13783-RA	3	3	154.42	0.954113	0.999468	1.99561	0.056509	NEOF1512_Haemo_Group_A	NEOF1512_Haemo_Group_C	27747	9.6593	14.3242	10.7308	12.1817	12.2546	11.6029	12.2066	11.8514	1.45117	7	14.9565	14.4981	13.0735	15.3527	14.6507	14.4771	15.341	14.6214	0.774369	7	13.2364	14.0188	11.0564	13.1409	12.1681	13.6044	13.4658	12.9091	1.10093	6	14.0813	13.3005	12.2927	12.8715	14.1064	14.4518	13.5174	0.836891	6
ANN00524-RA	3	3	141.12	0.094248	0.954467	3.52596	0.456036	NEOF1512_Haemo_Group_A	NEOF1512_Haemo_Group_C	75669	11.3081	11.0081	14.1881	12.3161	12.6976	12.4174	11.7087	12.2348	1.0575	7	16.3785	15.2018	12.5045	15.2639	13.4255	14.0549	15.2968	14.5894	1.32402	7	13.4121	13.9172	12.0202	13.2921	14.0218	13.2588	11.2745	12.9641	1.09245	6	13.5311	13.1538	13.6931	13.2228	13.5385	12.039	13.1964	0.602949	6
ANN08594-RA	3	3	204.34	0.922216	0.999468	1.03013	0.060873	NEOF1512_Haemo_Group_A	NEOF1512_Haemo_Group_B	57371	16.5755	16.2817	15.6493	16.6703	16.8889	16.5433	15.3806	16.2842	0.560685	7	16.2724	15.9947	15.6255	16.2004	15.2364	14.8802	16.0903	15.7571	0.530254	7	16.0207	16.9599	15.8901	15.0828	15.9174	16.5888	16.0888	16.088	0.646511	6	15.9899	15.2656	15.708	15.4495	16.887	15.8235	15.8539	0.568785	6
ANN17594-RA	3	3	268.09	0.18772	0.954467	2.42545	0.330969	NEOF1512_Haemo_Group_A	NEOF1512_Haemo_Group_B	15734	15.1023	15.9273	15.0882	13.7226	14.9731	14.0581	13.2482	14.5885	0.938221	7	15.0684	14.3152	15.4368	16.7524	13.8934	15.5874	16.4503	15.3577	1.04186	7	14.9731	13.2107	15.6586	14.8839	15.9168	13.7749	14.5199	14.6608	1.05173	6	15.3613	14.2448	12.2738	14.3265	13.8965	15.6786	14.2969	1.20821	6
ANN15404-RA;ANN15403-RA	3	3	186.89	0.712329	0.955912	1.90624	0.101956	NEOF1512_Haemo_Group_A	NEOF1512_Haemo_Group_C	28361	14.2335	15.7788	15.5518	13.4438	14.7072	14.4991	14.2943	14.6441	0.802943	7	16.2746	16.1129	15.4991	16.7101	13.8096	14.9998	17.1711	15.7967	1.1346	7	15.2204	15.9031	15.0092	15.0132	15.0558	14.2034	14.6192	14.9673	0.564309	6	15.4741	14.8115	14.5655	13.2251	14.9388	16.0127	14.8379	0.945647	6
ANN08723-RA	3	3	148.93	0.048285	0.954467	1.89349	0.568259	NEOF1512_Haemo_Group_B	NEOF1512_Haemo_Group_A	47505	15.7607	16.0225	14.5003	15.5087	15.6273	15.4019	15.8601	15.5259	0.498529	7	15.8066	15.2623	14.5976	14.2666	15.8738	12.7934	12.8073	14.4868	1.29203	7	15.0064	14.99	15.0967	15.2343	16.1655	15.7748	15.6595	15.4868	0.455221	6	15.8536	15.2237	14.8852	14.6729	15.8402	16.901	15.5628	0.814663	6
ANN20635-RA	3	3	166.62	0.80428	0.978217	1.40395	0.081613	NEOF1512_Haemo_Group_A	NEOF1512_Haemo_Group_B	243469	13.0875	15.2045	13.0997	13.3153	14.3148	11.5175	12.0043	13.2205	1.26192	7	14.8211	14.2917	12.0308	15.4318	15.0706	13.5027	15.3169	14.3522	1.22109	7	13.7864	14.6517	13.4156	14.0324	13.5024	13.9456	13.3746	13.8204	0.49302	6	14.9943	13.8708	12.6071	12.6711	14.356	14.7501	13.8749	1.03023	6
ANN16383-RA	3	3	165.19	0.927876	0.999468	1.22691	0.060231	NEOF1512_Haemo_Group_A	NEOF1512_Haemo_Group_C	21047	15.0775	15.9957	16.5313	15.3368	15.4269	14.7261	15.1863	15.4687	0.606942	7	16.1895	16.0836	15.0485	16.8494	13.8687	14.5382	16.5828	15.5944	1.12078	7	15.5315	16.766	15.0846	14.9835	15.8478	14.6721	14.9266	15.3801	0.786247	6	16.0889	15.0289	14.835	15.4371	15.6075	16.0163	15.5023	0.508515	6
ANN20653-RA	4	3	194.58	0.296326	0.954467	2.26507	0.245637	NEOF1512_Haemo_Group_A	NEOF1512_Haemo_Group_C	31260	14.4037	14.3447	14.4323	15.023	11.857	13.1788	12.0979	13.6196	1.25082	7	14.9292	14.4883	13.4938	15.3217	13.0658	10.8819	15.4258	13.9438	1.61818	7	13.7817	12.7469	13.9538	9.25888	13.5755	13.3887	13.5358	12.7433	1.75178	6	14.2342	12.8934	11.8784	12.8945	14.4102	14.2917	13.4338	1.03268	6
ANN22864-RA;ANN22863-RA	3	3	173.04	0.228171	0.954467	1.38063	0.306979	NEOF1512_Haemo_Group_C	NEOF1512_Haemo_Group_A	69852	11.6845	15.869	11.5323	12.7662	14.7058	11.7182	12.5987	12.9821	1.6774	7	14.4723	14.8556	13.8894	14.1808	11.6273	11.0313	15.1334	13.5986	1.61243	7	13.2903	15.5556	12.2475	15.0877	15.1886	13.5812	13.9827	14.2739	1.24999	6	14.7566	12.2304	13.6108	14.4428	14.575	15.0759	14.1152	1.04497	6
ANN04320-RA	3	3	153.95	0.345872	0.954467	4.6353	0.220949	NEOF1512_Haemo_Group_A	NEOF1512_Haemo_Group_B	30043	7.64326	14.0049	16.5489	12.4779	12.7881	14.0587	12.1906	12.8161	2.71281	7	14.4083	14.3618	10.898	16.5505	12.0938	12.8623	16.6004	13.9679	2.16439	7	13.392	13.3838	12.5701	8.51294	12.4891	14.09	13.3788	12.4041	1.99641	6	15.0336	13.9205	14.8807	12.8821	14.022	13.985	14.1207	0.776316	6
ANN03276-RA	3	3	203.25	0.542995	0.954467	2.72308	0.142763	NEOF1512_Haemo_Group_B	NEOF1512_Haemo_Group_C	29408	12.966	14.9579	9.91115	12.6636	13.8555	14.5066	14.6108	13.3531	1.74223	7	16.0035	13.588	13.878	14.8132	14.809	14.9236	17.1253	15.0201	1.21456	7	14.1866	13.2096	13.7264	13.8132	13.0744	14.0098	14.6231	13.7427	0.562586	6	15.721	14.2805	14.6031	14.0007	15.2615	14.4309	14.7163	0.648538	6
ANN19326-RA	3	3	168.01	0.788125	0.978217	1.90819	0.0831	NEOF1512_Haemo_Group_A	NEOF1512_Haemo_Group_C	26041	11.9546	14.7489	12.9702	10.753	13.4239	14.1245	12.478	12.9219	1.34632	7	14.8242	15.052	11.0404	15.1045	11.5165	12.8936	15.8423	13.7534	1.92028	7	13.3376	12.2831	13.8738	12.9646	13.5575	11.6578	14.0943	13.0719	0.95472	6	14.3266	11.5471	12.7058	11.3356	14.168	14.9173	13.1668	1.52323	6
ANN04723-RA	3	3	170.84	0.817383	0.978217	1.07615	0.080702	NEOF1512_Haemo_Group_B	NEOF1512_Haemo_Group_A	57426	12.6302	14.7542	11.3883	13.6917	13.839	13.8385	12.1958	13.1911	1.16105	7	15.1627	14.7624	13.5172	15.3493	14.9744	11.0853	15.228	14.2971	1.54499	7	13.7441	13.0419	14.4388	14.9834	14.8956	14.192	14.3749	14.3211	0.69835	6	15.1591	13.6425	12.7281	10.8635	14.3181	15.2478	13.6599	1.66678	6
ANN12404-RA	3	3	181.32	0.372505	0.954467	3.08658	0.211395	NEOF1512_Haemo_Group_B	NEOF1512_Haemo_Group_A	34226	15.4401	14.0796	14.5022	13.7325	12.5843	13.8054	13.242	13.9123	0.909827	7	14.671	14.7048	13.5	14.8499	14.373	14.1523	14.6703	14.4173	0.46759	7	14.1648	16.3959	16.0851	16.5026	12.3963	14.0503	16.3304	15.2934	1.69223	6	14.894	14.9714	15.2465	13.3918	12.5033	14.4327	14.24	1.07222	6
ANN13714-RA	3	3	220.35	0.562051	0.954467	2.01865	0.144432	NEOF1512_Haemo_Group_B	NEOF1512_Haemo_Group_C	8613	17.2033	15.6553	16.5186	15.89	15.7141	16.0589	17.4759	16.3594	0.731059	7	13.3295	13.104	14.7063	14.067	14.6323	15.4611	13.8438	14.1634	0.829446	7	15.2614	14.108	16.7144	16.4359	14.1087	12.9446	16.072	15.0639	1.54534	6	13.9327	14.5638	15.4751	14.5554	13.2857	14.1677	14.3301	0.733707	6
ANN13577-RA	3	3	173.91	0.902115	0.999468	1.39964	0.063978	NEOF1512_Haemo_Group_C	NEOF1512_Haemo_Group_A	31907	13.1951	13.4017	13.9748	13.4054	14.7635	14.769	13.4892	13.8569	0.664826	7	15.9787	15.6379	15.0362	16.2599	16.5637	13.1141	16.3358	15.5609	1.19285	7	14.7089	11.5733	11.0372	12.7746	16.9072	16.3533	16.2035	14.1415	2.64175	6	15.2026	15.6943	14.8037	16.0055	14.6945	16.1229	15.4206	0.610812	6
ANN12061-RA	13	3	1074.17	0.958337	0.999468	1.54376	0.05618	NEOF1512_Haemo_Group_A	NEOF1512_Haemo_Group_C	28990	16.5896	14.721	13.9069	14.7926	15.2509	14.1989	12.9145	14.6249	1.14831	7	13.6583	13.2297	15.6313	13.2572	15.0495	17.8837	12.8359	14.5065	1.81046	7	14.5657	12.5006	16.7405	16.2085	13.268	15.2667	14.5624	14.7578	1.65209	6	13.8883	15.2769	13.1384	16.2007	12.9951	13.5996	14.1831	1.28042	6
ANN05414-RA	3	3	142.73	0.252681	0.954467	2.61181	0.300964	NEOF1512_Haemo_Group_A	NEOF1512_Haemo_Group_C	18716	14.3492	16.3879	12.8393	15.4193	14.3431	13.9778	14.0923	14.487	1.12932	7	15.2619	15.58	12.1101	15.1009	13.1468	11.3393	15.0532	13.9417	1.72071	7	14.2143	13.0576	13.0023	14.3215	14.1141	11.9201	14.2743	13.4483	0.95655	6	14.1454	13.0165	12.1469	12.9458	13.1349	15.4768	13.4777	1.16846	6
ANN16356-RA	3	3	310.91	0.38274	0.954467	1.69505	0.213871	NEOF1512_Haemo_Group_A	NEOF1512_Haemo_Group_C	15884	15.4465	17.1841	16.4394	16.8524	16.4003	16.0217	17.7015	16.578	0.746695	7	17.148	16.8779	15.3585	17.5166	15.6817	14.1592	17.3424	16.2978	1.25642	7	16.4379	15.8518	15.016	16.3748	16.0576	13.6029	16.1824	15.5143	1.04862	6	16.9581	16.0406	15.2764	15.1662	16.5326	17.4838	16.243	0.924087	6
ANN10476-RA	3	3	133.74	0.377431	0.954467	1.43948	0.208899	NEOF1512_Haemo_Group_C	NEOF1512_Haemo_Group_B	81647	13.9827	14.127	15.2236	13.3294	13.8916	14.196	12.8651	13.9451	0.739428	7	15.2408	14.5193	13.9521	15.2998	14.3833	14.3664	15.4494	14.7445	0.577852	7	14.3447	14.0854	13.712	11.1102	15.4997	14.8982	15.3009	14.1011	1.62036	6	15.6505	15.5122	13.9567	13.8216	14.9225	14.602	14.7442	0.7661	6
ANN11445-RA;ANN11441-RA	10	3	654.59	0.226794	0.954467	1.99592	0.309613	NEOF1512_Haemo_Group_A	NEOF1512_Haemo_Group_B	38066	16.0897	12.7933	13.5873	15.2227	13.348	14.4027	14.302	14.2494	1.13516	7	13.1939	13.6198	13.8452	12.7642	11.0164	12.1811	12.7625	12.769	0.955669	7	13.5092	14.7008	13.7867	11.7238	13.5306	12.9722	12.8155	13.2549	1.00667	6	15.6049	13.3315	14.1731	13.8891	13.9899	14.6563	14.2742	0.780381	6
ANN24139-RA	4	4	218.62	0.08332	0.954467	2.71991	0.502335	NEOF1512_Haemo_Group_C	NEOF1512_Haemo_Group_A	16166	16.0097	13.51	16.224	14.8053	13.4212	12.5829	16.045	14.6569	1.49324	7	13.4764	14.0079	14.5713	15.9976	14.2726	16.6878	15.6349	14.9498	1.17244	7	14.8033	13.9959	15.3908	14.6229	16.2869	16.5677	17.7855	15.775	1.38364	6	16.5647	17.1307	15.2535	16.9673	15.4003	15.1345	16.0752	0.912713	6
ANN02118-RA	4	4	277.31	0.074665	0.954467	2.61277	0.520086	NEOF1512_Haemo_Group_A	NEOF1512_Haemo_Group_C	35960	14.497	15.1178	17.3679	14.6646	13.5519	14.7132	14.0222	14.8478	1.22198	7	15.6854	15.5151	14.576	16.6185	15.5118	15.8393	16.1452	15.6988	0.631739	7	15.2733	14.0607	13.5112	12.9168	13.573	14.8159	15.0366	13.9857	0.816997	6	15.1461	14.6307	14.7391	14.0035	15.8453	15.6889	15.0089	0.693919	6
ANN09838-RA	4	4	265.04	0.828624	0.978217	1.83352	0.076541	NEOF1512_Haemo_Group_A	NEOF1512_Haemo_Group_C	31379	14.8522	15.5981	14.872	16.3769	16.4409	16.4776	16.7748	15.9132	0.802442	7	15.579	15.1991	17.4873	13.7102	19.0152	16.1547	14.1576	15.9004	1.85809	7	15.9068	14.7246	15.8663	15.0687	14.8961	16.65	16.5801	15.631	0.857028	6	15.4172	16.722	16.7417	17.6279	14.6692	15.9161	16.1824	1.06204	6
ANN00162-RA	4	4	315.72	0.943743	0.999468	1.16848	0.05777	NEOF1512_Haemo_Group_B	NEOF1512_Haemo_Group_C	12604	16.3079	16.4997	14.5164	16.6115	16.5418	15.3982	16.0786	15.9934	0.772572	7	17.5548	17.364	15.9174	16.1216	15.9727	13.8246	17.2134	16.2812	1.28786	7	16.1373	16.307	16.571	14.6087	16.7461	16.286	15.9757	16.0824	0.768672	6	17.0205	15.6133	15.4691	16.0026	16.6931	17.3002	16.3498	0.762829	6
ANN24895-RA;ANN25462-RA;ANN26684-RA;ANN10118-RA;ANN25588-RA	11	4	777.53	0.695247	0.955912	1.26286	0.104517	NEOF1512_Haemo_Group_A	NEOF1512_Haemo_Group_C	13344	18.4979	19.3972	16.1929	19.1821	18.5469	18.9408	18.711	18.4955	1.06724	7	19.0368	19.5929	14.3787	19.1238	14.4453	13.2991	19.0915	16.9954	2.79438	7	17.7455	18.4378	17.2269	18.3931	18.6613	13.6719	18.6191	17.5017	1.94971	6	19.3523	12.9851	11.5453	15.3204	19.288	19.6128	16.3507	3.57098	6
ANN14356-RA	4	4	284.9	0.271736	0.954467	1.93273	0.269459	NEOF1512_Haemo_Group_A	NEOF1512_Haemo_Group_C	13105	15.4138	15.3093	14.7291	15.391	14.9115	14.6911	15.2188	15.0949	0.31125	7	16.4549	16.3499	14.9227	16.6581	14.9237	13.6329	16.7158	15.6654	1.18416	7	15.3802	15.5896	14.471	15.186	15.0795	15.0869	14.6309	15.0073	0.402962	6	14.7134	14.7034	14.212	14.0594	15.0693	16.1049	14.8104	0.732892	6
ANN03564-RA	5	4	342.23	0.600206	0.954467	2.32846	0.12517	NEOF1512_Haemo_Group_B	NEOF1512_Haemo_Group_A	72637	8.20577	11.4777	8.36259	10.4763	12.1864	11.7846	10.5383	10.4331	1.5944	7	11.0476	10.763	13.0248	10.2402	13.306	13.9383	10.7552	11.8679	1.49858	7	11.1505	10.4431	7.95567	12.657	8.64866	12.054	13.1997	10.8263	2.17353	6	13.4843	12.784	9.92807	12.7321	12.4755	13.699	12.5172	1.35311	6
ANN11444-RA;ANN11442-RA;ANN11440-RA	22	4	1704.06	0.277727	0.954467	2.32845	0.258643	NEOF1512_Haemo_Group_B	NEOF1512_Haemo_Group_C	86390	9.61783	8.77082	13.4417	11.4638	11.1529	8.05533	15.7756	11.1826	2.71798	7	12.0198	13.9391	13.603	12.9611	12.9278	12.3385	12.6124	12.9145	0.676964	7	12.0486	12.5519	11.7232	11.1603	10.0267	12.3164	11.8384	11.6028	0.912137	6	11.8414	14.3699	13.7619	12.8674	13.8418	11.543	13.0376	1.1524	6
ANN06728-RA	5	4	244.09	0.144706	0.954467	2.15575	0.385749	NEOF1512_Haemo_Group_A	NEOF1512_Haemo_Group_C	30055	15.2381	16.3592	14.3445	15.3998	14.1989	13.2783	13.8719	14.6701	1.04963	7	15.7447	15.4833	13.8089	15.868	16.0767	15.8389	16.2511	15.5817	0.818567	7	15.1259	15.3004	13.3103	15.2392	15.2579	15.1471	13.4058	14.6101	0.971615	6	15.1206	12.9528	13.4327	13.2434	14.8534	15.2571	14.1433	1.04232	6
ANN14669-RA	6	4	461.3	0.746082	0.970053	1.44469	0.091429	NEOF1512_Haemo_Group_B	NEOF1512_Haemo_Group_C	33113	12.6548	14.8161	15.9845	15.0481	14.8256	15.0254	15.9592	14.9019	1.10974	7	12.8088	13.747	14.061	13.9575	9.92998	14.4233	12.8887	13.1166	1.52781	7	14.0093	12.5623	14.8615	15.0076	15.0702	15.0707	13.9797	14.4253	1.00313	6	14.5635	13.5073	13.8458	14.2694	13.8145	14.4844	14.0808	0.421086	6
ANN10102-RA	4	4	259.14	0.977216	0.999468	1.06133	0.053062	NEOF1512_Haemo_Group_B	NEOF1512_Haemo_Group_C	34126	15.6407	16.5009	15.8353	16.0222	15.3253	15.5426	15.782	15.807	0.378355	7	16.6057	16.1689	15.5044	15.9168	15.7733	14.428	15.9566	15.7648	0.681333	7	15.7859	15.76	15.1501	15.396	16.1883	16.5423	15.6235	15.7767	0.513215	6	16.05	15.9637	15.2239	15.5749	15.5101	16.1145	15.7395	0.355772	6
ANN19479-RA;ANN00242-RA	6	4	301.38	0.255199	0.954467	1.50036	0.273173	NEOF1512_Haemo_Group_A	NEOF1512_Haemo_Group_C	64382	12.9899	15.0473	13.0098	13.4044	13.99	13.3404	13.0962	13.554	0.742954	7	15.1278	15.7269	12.4673	15.2591	12.0309	13.8757	15.448	14.2765	1.50791	7	13.9153	13.7089	13.0324	13.2475	11.7791	11.8767	14.4472	13.0153	1.04023	6	11.8282	12.69	13.5188	14.1085	14.0562	15.9485	13.6917	1.40752	6
ANN17421-RA	4	4	167.02	0.444134	0.954467	1.9653	0.177326	NEOF1512_Haemo_Group_A	NEOF1512_Haemo_Group_B	59636	18.6574	19.7321	18.6654	18.9191	18.51	13.7988	14.361	17.5205	2.38969	7	15.4502	15.1364	15.1473	14.3645	14.5626	16.5733	15.0417	15.1823	0.716772	7	16.3514	19.1096	13.5407	18.6958	15.1417	18.6464	13.9031	16.5062	2.59169	6	14.7135	14.002	15.0829	14.4132	14.0761	15.0222	14.5516	0.464167	6
ANN10574-RA	4	4	273.84	0.731007	0.959225	2.43241	0.09438	NEOF1512_Haemo_Group_A	NEOF1512_Haemo_Group_C	67163	12.9098	13.9708	12.1673	13.7444	12.9897	12.5644	12.946	13.0418	0.629641	7	14.0351	14.2065	14.3174	16.1985	12.4109	12.3214	15.9402	14.2043	1.51619	7	13.623	14.182	12.8952	13.8262	13.817	13.326	13.2552	13.5503	0.471774	6	14.5952	13.0351	12.1607	13.0458	12.9637	13.8849	13.2809	0.844183	6
ANN11866-RA;ANN11867-RA	4	4	173.65	0.945931	0.999468	1.43095	0.058211	NEOF1512_Haemo_Group_A	NEOF1512_Haemo_Group_B	16435	11.3282	12.2808	11.0214	11.8902	11.5846	11.4775	12.3345	11.7025	0.489489	7	14.1129	14.8843	9.46334	14.6579	13.5264	10.3296	15.0214	13.1423	2.28758	7	12.4224	11.8251	11.167	11.6804	12.3334	11.3515	14.4082	12.1276	1.18827	6	12.4295	9.90674	12.2879	11.8453	12.4428	15.5606	12.4121	1.81813	6
ANN01604-RA	4	4	215.27	0.419692	0.954467	6.60869	0.184696	NEOF1512_Haemo_Group_A	NEOF1512_Haemo_Group_B	84630	9.57794	10.2098	17.1754	11.8904	11.7933	12.178	11.2528	12.0111	2.46645	7	15.5862	15.8631	12.2271	15.1115	12.9004	14.7652	12.9494	14.2004	1.47099	7	13.1057	12.5019	13.8152	11.9882	12.3165	12.3761	11.4351	12.4055	0.790068	6	12.2273	12.755	12.7913	11.8566	14.4871	15.3973	13.2524	1.3845	6
ANN08711-RA	4	4	223.17	0.228058	0.954467	1.64824	0.320282	NEOF1512_Haemo_Group_A	NEOF1512_Haemo_Group_C	82222	15.7591	15.1079	14.5661	15.8773	14.2298	15.7771	16.1125	15.3471	0.723074	7	16.0038	15.9783	16.1267	16.7258	15.0442	14.6779	16.1826	15.8199	0.708428	7	15.5835	14.9742	13.8822	14.271	14.7447	15.947	15.0212	14.8067	0.709926	6	15.3981	15.0519	15.1038	15.7753	15.811	15.6654	15.4676	0.335145	6
ANN01599-RA	4	4	200.95	0.301793	0.954467	1.42383	0.253295	NEOF1512_Haemo_Group_A	NEOF1512_Haemo_Group_B	71164	10.9622	10.6536	10.315	11.3701	11.7599	10.3416	10.7063	10.8727	0.534055	7	15.4346	15.7951	13.2844	13.2949	9.97261	12.0059	9.75293	12.7915	2.39096	7	11.8321	14.1672	10.7634	14.4484	11.6748	13.0399	10.2749	12.3948	1.75775	6	13.2062	13.2424	11.312	12.2052	13.9798	15.5296	13.2459	1.45456	6
ANN06075-RA	4	4	238.91	0.411252	0.954467	2.20896	0.199875	NEOF1512_Haemo_Group_A	NEOF1512_Haemo_Group_C	55398	14.1742	13.843	12.8348	13.9912	13.0056	9.16904	13.3745	12.9132	1.72544	7	15.548	15.0137	10.6911	15.3343	14.8313	13.5331	14.5074	14.2084	1.684	7	13.5608	11.8779	13.1708	12.1035	12.9824	10.1903	13.2065	12.2552	1.15772	6	14.1984	13.1856	11.8599	10.37	14.4109	15.0841	13.1848	1.77856	6
ANN15738-RA	4	4	258.53	0.277011	0.954467	2.70596	0.258142	NEOF1512_Haemo_Group_A	NEOF1512_Haemo_Group_C	38504	14.2003	15.1543	13.0652	13.5679	13.1116	12.4219	12.9801	13.5002	0.913257	7	15.2751	15.7298	13.1037	15.7315	14.0584	11.827	16.3476	14.5819	1.64753	7	14.041	13.659	12.5698	14.069	14.3588	13.1724	13.5282	13.5595	0.638571	6	14.819	13.3511	11.854	12.9048	13.8496	14.6621	13.5734	1.11944	6
ANN10466-RA	4	4	232.11	0.564785	0.954467	2.23189	0.134597	NEOF1512_Haemo_Group_A	NEOF1512_Haemo_Group_C	20812	15.7165	16.5837	14.9772	17.3139	14.3932	16.0215	15.6126	15.8027	0.970678	7	12.5029	10.2755	14.9684	13.0497	12.4493	16.7786	13.441	13.3522	2.05969	7	14.5774	13.3899	15.9993	14.9502	15.8728	13.0677	15.695	14.8292	1.29592	6	11.7411	13.3521	14.3244	15.8703	12.8564	12.6366	13.4635	1.45363	6
ANN16264-RA	4	4	271.23	0.341168	0.954467	1.67451	0.223593	NEOF1512_Haemo_Group_A	NEOF1512_Haemo_Group_C	26143	12.8579	14.7514	11.2357	14.2552	14.2573	13.7252	14.2809	13.6234	1.21129	7	15.3789	15.5646	13.6718	15.4894	15.4229	13.9385	13.8215	14.7554	0.888987	7	14.1894	10.2421	14.625	11.5127	13.8221	14.4209	14.1547	13.1296	1.81031	6	13.0689	13.7396	13.0245	13.4581	14.4804	15.5216	13.8822	0.963603	6
ANN16938-RA	4	4	327.79	0.944795	0.999468	1.41085	0.058433	NEOF1512_Haemo_Group_B	NEOF1512_Haemo_Group_A	37403	9.43963	13.0515	10.4783	13.4962	12.81	12.2427	13.0227	12.0773	1.52394	7	14.8071	15.8294	11.4964	11.787	13.5978	9.70539	12.4233	12.8066	2.09308	7	12.442	14.8262	12.2037	12.0064	10.549	10.9816	12.6162	12.1972	1.50453	6	14.8597	13.1106	11.9718	8.6031	14.9489	15.4805	13.1624	2.59436	6
ANN13195-RA	4	4	223.92	0.11859	0.954467	4.01528	0.419046	NEOF1512_Haemo_Group_A	NEOF1512_Haemo_Group_B	37102	15.0786	14.929	13.2114	13.9754	12.6371	12.7572	13.1007	13.6699	1.00804	7	14.7624	14.6025	12.7239	16.7314	13.9402	14.2807	16.6604	14.8145	1.44623	7	14.2422	14.2267	14.4085	12.7428	12.8396	12.9927	13.9656	13.5293	0.752571	6	14.4595	13.4766	13.0241	12.6066	13.4524	14.7	13.6199	0.812653	6
ANN11607-RA;ANN11617-RA	4	4	245.67	0.361195	0.954467	1.40998	0.213941	NEOF1512_Haemo_Group_B	NEOF1512_Haemo_Group_C	20786	6.05045	12.0628	10.8245	13.2258	13.2531	11.1473	11.2652	11.1184	2.43868	7	14.9897	14.6862	12.0111	14.3547	15.2597	12.9727	14.4945	14.1098	1.17857	7	12.6141	9.37956	12.4202	6.65303	12.7646	14.1144	13.0777	11.4016	2.81786	6	14.3897	13.5117	11.7298	13.0254	13.8523	14.9777	13.5811	1.13302	6
ANN08410-RA	4	4	238.26	0.240383	0.954467	2.42182	0.311195	NEOF1512_Haemo_Group_A	NEOF1512_Haemo_Group_C	105297	13.4059	14.2945	13.3082	14.1823	14.1381	14.8482	13.3995	13.9395	0.58097	7	14.99	14.8164	13.7229	16.1828	12.9082	13.9577	16.4849	14.7233	1.3035	7	14.3314	14.0128	13.3102	12.8281	13.03	14.5843	13.8537	13.6032	0.664551	6	14.8041	14.041	12.2125	13.6291	14.4661	14.6815	13.9724	0.965209	6
ANN01598-RA	4	4	309.86	0.94715	0.999468	1.518	0.058046	NEOF1512_Haemo_Group_A	NEOF1512_Haemo_Group_C	88663	13.2921	12.0791	13.6263	12.5847	11.5171	13.4782	13.6419	12.8885	0.8417	7	16.1203	17.1407	14.6336	15.5007	14.462	15.5989	14.4678	15.4177	0.994343	7	14.1531	14.7199	12.7943	13.65	13.8147	14.6445	13.0665	13.7817	0.791142	6	15.1686	10.6222	12.9087	14.7209	14.9864	16.5725	14.1632	2.09365	6
ANN04290-RA	4	4	373.44	0.293234	0.954467	2.67191	0.257175	NEOF1512_Haemo_Group_A	NEOF1512_Haemo_Group_B	49845	13.0408	13.4419	13.1762	12.3853	13.4733	12.6966	12.4909	12.9578	0.441325	7	13.7251	13.2131	12.2727	16.0621	14.1748	10.8345	15.1938	13.6394	1.75578	7	13.2986	15.0345	14.2107	12.1671	13.5461	13.0035	13.0202	13.497	1.01147	6	13.1651	13.5485	13.9861	13.2557	12.3462	13.8359	13.3562	0.58832	6
ANN06870-RA;ANN06872-RA;ANN27072-RA;ANN06874-RA	4	4	249.21	0.101325	0.954467	2.46349	0.482528	NEOF1512_Haemo_Group_C	NEOF1512_Haemo_Group_A	51212	14.7938	14.9149	17.0178	13.1736	13.3945	13.8381	14.7005	14.5476	1.2937	7	12.011	12.7737	13.3581	13.7708	13.1409	14.1098	13.5159	13.24	0.691135	7	13.8938	16.1399	15.5173	15.8345	14.495	16.1818	16.5478	15.786	0.721605	6	12.7036	16.6041	16.0631	14.7978	15.0919	10.4851	14.2909	2.29755	6
ANN12205-RA	4	4	226.79	0.279919	0.954467	3.12593	0.268354	NEOF1512_Haemo_Group_A	NEOF1512_Haemo_Group_C	58794	11.4597	14.3868	12.7093	14.3693	14.1826	14.1604	14.5475	13.6879	1.16064	7	14.8157	15.0297	14.2444	16.6163	12.8909	13.4934	16.4052	14.7851	1.3897	7	14.2365	12.6792	13.9158	12.0199	13.7464	13.9594	12.8367	13.1929	0.7979	6	14.8646	14.5233	13.7279	12.7425	13.486	14.547	13.9819	0.804745	6
ANN16269-RA	4	4	261.67	0.667888	0.954467	1.98167	0.11441	NEOF1512_Haemo_Group_B	NEOF1512_Haemo_Group_C	34684	14.1925	13.5057	15.013	11.638	13.7273	14.4223	13.882	13.7687	1.06292	7	15.386	15.2485	12.765	14.7852	12.3871	10.483	15.0665	13.7316	1.88086	7	13.7502	12.5859	14.7335	13.9163	13.707	11.4368	14.6192	13.4998	1.27143	6	14.7531	11.7284	11.9301	11.2352	14.0431	15.3651	13.1758	1.75758	6
ANN02489-RA;ANN12227-RA	4	4	259.66	0.714326	0.955912	1.72203	0.098334	NEOF1512_Haemo_Group_A	NEOF1512_Haemo_Group_C	15048	14.8487	16.4311	15.1771	14.3528	14.4784	14.7361	14.7149	14.9627	0.699355	7	16.921	16.7957	14.8263	17.7173	16.1383	16.5841	17.8059	16.6841	1.01274	7	15.8234	14.6299	14.3653	16.0449	16.286	15.9465	16.3105	15.5972	0.867058	6	16.3197	15.8346	15.7288	15.3029	15.8531	16.6477	15.9478	0.471983	6
ANN09605-RA	4	4	235.9	0.586297	0.954467	1.16652	0.137339	NEOF1512_Haemo_Group_C	NEOF1512_Haemo_Group_A	39929	14.9501	14.8891	14.8894	13.1927	14.8548	14.5392	13.8778	14.4562	0.672793	7	16.2836	16.2653	14.1694	16.0922	15.4373	13.433	16.4731	15.4505	1.19212	7	14.9534	15.4881	14.9259	15.0306	16.2281	16.0035	14.8725	15.4248	0.581984	6	16.3211	15.4939	14.2283	14.0338	15.4372	16.107	15.2702	0.948354	6
ANN03793-RA	4	4	164.61	0.287249	0.954467	1.30889	0.267376	NEOF1512_Haemo_Group_C	NEOF1512_Haemo_Group_A	36688	15.2267	15.6202	13.3279	14.7088	15.5555	14.8221	15.2896	14.9358	0.786547	7	12.5021	14.4622	13.5101	13.4751	13.6951	14.6297	13.4943	13.6812	0.707921	7	14.3085	14.7192	14.6225	14.9307	15.0903	14.4404	15.0298	14.8055	0.25352	6	15.8135	14.8654	14.89	13.594	15.385	14.6399	14.8646	0.753244	6
ANN06522-RA	4	4	337.91	0.518094	0.954467	1.8277	0.159214	NEOF1512_Haemo_Group_A	NEOF1512_Haemo_Group_C	66835	14.2173	14.0121	13.3813	14.8565	13.6125	8.31451	12.5903	12.9978	2.18307	7	12.2698	14.8484	10.5591	10.5264	12.6987	11.1903	13.1113	12.172	1.56021	7	12.5849	14.0052	12.5044	12.6822	11.8901	12.4016	13.4125	12.816	0.76342	6	11.6632	10.6701	11.5332	0	12.3483	14.4827	10.1163	5.12044	6
ANN02491-RA	4	4	256.98	0.834781	0.982009	1.10509	0.074799	NEOF1512_Haemo_Group_B	NEOF1512_Haemo_Group_C	29522	14.6764	14.1324	12.8251	14.1382	13.0183	14.5687	13.55	13.8442	0.729624	7	15.6534	14.986	15.3088	14.9135	15.8467	14.9728	15.5514	15.319	0.374071	7	14.5816	15.0464	15.0206	15.4794	13.5398	13.9033	14.5711	14.5934	0.742904	6	14.7258	14.4475	14.0534	14.406	15.7455	15.1725	14.7584	0.610721	6
ANN15981-RA	4	4	242.26	0.409812	0.954467	1.84211	0.19273	NEOF1512_Haemo_Group_A	NEOF1512_Haemo_Group_C	100640	16.1769	15.9558	14.7158	15.9591	14.109	13.7086	14.8613	15.0695	0.978608	7	15.6532	15.8328	13.8803	15.783	14.0671	13.7282	16.6655	15.0871	1.16872	7	15.0783	14.0468	15.3315	13.7409	14.4606	13.2699	15.0794	14.3215	0.791468	6	15.7549	14.2161	13.7199	13.4166	15.6495	15.7074	14.7441	1.08255	6
ANN01864-RA	4	4	289.47	0.681429	0.954467	1.69215	0.109469	NEOF1512_Haemo_Group_A	NEOF1512_Haemo_Group_C	20764	15.4101	16.5604	17.6259	15.592	14.6331	14.62	15.4014	15.6918	1.07537	7	16.2778	16.4616	15.3036	16.5081	14.942	13.9459	16.7091	15.7355	1.0316	7	15.7136	14.3861	14.3346	15.5889	15.7142	16.1637	15.5396	15.2878	0.75164	6	16.2379	15.3429	14.9531	14.5119	15.8658	16.4712	15.5638	0.761203	6
ANN11769-RA	4	4	286.06	0.304375	0.954467	2.07501	0.251135	NEOF1512_Haemo_Group_A	NEOF1512_Haemo_Group_B	86039	12.5791	14.8202	13.6437	13.7577	12.1111	14.5135	14.4234	13.6927	1.01875	7	15.2226	15.4166	13.5684	16.3205	14.1747	14.0516	14.3552	14.7299	0.957618	7	14.2113	15.3269	11.566	13.697	13.0861	13.5077	13.5438	13.4546	1.20646	6	14.5218	14.29	13.8386	12.2954	13.3352	14.8829	13.8606	0.937345	6
ANN21147-RA	4	4	217.88	0.668975	0.954467	1.54939	0.109803	NEOF1512_Haemo_Group_B	NEOF1512_Haemo_Group_A	26959	13.9951	15.5328	16.2169	14.7436	14.7165	15.9431	16.4606	15.3726	0.910246	7	13.2271	13.644	15.1215	14.3114	13.7425	13.0888	14.288	13.9176	0.708388	7	14.6451	14.5992	15.0915	15.2921	14.3464	16.4081	15.2435	15.1634	0.715981	6	13.1311	15.8162	15.6722	15.6396	14.9503	13.8265	14.8393	1.11755	6
ANN23374-RA	4	4	217.51	0.256218	0.954467	1.42878	0.296417	NEOF1512_Haemo_Group_B	NEOF1512_Haemo_Group_C	58267	14.4831	14.8742	12.4191	14.3886	13.9444	14.5652	14.7854	14.2086	0.844867	7	15.0417	14.772	14.554	14.4213	14.753	13.4771	14.6915	14.5301	0.502869	7	14.3693	13.2305	14.2928	12.4743	13.5376	13.7029	14.6174	13.6426	0.764507	6	15.0498	14.5306	14.0325	14.0792	14.4044	14.7456	14.4737	0.390954	6
ANN05983-RA	4	4	369.82	0.637081	0.954467	1.43421	0.122138	NEOF1512_Haemo_Group_B	NEOF1512_Haemo_Group_C	28972	15.0148	15.8529	13.551	15.1846	14.4402	14.1399	15.1837	14.7667	0.771076	7	16.0768	15.8601	13.9496	15.5848	13.6835	15.9975	16.0347	15.3124	1.03762	7	15.0396	14.2853	14.2055	13.359	14.9827	14.5839	15.3401	14.4594	0.688556	6	16.1343	14.0732	13.6387	14.2188	14.7183	16.2164	14.8333	1.09555	6
ANN18320-RA	4	4	258.42	0.983055	0.999468	1.3493	0.052363	NEOF1512_Haemo_Group_B	NEOF1512_Haemo_Group_C	34066	13.9259	12.7243	14.2424	15.1974	13.4597	11.9837	13.2025	13.5337	1.04858	7	15.4419	15.7095	12.9752	14.3065	12.985	15.2721	15.352	14.5774	1.17528	7	14.0556	14.233	13.8048	13.3921	14.2265	15.0889	14.0917	14.1395	0.564017	6	14.9185	13.2665	10.8537	13.245	14.8008	15.698	13.7971	1.73944	6
ANN18237-RA	4	4	290.16	0.504264	0.954467	2.17096	0.164679	NEOF1512_Haemo_Group_A	NEOF1512_Haemo_Group_C	36028	14.9049	14.4435	13.1857	13.8499	14.1068	12.3987	13.8267	13.8166	0.823749	7	13.6554	15.2764	13.9976	15.9819	13.7411	12.9641	16.0924	14.5298	1.24023	7	14.1732	12.7477	13.3004	12.9471	13.5651	14.2415	14.5404	13.557	0.711113	6	13.7763	13.8623	13.5101	13.5837	13.845	15.0942	13.9453	0.580611	6
ANN07387-RA	4	4	224.81	0.274556	0.954467	1.25936	0.2603	NEOF1512_Haemo_Group_A	NEOF1512_Haemo_Group_C	103830	14.4095	13.5132	11.2262	14.6012	12.4298	14.2939	14.516	13.57	1.28993	7	14.4954	14.6871	13.7007	13.9615	12.8048	13.183	14.8914	13.9605	0.784051	7	13.7652	14.7037	12.8573	11.745	11.7658	13.3043	13.975	13.0585	1.18692	6	15.0114	13.4896	11.6247	12.31	13.4619	14.9087	13.4677	1.35622	6
ANN11959-RA	4	4	234.21	0.341259	0.954467	2.18528	0.240954	NEOF1512_Haemo_Group_A	NEOF1512_Haemo_Group_C	51757	12.3156	13.2243	13.9062	14.6017	12.9362	10.0134	12.9054	12.8433	1.45294	7	14.7096	14.5114	12.7	15.5582	13.8583	12.4352	15.1793	14.136	1.19812	7	13.4896	10.4738	12.886	8.1196	13.5369	13.2441	13.8852	12.0243	2.26416	6	14.1433	14.1446	12.601	12.9469	13.0692	14.0672	13.4954	0.700093	6
ANN12401-RA	4	4	299.59	0.999174	0.999468	1.78387	0.050114	NEOF1512_Haemo_Group_B	NEOF1512_Haemo_Group_C	91136	12.0186	13.4639	12.7992	14.3628	11.8114	15.2374	16.1118	13.6864	1.62684	7	12.8209	12.5388	14.4554	13.6384	12.2231	13.9649	13.8054	13.3496	0.826474	7	13.518	12.8893	14.9253	14.0172	14.1494	12.2835	13.8981	13.6938	0.949384	6	12.6045	13.5073	14.8212	14.4098	12.0919	12.8486	13.3805	1.06741	6
ANN03272-RA	4	4	264.03	0.68806	0.954467	2.30028	0.107273	NEOF1512_Haemo_Group_A	NEOF1512_Haemo_Group_C	121803	10.5545	13.1453	12.2057	11.3453	10.9264	9.24682	13.4399	11.552	1.48733	7	14.0362	13.896	12.7028	15.4243	12.1731	15.942	14.5053	14.0971	1.35533	7	12.8245	14.9777	13.3547	11.9532	12.9605	9.25255	13.1319	12.6051	1.91099	6	12.8305	12.702	10.7809	12.4407	13.3407	13.6357	12.6217	1.00165	6
ANN15648-RA	4	4	243.03	0.216139	0.954467	4.47957	0.326244	NEOF1512_Haemo_Group_A	NEOF1512_Haemo_Group_C	149833	13.1266	12.4669	13.3964	11.7237	11.7998	12.0621	12.1763	12.3931	0.646368	7	13.477	13.7501	13.0058	15.6872	13.4566	13.9329	16.1553	14.2093	1.21171	7	13.3012	12.798	11.48	12.8813	13.0183	12.3451	11.365	12.3146	0.727936	6	12.8781	12.8886	12.407	13.6167	13.2972	12.6284	12.9526	0.440969	6
ANN15389-RA	4	4	217.2	0.845066	0.985417	2.02375	0.074444	NEOF1512_Haemo_Group_A	NEOF1512_Haemo_Group_C	19889	17.2777	16.5982	16.9332	17.6357	16.204	17.0668	17.384	17.0142	0.48841	7	13.0813	14.1416	16.265	15.3436	15.1068	14.8557	15.2	14.8563	1.00537	7	15.9352	14.1056	16.1841	15.791	15.5293	16.1983	15.3261	15.5224	0.776243	6	15.9188	15.1336	16.453	16.0108	16.3564	15.2424	15.8525	0.553712	6
ANN24899-RA;ANN18882-RA;ANN27712-RA;ANN25862-RA;ANN26683-RA	9	5	859.2	0.991935	0.999468	1.09268	0.051162	NEOF1512_Haemo_Group_B	NEOF1512_Haemo_Group_C	11374	19.079	19.8524	18.1522	19.4105	18.9094	18.9676	18.9987	19.0528	0.517986	7	19.7173	19.1856	17.5316	19.1163	18.3094	17.4325	18.9877	18.6115	0.875238	7	18.8321	18.9699	18.6081	18.9402	19.1285	17.5642	19.4105	18.7702	0.646198	6	19.7715	18.8178	18.1335	18.1394	19.2029	19.5667	18.9386	0.701372	6
ANN13289-RA	5	5	306.13	0.467896	0.954467	1.41712	0.176995	NEOF1512_Haemo_Group_C	NEOF1512_Haemo_Group_A	19857	15.4848	16.3987	14.8617	15.502	15.5038	14.6337	15.3611	15.3922	0.563303	7	16.2489	16.3669	14.284	16.1955	14.6678	14.9624	16.1948	15.56	0.886362	7	15.4761	17.2458	15.845	15.6307	15.4804	15.1585	15.5195	15.8133	0.73651	6	16.3324	15.6643	14.3783	14.6575	16.1643	16.7757	15.6621	0.959073	6
ANN11765-RA	5	5	376.52	0.138511	0.954467	4.12205	0.420618	NEOF1512_Haemo_Group_A	NEOF1512_Haemo_Group_C	33406	12.2682	11.6884	12.5082	13.7785	13.314	12.7642	14.1896	12.9301	0.879294	7	14.5192	14.5119	11.4198	16.6497	11.7979	13.1796	16.1679	14.0351	2.01756	7	13.4826	11.9978	11.4251	12.5858	10.426	11.9328	14.209	12.0961	1.26333	6	13.6888	12.5702	12.2393	0	13.1058	15.0577	11.1103	5.53275	6
ANN18885-RA;ANN18884-RA	5	5	296.64	0.821265	0.978217	1.3251	0.079018	NEOF1512_Haemo_Group_A	NEOF1512_Haemo_Group_C	47225	14.152	15.787	14.7434	13.5771	14.3484	13.7369	13.8001	14.3064	0.766084	7	16.5018	16.3168	13.9391	16.3166	13.5279	14.4253	16.863	15.4129	1.3918	7	14.8597	15.3358	15.8239	13.2281	15.6792	14.4006	14.9636	14.9052	0.969457	6	15.6951	14.8528	13.8292	14.0507	15.7012	16.0259	15.0258	0.929189	6
ANN02398-RA	6	5	332.57	0.049311	0.954467	2.63648	0.581137	NEOF1512_Haemo_Group_A	NEOF1512_Haemo_Group_C	239012	13.8894	15.6191	16.123	15.6632	14.0642	14.8733	15.0416	15.0391	0.836716	7	14.2594	16.2138	14.2217	15.6927	14.4271	13.216	13.7111	14.5345	1.06168	7	14.7868	12.4827	14.3835	12.7405	14.1623	14.1862	14.1117	13.6778	0.83502	6	14.4244	13.0654	13.137	14.4001	15.0314	15.0152	14.1789	0.878729	6
ANN06699-RA	9	5	616.93	0.593791	0.954467	1.12911	0.13198	NEOF1512_Haemo_Group_B	NEOF1512_Haemo_Group_C	35260	16.1745	16.2698	16.2685	16.9224	15.5282	15.9539	16.2748	16.1989	0.418238	7	16.3649	15.6523	16.3514	14.3053	17.5126	16.4441	14.8309	15.9231	1.08474	7	16.061	14.9992	13.9232	16.4105	16.4631	16.9712	16.1282	15.8159	1.13611	6	16.5026	15.4633	16.1338	15.5337	15.9026	16.9475	16.0806	0.573479	6
ANN23215-RA;ANN23216-RA	30	5	2288.98	0.382123	0.954467	6.26302	0.200413	NEOF1512_Haemo_Group_A	NEOF1512_Haemo_Group_B	42158	14.5234	14.3342	15.1518	12.5913	16.0226	14.6248	14.2308	14.497	1.04102	7	12.2459	13.8381	11.7737	18.1054	14.0909	14.2932	12.7725	13.8742	2.09777	7	14.1856	10.2669	12.6659	17.9115	13.7338	14.0909	13.2762	13.6575	2.48656	6	15.4486	14.3289	13.6776	11.9188	14.0654	13.6795	13.8531	1.15059	6
ANN21463-RA;ANN21464-RA;ANN21462-RA;ANN21414-RA	9	5	661.13	0.786193	0.978217	1.23788	0.086653	NEOF1512_Haemo_Group_B	NEOF1512_Haemo_Group_C	85313	18.1327	16.3641	17.1807	17.941	17.0342	17.3029	18.2127	17.4526	0.675177	7	16.7303	16.5443	16.2489	16.7214	16.9623	18.1966	16.4968	16.8429	0.637208	7	17.1478	16.4453	15.7866	15.7166	16.6901	17.9581	17.4124	16.6682	0.888907	6	17.0206	16.5701	16.9659	17.979	16.9955	17.7602	17.2152	0.537573	6
ANN10273-RA;ANN01208-RA	8	5	579.23	0.857689	0.99147	1.37508	0.071873	NEOF1512_Haemo_Group_B	NEOF1512_Haemo_Group_A	43329	17.3957	17.6088	16.5255	16.2102	17.049	17.2808	16.9421	17.0017	0.493404	7	15.3768	15.1578	15.7487	15.4054	15.1852	15.9121	14.9167	15.3861	0.346768	7	16.1939	16.5865	15.5477	15.6834	16.3217	16.9172	15.7966	16.1422	0.550208	6	14.7373	17.7225	17.0591	14.1174	15.6362	17.7406	16.1688	1.56321	6
ANN24001-RA	5	5	328.86	0.916068	0.999468	1.05865	0.062186	NEOF1512_Haemo_Group_B	NEOF1512_Haemo_Group_A	14153	16.1133	18.0428	14.2813	17.4048	16.8012	16.716	16.5187	16.554	1.18241	7	17.5472	18.0167	16.2476	16.4812	16.3212	17.266	16.9381	16.974	0.670675	7	16.764	16.6039	16.4305	17.0093	16.3688	17.0881	16.7611	16.7103	0.296956	6	17.5922	16.4941	15.9455	16.1873	17.9774	18.1293	17.0543	0.958347	6
ANN13626-RA	5	5	344.13	0.199704	0.954467	1.61534	0.347917	NEOF1512_Haemo_Group_C	NEOF1512_Haemo_Group_B	27612	15.8997	14.8618	14.3559	15.0031	15.4799	16.4329	16.8155	15.5498	0.885702	7	14.0313	13.4887	16.2255	13.0305	12.9425	15.679	13.6475	14.1493	1.29491	7	14.8496	14.1528	15.5719	16.1415	16.0761	15.879	16.6876	15.7515	0.864648	6	13.9458	16.494	16.4246	15.4203	14.5245	15.9797	15.4648	1.04299	6
ANN06513-RA;ANN06511-RA;ANN06514-RA	5	5	316.11	0.090496	0.954467	1.6808	0.469046	NEOF1512_Haemo_Group_B	NEOF1512_Haemo_Group_A	135712	16.6064	16.0036	16.4948	17.1603	16.2904	17.2654	15.6748	16.4994	0.57799	7	16.2503	15.1734	15.7551	16.8882	13.4203	14.1244	17.4772	15.5841	1.45709	7	16.0418	16.5951	17.169	17.8514	16.9078	16.4178	17.2239	17.0275	0.511958	6	16.9716	16.6705	15.8699	16.2772	15.5622	16.6461	16.3329	0.53507	6
ANN08409-RA	5	5	274.68	0.472718	0.954467	1.44984	0.17726	NEOF1512_Haemo_Group_B	NEOF1512_Haemo_Group_C	19694	14.6544	16.7953	15.6731	16.0929	15.9998	15.3521	16.4498	15.8596	0.712132	7	17.0863	17.3225	16.0925	16.5711	14.9435	16.543	16.5396	16.4427	0.774018	7	16.1511	14.5471	15.3899	16.281	16.2571	16.3238	16.3859	15.8641	0.744443	6	14.8185	16.4389	16.0846	13.9234	15.3796	17.1536	15.6331	1.16755	6
ANN13986-RA;ANN13987-RA	5	5	215.13	0.372131	0.954467	1.17511	0.219343	NEOF1512_Haemo_Group_C	NEOF1512_Haemo_Group_A	27710	15.7282	16.4272	14.4216	15.3872	16.2513	14.7934	15.2618	15.4673	0.730359	7	16.9385	16.7315	17.0072	15.0999	17.2373	16.6264	16.6206	16.6088	0.701751	7	16.038	16.0955	15.4614	16.2146	16.9517	16.803	16.6428	16.3615	0.552271	6	16.3584	16.6645	16.9277	16.3475	16.3118	16.6286	16.5397	0.243217	6
ANN09733-RA	5	5	371.21	0.997367	0.999468	1.4354	0.050376	NEOF1512_Haemo_Group_C	NEOF1512_Haemo_Group_B	17706	16.8414	17.525	19.5719	17.2522	16.623	16.2347	17.1109	17.3084	1.08422	7	17.7717	17.4314	16.1585	16.9448	17.8743	16.8796	16.8451	17.1293	0.602602	7	17.2189	15.9655	15.6584	16.6356	17.1253	17.8644	17.1309	16.73	0.81801	6	17.9857	17.3006	16.0891	16.5766	18.9091	19.0876	17.6581	1.22272	6
ANN08724-RA	5	5	357.17	0.856026	0.99147	1.39074	0.071245	NEOF1512_Haemo_Group_B	NEOF1512_Haemo_Group_A	71143	15.2178	16.323	14.0699	15.2142	14.9735	15.4565	14.7642	15.1456	0.68618	7	15.6194	14.9768	13.2728	14.5023	14.7762	15.0631	15.1696	14.7686	0.744229	7	14.9571	15.4843	14.5869	15.5366	15.6376	15.1365	14.8299	15.202	0.42486	6	16.2828	14.1502	13.3974	13.6611	15.0501	16.6661	14.868	1.37132	6
ANN17172-RA	5	5	368.64	0.520179	0.954467	2.57433	0.159295	NEOF1512_Haemo_Group_A	NEOF1512_Haemo_Group_C	27346	13.8245	14.5654	10.909	11.3571	13.8681	10.7095	11.4408	12.382	1.63095	7	15.9312	15.5339	12.6516	13.5011	10.81	9.53409	14.35	13.1874	2.37242	7	12.7847	3.97271	7.15139	12.7518	13.9087	13.5997	13.5659	10.825	4.21622	6	13.724	11.9462	12.4266	11.8581	11.7436	14.702	12.7334	1.20965	6
ANN14077-RA	5	5	249.36	0.164315	0.954467	9.02939	0.361081	NEOF1512_Haemo_Group_A	NEOF1512_Haemo_Group_B	90256	16.2207	11.5577	12.5558	15.352	12.1439	9.92205	12.3591	12.873	2.18659	7	14.4726	14.2037	13.5479	16.7578	13.7511	13.9167	16.9256	14.7965	1.42955	7	13.8348	15.3011	13.8942	12.2551	12.8742	11.9026	13.068	13.2159	1.23247	6	13.5295	12.0543	12.785	12.135	11.5343	13.9369	12.6625	0.928641	6
ANN08434-RA	5	5	293.28	0.19476	0.954467	1.96058	0.328315	NEOF1512_Haemo_Group_B	NEOF1512_Haemo_Group_A	511762	11.244	11.8569	12.6804	13.8597	14.1021	9.35357	12.9885	12.2979	1.64781	7	12.9207	13.715	12.9244	12.6501	5.33758	9.95007	7.87298	10.7673	3.16362	7	11.5326	13.3153	11.3602	13.5917	12.8269	13.4815	12.0198	12.7659	0.898034	6	12.3292	13.3521	9.60964	11.8256	13.3304	14.7796	12.5378	1.75737	6
ANN12314-RA;ANN12312-RA;ANN12313-RA;ANN12315-RA	5	5	342.98	0.418181	0.954467	1.21955	0.199248	NEOF1512_Haemo_Group_B	NEOF1512_Haemo_Group_A	77293	11.3417	13.7657	15.523	13.0494	9.84873	13.8159	10.5076	12.5503	2.04519	7	12.8081	11.4181	10.9353	14.2802	15.3741	12.7371	13.1542	12.9581	1.53613	7	12.7542	9.77763	16.2023	13.7944	9.03467	11.9662	11.6494	12.0708	2.6346	6	13.3476	14.6698	7.87545	9.81661	10.3489	12.397	11.4092	2.51047	6
ANN09238-RA	5	5	348.55	0.640329	0.954467	1.46474	0.121958	NEOF1512_Haemo_Group_C	NEOF1512_Haemo_Group_B	63967	14.4658	15.7862	15.3319	14.7607	15.7192	14.903	14.7618	15.1041	0.512909	7	15.5288	15.6654	14.9843	15.3284	15.7326	17.1553	14.8376	15.6046	0.76157	7	15.3544	15.4707	17.0943	14.7934	15.4556	15.3504	14.6067	15.4618	0.878113	6	16.0352	15.8269	15.3493	15.1901	16.7461	14.7283	15.646	0.711669	6
ANN23202-RA	5	5	278.43	0.395018	0.954467	1.42372	0.194717	NEOF1512_Haemo_Group_A	NEOF1512_Haemo_Group_B	115193	14.1517	14.4705	15.2111	13.5394	13.5756	13.1008	14.1503	14.0285	0.698682	7	14.8375	15.1708	13.6939	15.3501	13.2837	13.378	15.9239	14.5197	1.05667	7	14.2741	12.7405	13.6302	13.6286	13.9633	15.5817	13.8821	13.9044	0.929862	6	14.6915	14.2302	14.1198	12.866	13.8625	15.414	14.1974	0.850433	6
ANN05284-RA;ANN17704-RA	5	5	390.56	0.044466	0.954467	5.5371	0.590974	NEOF1512_Haemo_Group_A	NEOF1512_Haemo_Group_C	48158	13.3991	13.9166	14.0259	12.3368	14.4952	12.201	12.3746	13.2499	0.941614	7	14.3761	14.4089	15.6306	16.5847	14.7792	14.1886	16.931	15.2713	1.12311	7	14.2606	13.4408	11.4419	12.2873	12.6639	14.1162	13.9287	12.9798	1.03431	6	14.1212	13.2733	12.6807	13.4732	13.9402	13.8885	13.5629	0.534828	6
ANN09857-RA	5	5	466.49	0.347099	0.954467	1.57469	0.237482	NEOF1512_Haemo_Group_C	NEOF1512_Haemo_Group_B	76702	15.8011	16.9901	17.634	15.6568	15.6804	15.0755	16.8047	16.2346	0.91531	7	15.1729	15.7001	15.7659	16.5123	16.3764	18.4931	16.1518	16.3103	1.06438	7	16.2725	16.7484	17.3164	17.7773	16.0968	16.6966	17.4922	17.0213	0.618851	6	16.5297	18.3777	17.1031	16.9766	14.9374	15.3836	16.5513	1.24819	6
ANN07833-RA	5	5	252.69	0.328546	0.954467	2.23414	0.23298	NEOF1512_Haemo_Group_A	NEOF1512_Haemo_Group_C	97153	14.2308	14.5673	12.4306	13.5947	14.6191	14.1424	15.0589	14.092	0.862941	7	15.1508	15.4525	13.3906	16.2884	13.1817	12.047	16.0405	14.5074	1.62723	7	14.2997	11.6319	14.1628	13.2415	14.1827	12.8742	13.8444	13.3229	0.978177	6	15.0811	12.8558	12.5579	13.2997	14.742	15.2688	13.9676	1.20016	6
ANN16622-RA;ANN16623-RA	5	5	330.5	0.172085	0.954467	1.73274	0.372851	NEOF1512_Haemo_Group_B	NEOF1512_Haemo_Group_C	53632	14.3995	14.1429	13.936	15.2982	13.292	13.9353	14.0727	14.1538	0.607543	7	14.3921	12.3802	14.1304	14.0684	12.294	14.0833	13.2425	13.513	0.878445	7	13.8334	13.6933	11.8433	12.234	13.5449	12.6349	14.1517	13.017	0.912163	6	14.241	14.602	12.0289	14.8974	12.8089	14.3503	13.8214	1.13677	6
ANN05929-RA	5	5	344.11	0.822301	0.978217	1.59942	0.079624	NEOF1512_Haemo_Group_B	NEOF1512_Haemo_Group_A	56727	14.1959	15.9786	13.3014	15.6066	14.989	14.9914	15.1237	14.8838	0.892412	7	14.7347	14.177	13.8434	14.1068	13.9437	14.0851	13.7112	14.086	0.328922	7	14.4849	12.9447	13.8363	13.7617	12.5362	14.9981	15.6729	13.9583	1.1937	6	15.4739	14.8049	13.4549	13.3745	14.999	15.7774	14.6474	1.01499	6
ANN09231-RA	5	5	296.87	0.817485	0.978217	1.38162	0.078001	NEOF1512_Haemo_Group_A	NEOF1512_Haemo_Group_B	36856	15.4021	15.8385	14.0913	15.5888	15.8578	16.3033	14.3911	15.3533	0.813298	7	15.8071	15.9099	14.5763	16.1394	15.4622	11.7979	16.689	15.1974	1.63319	7	15.2753	13.9545	16.1202	16.1699	15.4171	13.3473	15.4908	15.0833	1.16802	6	15.448	14.4773	14.6308	15.6703	16.097	15.6828	15.3344	0.641619	6
ANN00197-RA	5	5	377.35	0.606392	0.954467	1.26918	0.129783	NEOF1512_Haemo_Group_B	NEOF1512_Haemo_Group_C	72574	15.1677	15.6564	13.6772	15.6273	14.4309	14.1869	15.1965	14.849	0.76008	7	15.6816	15.3857	14.9377	14.7104	14.9772	13.9335	15.3502	14.9966	0.571776	7	14.9228	13.3867	13.4771	14.6436	14.2754	15.358	15.6805	14.4702	0.946713	6	16.0049	14.8929	14.6848	13.7504	15.2319	15.7472	15.052	0.809693	6
ANN11648-RA	6	5	519.4	0.307653	0.954467	1.39442	0.261581	NEOF1512_Haemo_Group_B	NEOF1512_Haemo_Group_C	24792	17.1173	17.3739	16.3387	17.9826	17.7047	18.0591	17.6271	17.4576	0.591861	7	17.069	17.5898	16.2218	17.4385	17.4607	17.4835	16.9786	17.1774	0.479009	7	17.3175	15.1985	17.1133	17.526	16.4324	17.0923	17.8732	16.8726	0.951919	6	17.2181	16.9128	16.3394	16.4201	17.5471	17.8806	17.053	0.61411	6
ANN01335-RA;ANN21798-RA	5	5	294.41	0.394189	0.954467	1.67165	0.195027	NEOF1512_Haemo_Group_A	NEOF1512_Haemo_Group_C	32967	14.9769	16.2993	16.7568	14.8909	15.3524	15.0768	14.85	15.4576	0.7609	7	16.7506	16.5748	15.0214	17.1838	16.4185	15.1894	17.4672	16.3722	0.937	7	15.9149	15.96	15.5926	16.1319	15.9395	14.9031	15.8418	15.7281	0.441225	6	16.1576	15.3821	15.0183	14.5619	16.1554	16.3937	15.6115	0.736459	6
ANN12486-RA	5	5	249.24	0.816311	0.978217	1.60192	0.078712	NEOF1512_Haemo_Group_A	NEOF1512_Haemo_Group_B	24499	12.148	14.7468	14.1606	11.8606	13.9292	13.0965	13.6177	13.3656	1.05994	7	15.2131	15.5882	13.4205	15.9385	14.9513	14.1289	15.8853	15.018	0.940714	7	14.1918	14.1053	13.8625	14.1721	14.1013	12.4601	14.4705	13.862	0.713897	6	15.4817	14.0001	12.8873	13.9522	15.5314	15.234	14.5145	1.06921	6
ANN07958-RA;ANN07959-RA	5	5	338.6	0.966611	0.999468	1.42245	0.054961	NEOF1512_Haemo_Group_A	NEOF1512_Haemo_Group_C	53138	17.9689	17.2657	16.9061	17.993	17.234	18.1492	17.4122	17.5613	0.473329	7	14.274	15.9355	16.5118	16.5303	14.2959	15.8533	16.3203	15.6744	0.984252	7	16.6179	14.3035	17.0076	17.1995	16.7512	16.7258	16.9714	16.4932	1.08699	6	17.402	16.3507	16.7064	16.8308	17.0667	15.2227	16.5966	0.759546	6
ANN09256-RA	5	5	322.06	0.520168	0.954467	1.46237	0.15232	NEOF1512_Haemo_Group_B	NEOF1512_Haemo_Group_A	175202	13.6294	15.28	15.0368	16.7604	15.28	14.3637	14.9852	15.0479	0.959566	7	16.1482	15.8456	13.3433	14.3048	14.449	14.7719	15.364	14.8895	0.971617	7	14.9687	14.9848	16.3767	13.7398	14.7059	14.0984	15.6154	14.9202	0.971962	6	16.3529	14.1029	13.798	13.1228	15.986	15.8879	14.8751	1.36166	6
ANN11080-RA	5	5	230.97	0.281775	0.954467	1.77902	0.260863	NEOF1512_Haemo_Group_A	NEOF1512_Haemo_Group_C	24138	14.1674	16.6743	13.9881	15.6251	14.4124	14.083	14.5117	14.7803	0.999811	7	16.0317	15.315	13.7706	14.156	15.1621	15.4104	14.2764	14.8746	0.816042	7	14.8274	13.865	14.549	15.0545	14.8198	13.0423	14.052	14.2304	0.735532	6	14.982	11.3365	13.4662	14.4833	15.2529	15.6991	14.2034	1.5991	6
ANN15900-RA	16	6	995.27	0.804992	0.978217	1.31517	0.082979	NEOF1512_Haemo_Group_B	NEOF1512_Haemo_Group_C	62537	15.4764	16.7907	15.8533	15.8178	16.1031	17.9676	16.9233	16.4189	0.862195	7	15.8018	15.7925	15.9146	15.475	15.4262	16.1863	14.323	15.5599	0.603572	7	15.9894	14.767	15.6465	15.4092	15.5697	16.7062	16.2188	15.7196	0.671444	6	16.4126	15.5492	16.9796	15.1278	15.1111	16.805	15.9976	0.840474	6
ANN25863-RA;ANN24894-RA;ANN26559-RA	20	6	1613.85	0.030827	0.954467	2.16418	0.683293	NEOF1512_Haemo_Group_C	NEOF1512_Haemo_Group_A	51320	16.0451	17.0526	16.1785	15.7826	16.0554	15.0084	15.9069	16.0042	0.603326	7	17.7601	15.4743	14.9787	17.0865	15.6906	14.9747	16.9784	16.1348	1.12362	7	16.0695	16.7003	16.9415	17.7456	18.3296	16.0572	17.3655	17.1899	0.802849	6	16.7405	16.5857	15.3762	17.3386	16.6289	17.5339	16.7006	0.758339	6
ANN20571-RA;ANN20570-RA	39	6	2784.73	0.842577	0.985417	3.57443	0.07452	NEOF1512_Haemo_Group_A	NEOF1512_Haemo_Group_C	74474	13.8424	19.209	14.5396	13.6679	19.3939	14.2041	15.4808	15.7625	2.48807	7	15.1091	14.8999	14.9146	15.2871	14.9849	15.677	15.4248	15.1853	0.291625	7	15.4739	14.8253	16.0393	15.5301	18.0205	16.5865	14.6124	15.9357	1.25932	6	14.0725	14.7541	15.5105	14.7136	16.0849	14.1929	14.8881	0.776752	6
ANN10465-RA	7	6	402.33	0.029376	0.954467	2.06958	0.645208	NEOF1512_Haemo_Group_A	NEOF1512_Haemo_Group_C	69422	15.8769	13.4455	14.9918	16.4559	13.4139	15.3407	15.1425	14.9525	1.15047	7	14.2377	15.0714	13.597	16.1004	14.6442	15.6964	15.7332	15.0115	0.904969	7	14.982	14.2987	15.9682	13.5665	14.222	12.5138	15.5659	14.3558	1.27288	6	14.6098	13.5449	13.8736	14.8631	14.4039	12.0786	13.8956	1.01288	6
ANN11446-RA	25	6	1551.45	0.444824	0.954467	1.35699	0.176761	NEOF1512_Haemo_Group_B	NEOF1512_Haemo_Group_A	110036	16.3957	15.2969	15.6922	15.4822	16.1058	15.6716	17.5725	16.031	0.774488	7	14.8794	14.5721	15.9364	14.5726	16.2293	15.4822	14.1879	15.1228	0.769703	7	15.5769	16.4013	16.0224	16.1787	15.0565	16.3113	15.2897	15.8766	0.564567	6	16.8908	16.2947	15.9831	15.3821	15.0588	16.0234	15.9388	0.65216	6
ANN00720-RA;ANN00566-RA;ANN17251-RA	12	6	655.99	0.954687	0.999468	1.73043	0.056178	NEOF1512_Haemo_Group_A	NEOF1512_Haemo_Group_C	63511	14.9843	15.3786	14.5041	14.9976	15.7462	16.286	14.3821	15.1827	0.676793	7	16.0718	16.3822	14.088	17.1471	15.9824	12.5928	17.369	15.6619	1.72272	7	15.4223	15.7143	15.3475	15.9035	16.0334	14.9579	15.5478	15.5841	0.392527	6	16.0415	15.0084	14.3996	14.8444	14.759	15.7762	15.1382	0.634888	6
ANN04164-RA	6	6	370.06	0.471804	0.954467	1.73703	0.172237	NEOF1512_Haemo_Group_A	NEOF1512_Haemo_Group_B	84137	15.6866	15.1167	15.6535	16.0117	15.154	14.8028	15.4806	15.4151	0.412879	7	16.0132	16.2645	12.7916	16.5255	13.4859	12.2904	16.7244	14.8708	1.92877	7	15.143	14.1812	16.8157	13.4809	14.3578	13.4218	14.9643	14.537	1.2564	6	15.4436	13.4686	13.3075	14.1199	15.2447	16.2026	14.6311	1.17225	6
ANN10452-RA	8	6	597.34	0.363331	0.954467	2.06059	0.215048	NEOF1512_Haemo_Group_A	NEOF1512_Haemo_Group_C	33716	16.6068	17.8172	17.4015	17.061	16.9078	16.7934	16.9882	17.0823	0.406453	7	18.8437	18.5513	17.1075	19.2778	17.1996	16.5096	19.4065	18.128	1.16694	7	17.6051	17.0163	16.3893	16.6346	17.0946	17.0874	17.0915	16.8856	0.301099	6	18.5367	17.0619	16.4759	16.4183	18.1455	17.8575	17.416	0.893026	6
ANN19346-RA	6	6	424.46	0.686998	0.954467	1.23044	0.107675	NEOF1512_Haemo_Group_B	NEOF1512_Haemo_Group_C	18067	17.0845	17.9779	17.6065	16.8461	17.0357	17.5992	17.5628	17.3875	0.404304	7	18.019	17.8924	16.851	17.4643	16.6496	16.4823	17.8273	17.3123	0.640986	7	17.3499	17.1662	16.2538	17.1507	17.4681	17.1406	17.6061	17.1309	0.471312	6	17.8718	17.2572	16.7245	16.738	17.8061	18.0891	17.4145	0.595994	6
ANN17256-RA	6	6	669.64	0.209371	0.954467	1.03184	0.309979	NEOF1512_Haemo_Group_B	NEOF1512_Haemo_Group_C	19312	13.0202	16.0765	15.3084	16.8631	16.3821	16.257	16.8993	15.8295	1.34943	7	15.3972	16.712	16.9218	11.2775	18.1149	18.0012	12.9745	15.6285	2.60409	7	15.729	13.6667	15.1952	15.78	16.1488	17.3204	16.1062	15.7029	1.21555	6	17.2806	16.756	17.0869	17.6801	16.549	16.7259	17.0131	0.420908	6
ANN19984-RA	6	6	458.11	0.847239	0.986228	1.36508	0.072688	NEOF1512_Haemo_Group_A	NEOF1512_Haemo_Group_B	38311	16.1713	17.0578	15.8596	15.4795	15.7262	15.4869	15.4349	15.888	0.578599	7	17.0371	16.7527	14.6437	17.4675	16.271	15.2226	17.704	16.4427	1.14346	7	16.1653	15.8975	16.1014	16.5469	16.0296	15.8326	16.1798	16.098	0.254404	6	16.7377	16.1735	15.5781	14.2758	16.5372	17.0281	16.0551	1.00523	6
ANN16188-RA	8	6	603.68	0.306135	0.954467	1.19582	0.261373	NEOF1512_Haemo_Group_C	NEOF1512_Haemo_Group_B	25616	16.2635	17.1097	16.761	16.6366	16.609	16.861	16.5761	16.6881	0.262886	7	17.1111	17.2946	16.428	17.4874	16.5811	16.6751	17.6141	17.0273	0.468446	7	16.8577	16.9052	16.6202	17.1419	17.2825	16.9292	16.9076	16.9644	0.227636	6	17.3827	17.2294	16.8523	16.4535	17.3946	17.4992	17.1353	0.403632	6
ANN25417-RA	6	6	362.72	0.856736	0.99147	1.7443	0.073532	NEOF1512_Haemo_Group_A	NEOF1512_Haemo_Group_C	221664	17.1194	17.2362	16.2616	17.2634	18.4737	18.765	17.9873	17.5867	0.869625	7	15.5023	17.4697	16.2882	16.0418	14.076	15.6563	15.0056	15.72	1.06086	7	16.6533	17.3682	17.3301	17.4893	15.4877	16.2426	16.6804	16.7664	0.789844	6	14.5905	16.2313	16.2355	15.8411	15.9642	17.8591	16.1203	1.04801	6
ANN18043-RA	7	6	422.3	0.422894	0.954467	1.31045	0.185643	NEOF1512_Haemo_Group_A	NEOF1512_Haemo_Group_C	101866	12.7962	13.5547	13.7214	13.4843	14.703	14.6885	14.2106	13.8798	0.695515	7	14.762	15.5306	13.9415	12.1516	16.964	14.8456	12.4486	14.3777	1.69569	7	14.1288	13.5047	14.8097	14.7225	14.698	14.3153	14.6725	14.4538	0.495243	6	15.0619	14.5185	13.2714	14.3003	15.3934	15.3144	14.6433	0.80042	6
ANN29035-RA;ANN26703-RA	7	6	485.64	0.583515	0.954467	1.31412	0.134339	NEOF1512_Haemo_Group_A	NEOF1512_Haemo_Group_C	28127	16.6462	16.4398	15.5377	16.9488	17.5854	16.1745	17.2254	16.6511	0.683472	7	14.0613	16.1753	13.5982	15.2542	13.9037	14.2068	15.331	14.6472	0.945298	7	15.6492	16.5263	15.7436	16.0506	16.1189	16.1371	14.8483	15.9041	0.574355	6	16.056	15.2826	15.7699	14.5474	15.4878	17.1039	15.708	0.854393	6
ANN19788-RA	7	6	439.24	0.889015	0.999468	1.16373	0.065951	NEOF1512_Haemo_Group_A	NEOF1512_Haemo_Group_C	70434	14.7117	15.6886	15.1931	15.1898	16.1906	14.9675	16.3972	15.4769	0.633656	7	15.0135	14.6321	14.7253	15.3803	15.3525	13.126	14.8155	14.7208	0.761575	7	15.0989	16.0461	14.0082	15.1064	15.1407	15.2041	15.4514	15.1595	0.663601	6	14.6998	15.7045	14.7053	14.3039	14.7606	15.4132	14.9312	0.521075	6
ANN11850-RA	6	6	355.1	0.508766	0.954467	4.79902	0.151943	NEOF1512_Haemo_Group_C	NEOF1512_Haemo_Group_B	92252	11.7071	12.786	14.1328	12.3232	13.6993	10.799	16.2936	13.1059	1.80561	7	13.0902	13.9382	11.9365	13.5739	13.5752	13.5131	13.8713	13.3569	0.6844	7	13.2314	12.4843	16.7812	12.41	13.1963	11.9278	11.1901	12.9983	1.96852	6	11.9111	12.0107	14.3438	12.538	13.4672	12.2924	12.7605	0.954851	6
ANN01126-RA	6	6	374.41	0.385285	0.954467	1.3033	0.199335	NEOF1512_Haemo_Group_B	NEOF1512_Haemo_Group_C	29203	17.748	17.428	16.7004	17.8169	17.1587	17.037	17.7794	17.3812	0.431395	7	15.8515	16.2099	16.7253	15.3329	15.9627	15.9909	15.5963	15.9528	0.444599	7	16.667	16.7147	16.274	17.1067	16.5363	16.7842	17.0126	16.7381	0.306608	6	16.5742	16.6478	16.5095	17.2963	16.8141	17.1344	16.8294	0.31992	6
ANN10454-RA	6	6	436.27	0.158115	0.954467	2.05307	0.392647	NEOF1512_Haemo_Group_C	NEOF1512_Haemo_Group_A	110786	12.2797	16.5432	14.0329	13.7529	11.561	12.128	14.0577	13.4794	1.68564	7	13.2912	12.2254	11.1523	12.8999	14.1502	13.3148	14.0382	13.0103	1.04943	7	13.2448	14.5506	12.1118	15.3338	13.8843	13.6432	16.8552	14.3965	1.61229	6	13.0267	15.0093	15.0966	15.0859	13.8386	12.4671	14.0874	1.15566	6
ANN23753-RA	6	6	494.15	0.712629	0.955912	1.93827	0.101529	NEOF1512_Haemo_Group_A	NEOF1512_Haemo_Group_C	43564	14.8809	14.0372	15.5264	17.2144	14.4754	17.4142	16.6359	15.7406	1.35781	7	13.6294	14.253	16.7047	15.5082	15.0467	18.5416	14.5433	15.461	1.67665	7	15.6008	13.7676	15.3124	15.1786	13.4414	15.7189	16.6719	15.0151	1.2156	6	14.6257	15.9313	16.7828	17.0962	16.4172	14.2291	15.847	1.1728	6
ANN00248-RA	7	7	461.97	0.867082	0.995428	1.21362	0.07033	NEOF1512_Haemo_Group_B	NEOF1512_Haemo_Group_C	84384	12.3143	9.13877	14.5939	14.6069	12.7768	13.0679	14.5261	13.0035	1.95301	7	15.1121	15.0523	14.0723	13.9314	13.7121	14.4668	14.4983	14.4065	0.539525	7	13.705	12.4628	12.3058	13.6149	12.1661	14.3443	14.2836	13.1962	1.00674	6	15.1898	13.4303	13.6639	12.6211	14.6891	15.0822	14.1128	1.0319	6
ANN20410-RA	7	7	412.36	0.738457	0.963896	1.34619	0.09277	NEOF1512_Haemo_Group_A	NEOF1512_Haemo_Group_B	93948	15.0109	15.748	14.6135	14.7323	14.7551	14.2197	14.5058	14.7979	0.484373	7	16.3793	16.2166	15.5804	16.7743	15.929	14.8975	16.4867	16.0377	0.634291	7	15.4178	15.9055	14.0427	15.5132	15.7816	14.4744	15.1007	15.1364	0.746374	6	15.8339	15.1111	14.3109	15.2095	15.6995	16.3509	15.4193	0.705122	6
ANN14601-RA	7	7	479.4	0.629494	0.954467	1.77612	0.125169	NEOF1512_Haemo_Group_B	NEOF1512_Haemo_Group_A	20140	16.308	15.3982	16.3625	16.4771	16.0687	15.9988	15.3771	15.9986	0.448853	7	16.0283	16.22	16.0291	16.2102	14.6488	14.4732	16.1293	15.677	0.767833	7	15.8378	15.975	15.1294	17.1684	15.6748	15.9529	17.6441	16.2574	0.95262	6	16.2117	16.9814	15.94	15.1814	15.7752	16.4793	16.0948	0.617733	6
ANN11853-RA	7	7	349.31	0.375352	0.954467	1.55034	0.222171	NEOF1512_Haemo_Group_A	NEOF1512_Haemo_Group_C	111521	20.1495	15.755	16.7192	19.5661	14.5615	16.5312	16.7227	17.1436	2.00964	7	14.2548	13.9585	17.7173	14.0332	14.4684	15.572	13.6693	14.8105	1.41936	7	15.9771	18.5679	16.5219	18.7498	15.6054	15.0029	18.2715	17.1199	1.62556	6	15.313	17.757	15.9692	18.4677	15.6691	16.3143	16.5817	1.2512	6
ANN08906-RA	7	7	732.94	0.667606	0.954467	1.27997	0.108736	NEOF1512_Haemo_Group_B	NEOF1512_Haemo_Group_C	31731	17.1229	18.6961	16.3919	16.8961	17.9111	17.6821	18.0896	17.5414	0.785628	7	18.3975	18.1071	17.7808	15.9535	19.2062	18.5013	16.7068	17.8076	1.11992	7	17.6745	17.0639	17.1414	17.9798	17.9431	17.5463	18.4152	17.6816	0.526721	6	18.2113	17.0261	17.0454	17.3004	18.3305	18.648	17.7603	0.718075	6
ANN06160-RA;ANN00293-RA	8	7	449.33	0.269519	0.954467	1.62602	0.267746	NEOF1512_Haemo_Group_A	NEOF1512_Haemo_Group_B	64566	18.6546	17.873	16.5901	18.9391	18.0407	18.1799	17.907	18.0264	0.747467	7	16.937	17.6752	17.9299	16.9777	16.3825	16.2151	17.1494	17.0381	0.623789	7	17.5322	17.4245	17.6077	18.3215	17.191	16.7002	17.7573	17.5004	0.546563	6	17.7937	17.1607	16.9131	17.4658	17.9843	17.8659	17.5306	0.426557	6
ANN04208-RA	7	7	412.3	0.713962	0.955912	1.58275	0.102825	NEOF1512_Haemo_Group_B	NEOF1512_Haemo_Group_C	59696	16.2967	16.3004	14.3629	16.7563	15.5043	17.0085	16.2788	16.0726	0.888259	7	14.0682	13.5212	14.4185	15.2795	14.0169	14.6188	14.9796	14.4147	0.603492	7	15.2436	14.6463	16.6291	13.7231	15.41	14.5489	16.3072	15.2108	1.11567	6	14.1443	14.5325	14.2727	14.7635	15.3757	15.8047	14.8155	0.65122	6
ANN28560-RA;ANN28248-RA;ANN28638-RA;ANN28955-RA;ANN28981-RA;ANN28919-RA;ANN28747-RA;ANN28591-RA	7	7	497.13	0.007236	0.954467	36.7908	0.833448	NEOF1512_Haemo_Group_A	NEOF1512_Haemo_Group_C	30284	13.4106	14.5169	12.8111	14.6026	12.8379	12.8011	13.2375	13.4597	0.787064	7	15.3712	15.7796	13.9019	18.8563	13.9966	16.3925	18.8215	16.1599	2.03936	7	14.8098	10.9689	12.8613	12.673	13.2138	12.9954	12.9892	12.6169	0.826651	6	14.4146	13.4428	11.4761	13.6404	13.3151	14.3037	13.4321	1.05908	6
ANN11436-RA	7	7	480.52	0.353494	0.954467	1.80258	0.226615	NEOF1512_Haemo_Group_C	NEOF1512_Haemo_Group_A	108751	14.435	14.4314	13.8468	14.4713	15.2706	14.2184	14.027	14.3858	0.454962	7	14.8145	13.4805	13.5072	14.4152	15.272	14.7118	14.1089	14.33	0.673645	7	14.3579	13.9248	13.6333	13.2942	14.7991	14.926	13.0354	13.9354	0.779731	6	17.1654	13.9118	13.3772	13.4947	14.1523	14.4022	14.4173	1.4008	6
ANN18013-RA	7	7	474.45	0.249523	0.954467	1.78998	0.296693	NEOF1512_Haemo_Group_A	NEOF1512_Haemo_Group_C	78946	16.5579	15.6961	14.605	15.9864	15.6258	15.4166	15.5843	15.6389	0.590223	7	15.5251	15.4957	15.1842	14.6718	14.7952	14.2161	13.639	14.7896	0.690635	7	15.2142	12.5735	14.9875	15.1863	14.9805	14.5668	14.9013	14.5327	0.980826	6	15.4462	14.4978	14.7279	15.0312	14.9305	14.8492	14.9138	0.319136	6
ANN17769-RA	7	7	502.02	0.229076	0.954467	1.43582	0.318553	NEOF1512_Haemo_Group_C	NEOF1512_Haemo_Group_B	52977	16.3869	14.7738	16.3288	15.4957	15.2671	15.4411	14.806	15.4999	0.650681	7	15.4044	15.7177	15.55	16.4484	16.7562	14.6071	16.6325	15.8737	0.778732	7	15.6868	16.6633	16.8469	16.1519	15.8476	16.1204	16.6185	16.3748	0.389339	6	16.2399	16.3987	16.1278	15.7514	15.2285	14.7172	15.7439	0.654534	6
ANN16616-RA	7	7	411.76	0.684468	0.954467	1.28299	0.106257	NEOF1512_Haemo_Group_B	NEOF1512_Haemo_Group_A	49356	16.984	16.067	15.9345	17.168	16.8751	16.4361	16.8502	16.6164	0.476127	7	16.562	16.8011	15.0192	16.2562	15.6108	16.532	16.4564	16.1768	0.63367	7	16.3966	16.2063	16.7023	16.0493	16.2411	16.1535	16.5393	16.3153	0.250732	6	16.8561	17.066	15.9773	16.7099	16.9384	17.5753	16.8538	0.521873	6
ANN17825-RA	7	7	435.74	0.108133	0.954467	3.24646	0.443682	NEOF1512_Haemo_Group_A	NEOF1512_Haemo_Group_C	83402	15.8683	15.8537	14.253	13.8988	12.8614	14.4337	13.6958	14.4093	1.111	7	15.2718	15.0671	13.7755	16.9447	15.0016	13.3361	16.3875	15.112	1.28876	7	14.7606	15.1986	13.6657	12.2448	13.4359	12.5706	14.2064	13.5537	1.08052	6	14.5754	14.0129	14.3816	13.5017	13.8868	15.2031	14.2602	0.596492	6
ANN09517-RA	8	8	452.33	0.087455	0.954467	2.54198	0.468352	NEOF1512_Haemo_Group_A	NEOF1512_Haemo_Group_B	34622	14.5679	14.6196	15.9169	15.2162	14.1733	14.2857	13.8648	14.6635	0.696241	7	15.1977	15.18	14.3014	17.0038	13.209	15.5009	16.7734	15.3095	1.32339	7	14.9865	15.1538	14.044	14.8608	13.49	13.2027	14.1639	14.1525	0.755921	6	15.1877	14.4906	14.6605	14.0163	14.6409	15.635	14.7718	0.565235	6
ANN17701-RA	8	8	770.88	0.14579	0.954467	2.04605	0.408741	NEOF1512_Haemo_Group_B	NEOF1512_Haemo_Group_C	41666	14.1023	15.8604	16.9224	16.657	14.7268	16.5107	17.6952	16.0678	1.26666	7	13.8057	13.893	15.6598	15.3975	16.0551	14.8966	14.2701	14.854	0.890006	7	15.4609	14.9783	16.7568	14.5919	13.4376	12.6393	16.5994	14.8339	1.65287	6	16.1485	14.8258	15.1723	13.7131	15.6809	12.85	14.7318	1.24012	6
ANN06130-RA	8	8	481.24	0.779599	0.978217	1.07231	0.084966	NEOF1512_Haemo_Group_A	NEOF1512_Haemo_Group_C	92376	14.9657	16.4032	15.1493	14.9501	14.906	15.0621	15.0239	15.2086	0.532842	7	16.2617	15.559	16.2403	15.512	15.2409	16.3523	15.712	15.8397	0.440149	7	15.5242	15.7553	14.9263	15.8441	15.0534	15.3565	15.5665	15.417	0.373051	6	16.0932	15.6179	14.376	15.0305	15.7807	16.373	15.5452	0.731875	6
ANN12062-RA	11	8	770.52	0.972536	0.999468	1.88856	0.053705	NEOF1512_Haemo_Group_A	NEOF1512_Haemo_Group_C	32474	13.7212	15.0451	14.9159	13.2356	14.7886	15.7656	14.2345	14.5295	0.858774	7	16.6382	15.4648	18.6915	15.6874	18.9217	19.6157	16.11	17.3042	1.72004	7	15.9169	17.6702	14.7184	14.396	15.1228	16.675	15.3682	15.6584	1.25931	6	15.128	16.7929	16.29	19.061	15.4687	14.9062	16.2745	1.54075	6
ANN00179-RA	8	8	541.73	0.551309	0.954467	1.16863	0.139086	NEOF1512_Haemo_Group_A	NEOF1512_Haemo_Group_C	136630	10.813	13.8987	15.2376	14.0024	12.865	13.8912	14.3883	13.5852	1.41097	7	14.2196	15.4272	13.4527	12.5341	14.0339	14.207	11.8484	13.6747	1.18786	7	13.6299	12.6944	13.1884	12.5992	12.3699	13.5742	13.8868	13.0521	0.597715	6	14.5843	14.334	13.7499	14.2196	14.8412	14.6952	14.404	0.393745	6
ANN12070-RA	9	8	584.86	0.173624	0.954467	1.92193	0.345174	NEOF1512_Haemo_Group_A	NEOF1512_Haemo_Group_C	50771	16.2341	15.8721	14.7077	15.4411	15.6714	15.1341	15.6427	15.529	0.497713	7	16.7147	16.7747	15.0918	17.8257	16.1329	15.784	17.0731	16.4853	0.897835	7	16.0071	15.3593	15.3422	15.3327	15.9873	15.2917	15.5548	15.478	0.265957	6	16.6185	15.3916	15.2687	14.7643	15.8004	16.395	15.7064	0.706152	6
ANN14981-RA	8	8	583.83	0.068226	0.954467	6.22694	0.521987	NEOF1512_Haemo_Group_A	NEOF1512_Haemo_Group_C	50931	14.7123	16.1811	15.916	14.9812	15.4638	14.7633	15.0217	15.2913	0.576567	7	16.7643	17.0871	14.5431	18.4872	14.205	14.9718	18.6328	16.3845	1.83716	7	15.8379	14.725	15.4098	15.1876	15.2344	14.1652	14.6153	14.8896	0.470192	6	15.3796	13.5195	13.5502	15.3468	15.7091	15.7793	14.8807	1.05668	6
ANN01062-RA	9	8	564.34	0.492304	0.954467	1.42138	0.157329	NEOF1512_Haemo_Group_B	NEOF1512_Haemo_Group_A	100066	15.0368	14.8854	15.1415	14.3648	14.9824	14.7777	14.8689	14.8653	0.251001	7	16.3942	16.1634	15.5126	14.2777	15.8315	15.6084	15.0265	15.5449	0.71479	7	15.2051	13.4944	15.0003	15.2686	15.7769	14.7839	15.4498	14.9623	0.797891	6	16.1773	15.7246	15.7587	14.877	15.8491	16.7137	15.85	0.603998	6
ANN15530-RA;ANN15529-RA;ANN15531-RA	8	8	665.4	0.65805	0.954467	1.22287	0.110546	NEOF1512_Haemo_Group_B	NEOF1512_Haemo_Group_A	28799	16.7921	17.9524	16.609	17.4678	16.6099	16.7017	17.2624	17.0565	0.517959	7	17.2715	16.6815	17.0787	15.5718	15.8619	15.7324	16.5697	16.3954	0.676906	7	16.7259	16.4547	16.7947	16.5626	16.949	16.739	17.1839	16.7807	0.263314	6	17.5595	16.478	16.6869	16.46	16.8867	17.6709	16.957	0.534231	6
ANN06875-RA	8	8	473.04	0.07157	0.954467	2.0624	0.540415	NEOF1512_Haemo_Group_C	NEOF1512_Haemo_Group_A	55167	13.7021	14.374	15.9299	14.6628	12.6614	14.0701	14.811	14.3159	1.01227	7	13.5087	14.2287	14.686	14.0274	13.756	15.5447	13.9874	14.2484	0.680543	7	14.2822	15.6788	14.8253	15.6685	14.2998	14.7843	16.1373	15.2323	0.699239	6	14.386	15.8037	14.8894	15.9501	15.1424	13.7376	14.9849	0.842688	6
ANN09252-RA;ANN09251-RA	8	8	622.26	0.47298	0.954467	1.24804	0.17733	NEOF1512_Haemo_Group_C	NEOF1512_Haemo_Group_A	41778	16.9953	18.0119	16.9915	17.6456	17.4603	17.7487	17.6017	17.4936	0.380781	7	18.3562	18.454	17.4801	18.7602	17.3245	15.5363	18.8189	17.8186	1.1653	7	17.6561	18.0334	17.3892	18.038	18.7406	17.9318	18.3403	18.0789	0.44882	6	18.5782	17.9582	17.0889	17.729	17.9887	18.7123	18.0092	0.591008	6
ANN18715-RA;ANN25459-RA;ANN26558-RA;ANN26681-RA;ANN25628-RA	8	8	548.02	0.074395	0.954467	1.7285	0.519977	NEOF1512_Haemo_Group_C	NEOF1512_Haemo_Group_A	26746	16.7535	16.6471	16.7559	17.2406	17.296	17.2325	16.7025	16.9469	0.292453	7	18.4524	17.6254	17.8401	18.0348	18.6716	15.4023	18.3178	17.7635	1.10152	7	17.3552	18.085	16.1803	18.1738	18.0411	18.5068	18.5544	17.9236	0.880863	6	18.6962	18.4437	17.4749	18.3524	18.1191	18.305	18.2319	0.416194	6
ANN17361-RA	8	8	573.03	0.878851	0.999468	1.03365	0.067751	NEOF1512_Haemo_Group_A	NEOF1512_Haemo_Group_C	23751	18.1234	17.9166	17.5876	17.9075	18.2891	17.5959	18.2122	17.9475	0.280884	7	17.2478	17.8453	17.5824	16.3494	18.3048	18.4609	16.3152	17.4437	0.862744	7	17.6956	17.5444	17.7185	17.5768	17.342	18.0285	16.8615	17.5119	0.391599	6	18.2468	17.122	17.5831	17.6276	18.4194	18.4801	17.9132	0.548714	6
ANN12144-RA	11	8	646.31	0.93477	0.999468	1.1734	0.060045	NEOF1512_Haemo_Group_A	NEOF1512_Haemo_Group_C	34957	16.9377	17.6142	16.7293	17.117	16.4172	16.9109	16.7663	16.9275	0.372723	7	17.726	17.5263	16.4921	17.5908	16.1698	12.7334	17.7193	16.5654	1.80273	7	16.7465	16.7311	17.6541	16.2818	16.8983	16.7151	16.8562	16.8561	0.44807	6	17.2261	16.756	16.7306	15.9895	17.0992	17.362	16.8606	0.495682	6
ANN11489-RA	9	9	505.57	0.61708	0.954467	1.47018	0.12217	NEOF1512_Haemo_Group_A	NEOF1512_Haemo_Group_C	31448	15.3892	16.2415	16.1195	15.5263	15.675	15.4314	16.1995	15.7975	0.37679	7	17.3837	17.1578	16.4593	17.4691	15.9338	15.874	17.832	16.8728	0.781905	7	16.3351	16.6178	15.441	15.9465	14.7233	16.5208	15.2644	15.7523	0.74449	6	16.9855	15.6005	16.4595	15.6771	16.3371	17.1011	16.3601	0.631526	6
ANN23372-RA;ANN25882-RA	9	9	623.42	0.028451	0.954467	2.16678	0.69648	NEOF1512_Haemo_Group_B	NEOF1512_Haemo_Group_C	83188	16.6252	17.574	16.5819	16.9674	17.6966	16.7784	16.6752	16.9855	0.462643	7	16.0656	17.2897	15.8541	15.314	15.543	15.1388	15.3542	15.7942	0.733787	7	16.3899	15.7275	15.2271	14.2207	15.4427	16.187	15.8449	15.4416	0.68361	6	16.901	14.599	15.6199	15.1287	15.5364	17.2664	15.8419	1.03413	6
ANN08714-RA	9	9	595.87	0.32032	0.954467	2.7909	0.253133	NEOF1512_Haemo_Group_A	NEOF1512_Haemo_Group_C	125835	17.1265	16.7763	16.5282	18.265	17.2409	18.5215	18.6017	17.58	0.863362	7	16.3619	16.7126	19.6412	16.7446	18.2381	19.9037	16.8149	17.7738	1.49095	7	17.6769	17.7872	17.4358	16.8477	15.7719	16.9668	16.6668	16.9127	0.693896	6	17.0866	16.9366	17.7073	18.612	16.0444	17.0167	17.234	0.859688	6
ANN17104-RA	9	9	553.94	0.472571	0.954467	1.45507	0.174368	NEOF1512_Haemo_Group_C	NEOF1512_Haemo_Group_B	196474	13.7362	14.2614	14.2485	13.5921	15.1345	13.7845	12.7305	13.9268	0.738649	7	15.2121	16.2849	13.9463	15.9586	14.8025	13.3458	15.8717	15.0603	1.0981	7	14.4935	15.2092	16.7503	15.1184	15.3573	14.992	13.1569	15.0973	1.14799	6	15.1821	13.9718	14.4162	13.0619	14.579	15.8829	14.5157	0.973291	6
ANN03912-RA	10	9	598.4	0.399891	0.954467	1.38866	0.20782	NEOF1512_Haemo_Group_C	NEOF1512_Haemo_Group_B	277475	14.9149	14.181	13.5885	14.2911	14.3958	13.785	12.434	13.9415	0.791099	7	15.5511	15.9063	14.3981	15.3943	15.4636	13.6265	15.6829	15.1461	0.822738	7	14.5438	14.8205	15.3982	14.5803	15.0455	15.3109	13.7764	14.822	0.595434	6	15.4863	14.2181	13.5216	14.4562	16.3372	15.7691	14.9648	1.06783	6
ANN14046-RA	10	9	577.01	0.323453	0.954467	1.58441	0.249958	NEOF1512_Haemo_Group_C	NEOF1512_Haemo_Group_A	22196	15.1155	15.1943	15.406	14.5281	14.7693	14.9277	14.9548	14.9851	0.287977	7	16.4149	15.8663	14.4757	15.4587	15.5091	14.9292	15.7437	15.4854	0.633228	7	15.2353	14.3674	15.1681	15.2774	15.7933	16.131	16.8743	15.6019	0.866368	6	15.9388	15.9584	14.7926	14.897	15.9798	16.2384	15.6341	0.621963	6
ANN13818-RA;ANN13819-RA;ANN13820-RA	9	9	680.03	0.983493	0.999468	1.30559	0.052299	NEOF1512_Haemo_Group_C	NEOF1512_Haemo_Group_A	30062	16.8066	17.0296	16.4544	15.1663	17.4321	14.4701	16.3415	16.2429	1.05728	7	15.5695	16.5528	15.8424	15.8837	14.9381	15.3221	16.1758	15.7549	0.536486	7	15.9989	14.9196	15.9805	15.0808	16.4715	16.8357	16.6031	15.9819	0.811799	6	16.1732	14.6531	15.3319	15.8087	14.9811	18.3704	15.8864	1.33467	6
ANN04571-RA	9	9	606.47	0.896072	0.999468	1.61607	0.066515	NEOF1512_Haemo_Group_A	NEOF1512_Haemo_Group_C	26781	18.1173	17.6926	16.996	17.8801	17.7005	17.2602	17.9021	17.6498	0.391342	7	15.6553	16.2291	16.654	15.7661	15.4498	15.3476	15.7146	15.8309	0.45889	7	16.7404	17.1589	16.0663	17.0873	16.618	16.3855	16.7152	16.6719	0.415523	6	15.7945	16.883	16.7802	16.8752	15.9556	16.9674	16.5426	0.523009	6
ANN10718-RA;ANN10720-RA	9	9	734.36	0.454131	0.954467	1.37893	0.17067	NEOF1512_Haemo_Group_A	NEOF1512_Haemo_Group_C	113381	15.0591	16.0156	15.8075	14.5208	14.5703	14.9177	14.9828	15.1248	0.577241	7	16.4788	16.9889	14.79	16.5397	15.8597	15.9818	16.0368	16.0965	0.697448	7	15.6107	15.0513	15.3308	15.3871	15.4093	15.8134	14.7384	15.2883	0.363443	6	16.1764	14.9961	15.7795	14.1658	15.8154	16.3174	15.5418	0.815693	6
ANN11651-RA	9	9	712.63	0.484255	0.954467	1.5979	0.173105	NEOF1512_Haemo_Group_B	NEOF1512_Haemo_Group_C	118783	14.8317	15.8757	14.3076	15.0703	14.9864	14.8451	14.8676	14.9692	0.468092	7	16.3053	16.0285	15.1553	15.7548	17.1438	15.1311	15.8466	15.9093	0.694837	7	15.4393	14.4945	14.4436	14.5699	15.3002	15.6955	14.7872	14.8818	0.50706	6	15.8628	15.3764	15.3897	14.5952	15.2729	15.9974	15.4157	0.49682	6
ANN15288-RA	10	9	606.45	0.014298	0.954467	2.15201	0.775929	NEOF1512_Haemo_Group_B	NEOF1512_Haemo_Group_C	42323	15.8297	17.1866	17.4199	17.2278	16.0506	15.9187	16.7564	16.6271	0.68181	7	17.3711	16.5412	15.9695	16.2623	17.2663	17.078	15.4843	16.5676	0.709399	7	16.5973	15.3239	15.5844	16.2446	15.5962	16.5334	17.0323	16.0525	0.661246	6	16.7448	16.3029	14.7841	15.6923	16.3297	17.4142	16.2113	0.901149	6
ANN19018-RA;ANN19013-RA;ANN26408-RA;ANN19045-RA	9	9	594.88	0.247074	0.954467	2.10204	0.290498	NEOF1512_Haemo_Group_A	NEOF1512_Haemo_Group_C	29316	16.1417	16.5496	15.575	15.8674	16.026	16.8194	16.2278	16.1724	0.415575	7	16.9847	16.888	15.4887	18.0332	15.6108	15.6151	17.9443	16.6521	1.09973	7	16.4123	15.4593	15.913	16.2632	16.0314	15.4211	15.9802	15.8447	0.33496	6	16.5824	15.9801	15.046	15.3747	16.3338	16.7136	16.0051	0.672494	6
ANN00705-RA	10	10	635.52	0.719442	0.955912	1.39198	0.096963	NEOF1512_Haemo_Group_B	NEOF1512_Haemo_Group_A	30648	14.4236	17.6443	14.3666	16.7688	17.2386	16.7321	17.1817	16.3365	1.36148	7	17.0421	17.6761	17.1236	15.6836	18.4731	17.826	16.4636	17.184	0.92287	7	16.7603	15.0909	15.0877	17.0521	16.3282	17.4446	16.7765	16.2967	1.00351	6	19.0357	16.765	15.5083	16.6445	17.9814	18.4931	17.4047	1.32369	6
ANN16151-RA	10	10	673.56	0.560459	0.954467	2.20733	0.135873	NEOF1512_Haemo_Group_B	NEOF1512_Haemo_Group_A	67067	14.6651	16.1482	15.8008	15.871	15.161	15.4352	15.3935	15.4964	0.495933	7	15.8026	15.1404	15.6237	15.2985	15.4733	13.7934	15.2111	15.1918	0.659379	7	15.3441	15.4859	14.6428	15.4586	14.147	15.796	15.4771	15.1679	0.631467	6	16.7209	15.9505	14.7211	15.1037	16.2483	16.8677	15.9354	0.866115	6
ANN14210-RA	10	10	793.73	0.654159	0.954467	1.34268	0.114413	NEOF1512_Haemo_Group_B	NEOF1512_Haemo_Group_A	31822	16.9266	17.6591	15.7981	18.0518	15.2974	17.1512	17.1795	16.8662	0.98482	7	14.7893	15.6294	15.8614	15.5633	15.0902	16.6014	15.2662	15.543	0.588668	7	16.2046	17.285	16.1697	17.4403	15.2992	16.1709	16.9021	16.5445	0.813561	6	15.6022	16.605	15.8819	16.7045	16.6906	17.7546	16.5398	0.753902	6
ANN11861-RA	10	10	558.99	0.616693	0.954467	2.02803	0.128546	NEOF1512_Haemo_Group_C	NEOF1512_Haemo_Group_A	72142	16.1487	15.34	17.1478	15.1066	14.2697	14.3508	16.2944	15.5226	1.06288	7	15.2411	15.9357	15.2438	17.2747	16.0638	16.567	16.7981	16.1606	0.770163	7	15.8416	16.4982	14.9506	16.6623	15.9333	16.5557	18.0241	16.4374	1.00505	6	14.5256	18.1551	17.0914	17.2964	15.4101	13.7835	16.0437	1.72854	6
ANN20215-RA	10	10	680.16	0.634417	0.954467	1.35405	0.116133	NEOF1512_Haemo_Group_B	NEOF1512_Haemo_Group_C	15333	17.7765	17.3291	16.9253	17.9734	16.4701	17.8325	18.0694	17.4823	0.599084	7	16.1198	15.8947	17.243	15.2579	16.5306	16.9445	15.6233	16.2306	0.71469	7	16.8564	16.8176	17.4619	17.6791	16.0397	16.362	17.3591	16.9532	0.656193	6	16.9002	16.9424	17.446	17.4974	16.1524	16.8508	16.9649	0.488432	6
ANN13009-RA;ANN22804-RA;ANN28367-RA;ANN00292-RA;ANN00316-RA;ANN13006-RA;ANN00129-RA;ANN00320-RA;ANN05437-RA;ANN06497-RA;ANN13632-RA;ANN14648-RA;ANN16076-RA;ANN00323-RA;ANN06498-RA;ANN17950-RA;ANN24478-RA;ANN00319-RA;ANN13005-RA;ANN27599-RA	27	10	1572.27	0.629574	0.954467	1.43344	0.119528	NEOF1512_Haemo_Group_A	NEOF1512_Haemo_Group_C	51715	16.6943	17.9837	17.3429	17.3856	17.3902	17.2789	17.127	17.3147	0.383078	7	17.9951	18.4752	16.8335	18.9079	17.0728	17.1085	18.8928	17.898	0.893451	7	17.6063	17.0176	16.4459	17.5327	17.8614	16.9517	17.3379	17.1912	0.496008	6	17.8933	17.6013	16.8947	16.8925	17.8622	18.3109	17.5758	0.575258	6
ANN01408-RA	12	11	691.95	0.064561	0.954467	2.10662	0.520905	NEOF1512_Haemo_Group_A	NEOF1512_Haemo_Group_B	136979	16.7553	16.9768	16.3836	16.5534	16.6351	16.3373	16.4565	16.5854	0.225266	7	16.972	17.2917	16.0929	17.3142	17.2936	18.534	17.475	17.2819	0.720658	7	16.9337	15.5702	14.3004	16.6044	17.6232	16.808	15.7007	16.1012	1.1623	6	16.5282	17.7939	17.1033	16.9218	16.1379	16.763	16.8747	0.561201	6
ANN04618-RA	17	11	1048.57	0.885648	0.999468	7.73673	0.06655	NEOF1512_Haemo_Group_A	NEOF1512_Haemo_Group_C	108604	14.3279	11.7603	15.1837	13.4937	13.4063	12.9795	13.0989	13.4643	1.07845	7	13.2088	12.8735	13.9791	14.2852	13.9882	18.5876	13.5781	14.3572	1.92821	7	13.9108	13.8774	13.5709	14.8073	12.735	14.5379	13.0545	13.7638	0.812363	6	14.4092	14.1025	14.2728	14.4753	12.8191	12.0827	13.6936	0.998572	6
ANN16672-RA	13	11	846.42	0.989509	0.999468	1.19695	0.051405	NEOF1512_Haemo_Group_C	NEOF1512_Haemo_Group_B	45383	15.5267	16.8493	16.4122	15.906	17.0606	15.6659	16.4944	16.2736	0.588926	7	16.6568	18.4048	15.0752	15.6715	15.8739	16.101	15.7713	16.2221	1.07323	7	16.2478	14.9938	14.7812	16.1866	16.4208	16.4144	15.418	15.7024	0.733366	6	17.507	16.4318	15.4039	15.6673	17.757	17.8611	16.7714	1.08667	6
ANN08499-RA;ANN07961-RA;ANN01576-RA	12	11	614.91	0.578187	0.954467	1.42848	0.138881	NEOF1512_Haemo_Group_A	NEOF1512_Haemo_Group_C	200985	17.8457	17.773	16.6375	17.6925	17.2257	18.3096	17.4918	17.568	0.52813	7	15.5586	16.2439	17.1182	16.4597	17.1701	16.7296	15.5467	16.4038	0.668511	7	16.9859	15.8051	16.5961	17.3319	16.7716	17.1399	16.9247	16.7616	0.536152	6	17.2361	16.8168	17.2499	17.2519	16.7322	15.9699	16.8761	0.501209	6
ANN10517-RA;ANN28572-RA	12	11	898.02	0.297798	0.954467	1.76683	0.24673	NEOF1512_Haemo_Group_A	NEOF1512_Haemo_Group_B	39305	19.6476	18.2811	17.9066	18.5064	18.6765	18.4533	17.9147	18.4838	0.590338	7	16.624	17.1604	18.1474	16.3304	16.3252	17.6437	16.3686	16.9428	0.727749	7	17.7133	18.6153	18.9127	17.8884	16.2076	15.1688	17.7012	17.4157	1.44867	6	15.5063	18.2431	17.3863	16.3853	16.8668	17.4989	16.9811	0.955829	6
ANN13339-RA;ANN13340-RA	11	11	801.26	0.203196	0.954467	2.05384	0.340194	NEOF1512_Haemo_Group_A	NEOF1512_Haemo_Group_C	63787	15.0876	16.4278	15.9087	15.4362	15.787	16.2254	16.5058	15.9112	0.522568	7	17.6298	17.354	15.615	18.1232	16.628	16.6093	18.0865	17.1494	0.914449	7	16.5303	15.7111	14.4627	15.3534	16.6039	15.9231	15.7727	15.6378	0.707122	6	16.8798	15.6649	15.2094	15.8073	16.3835	17.5034	16.2414	0.84926	6
ANN14435-RA	11	11	688.49	0.168345	0.954467	2.60625	0.353892	NEOF1512_Haemo_Group_B	NEOF1512_Haemo_Group_A	38537	14.2463	17.3541	15.2219	17.5986	17.1262	17.1916	16.5425	16.4688	1.25929	7	16.1738	15.0424	16.324	16.5432	17.4865	16.6543	16.4663	16.3843	0.726692	7	16.4265	15.7539	15.9496	17.4497	16.6343	17.5302	18.2135	16.9219	0.970462	6	17.8729	17.0613	16.3702	17.2426	17.3811	16.8712	17.1332	0.50528	6
ANN05629-RA	15	11	1025.04	0.751366	0.971242	1.25819	0.092188	NEOF1512_Haemo_Group_B	NEOF1512_Haemo_Group_C	53238	20.1088	18.5815	19.784	20.0162	19.025	19.8304	20.1702	19.6452	0.605248	7	17.5286	18.5647	18.4301	18.1528	16.9039	16.0636	17.7405	17.6263	0.893502	7	18.6357	17.3201	19.7188	19.4914	17.7611	18.2289	19.8394	18.7266	1.09233	6	19.2362	19.3947	19.7207	18.5433	19.0953	18.975	19.1609	0.39852	6
ANN07384-RA	11	11	832.19	0.711016	0.955912	1.26917	0.10147	NEOF1512_Haemo_Group_A	NEOF1512_Haemo_Group_C	50764	16.9708	17.9374	16.9082	17.2685	17.5041	16.9561	17.3296	17.2678	0.370309	7	17.8118	17.7828	15.7388	17.2923	16.7152	15.4459	17.7986	16.9408	1.00478	7	17.1043	16.5557	16.2551	17.332	17.0409	16.4324	17.5697	16.8643	0.529236	6	17.5815	16.5249	15.8799	15.7168	17.2306	17.9819	16.8193	0.925901	6
ANN04297-RA	12	12	736.81	0.455187	0.954467	1.21072	0.183572	NEOF1512_Haemo_Group_A	NEOF1512_Haemo_Group_C	47865	16.5069	17.8836	16.5969	17.2022	17.0195	16.462	17.0938	16.9664	0.50299	7	17.2897	17.2526	16.4593	17.6196	17.1374	17.8946	17.0417	17.2421	0.453591	7	17.1043	15.7657	16.5576	16.7034	17.2134	17.5885	16.9028	16.7886	0.622965	6	17.2761	16.7744	16.3507	15.6264	17.1401	17.9554	16.8539	0.804944	6
ANN14595-RA	12	12	707.11	0.822141	0.978217	1.10672	0.077036	NEOF1512_Haemo_Group_C	NEOF1512_Haemo_Group_B	90946	17.9671	17.9163	17.3674	17.8483	17.7013	17.0779	17.4162	17.6135	0.333138	7	17.929	17.8599	17.0726	17.4122	16.2331	16.4013	17.837	17.2493	0.705894	7	17.4314	17.0926	16.6695	17.3104	17.1502	17.6358	17.3129	17.1952	0.319426	6	17.8878	16.7761	16.8944	16.8312	18.8375	18.0918	17.5531	0.849785	6
ANN17337-RA	13	12	975.56	0.981527	0.999468	1.49799	0.052607	NEOF1512_Haemo_Group_B	NEOF1512_Haemo_Group_C	212650	16.9719	17.1592	15.9966	17.8176	17.0331	17.2751	17.3029	17.0795	0.551624	7	15.1734	15.5785	15.6544	16.3498	15.2577	16.0928	16.4077	15.7878	0.502205	7	16.4336	16.6526	16.3691	16.8941	16.8852	16.4293	16.4635	16.6157	0.232467	6	15.7007	16.1776	15.6476	16.9933	16.8111	16.9134	16.3739	0.614046	6
ANN23335-RA;ANN23336-RA	12	12	754.4	0.270699	0.954467	2.10289	0.27811	NEOF1512_Haemo_Group_B	NEOF1512_Haemo_Group_C	99747	15.8528	15.6725	14.9035	16.1155	16.5101	15.4472	15.9942	15.7851	0.514322	7	16.8993	17.3002	17.6934	16.6924	16.7412	16.0243	15.7023	16.7219	0.687643	7	16.2535	15.1734	15.3028	16.2804	14.5594	15.9304	15.3933	15.4399	0.602382	6	16.0274	17.0329	17.1041	16.6275	16.3421	16.5087	16.6071	0.41102	6
ANN24000-RA	12	12	684.14	0.475011	0.954467	1.93668	0.164817	NEOF1512_Haemo_Group_A	NEOF1512_Haemo_Group_C	50523	15.3214	16.7635	15.6435	15.6948	15.6031	15.2264	15.3653	15.6597	0.518339	7	17.0506	17.3748	15.4894	17.7515	16.2773	18.1047	17.5776	17.0894	0.91381	7	16.3746	15.5683	16.0851	15.9957	16.3169	16.52	15.7153	16.0335	0.357432	6	16.7293	15.9268	15.6428	14.6511	16.2557	17.0795	16.0475	0.860407	6
ANN23986-RA	12	12	830.11	0.392406	0.954467	1.5759	0.213405	NEOF1512_Haemo_Group_A	NEOF1512_Haemo_Group_C	34876	18.8497	19.597	18.2472	19.3593	19.733	19.5527	19.4568	19.2565	0.526898	7	19.3585	19.7692	18.2772	17.8912	19.957	20.7828	17.7453	19.1116	1.15853	7	19.1841	19.6612	18.28	18.7976	18.7443	18.6871	18.8544	18.8374	0.452191	6	18.9022	17.9959	18.0479	18.4468	19.7176	20.0058	18.8527	0.851683	6
ANN06280-RA	12	12	871.07	0.67487	0.954467	1.2004	0.110993	NEOF1512_Haemo_Group_B	NEOF1512_Haemo_Group_C	54682	17.0509	17.4543	17.0305	17.761	17.0653	17.0812	17.4554	17.2712	0.286458	7	18.0364	17.578	17.468	17.6688	16.5791	16.6983	17.8838	17.416	0.564512	7	17.3436	16.3967	16.1453	17.2505	17.3592	17.3743	17.3901	16.986	0.561696	6	18.0755	17.343	16.9574	17.0444	17.631	18.1169	17.528	0.50018	6
ANN17468-RA	12	12	798.57	0.436031	0.954467	1.48345	0.180751	NEOF1512_Haemo_Group_A	NEOF1512_Haemo_Group_C	41848	16.3699	17.3128	16.4428	16.8552	16.8016	16.8684	16.8784	16.7899	0.313223	7	18.0322	17.9445	16.2209	18.3133	17.2352	16.3256	18.4635	17.505	0.926984	7	17.1475	16.4487	16.5386	17.091	16.6165	16.544	17.1058	16.7241	0.294811	6	17.7762	16.3541	15.8713	15.6775	17.6649	17.9178	16.877	1.02336	6
ANN06308-RA;ANN24318-RA	12	12	899.71	0.280086	0.954467	1.70221	0.260071	NEOF1512_Haemo_Group_A	NEOF1512_Haemo_Group_C	60232	17.4658	17.6271	16.3181	18.1794	16.8512	17.1271	17.2237	17.2561	0.590976	7	18.2042	18.1408	15.9736	18.8884	17.1166	16.6859	18.9297	17.7056	1.13446	7	17.4808	16.5273	18.5439	16.8883	16.8693	16.7449	17.1363	17.1183	0.726129	6	17.7321	16.7687	15.9177	15.9476	17.4483	17.8384	16.9421	0.86626	6
ANN11101-RA	13	13	963	0.90939	0.999468	1.16425	0.0636	NEOF1512_Haemo_Group_B	NEOF1512_Haemo_Group_C	204485	15.1468	16.4226	15.7944	16.2127	16.2743	15.8973	16.6571	16.0579	0.498006	7	17.1732	17.2486	16.1871	16.7999	17.0223	16.1884	16.2632	16.6975	0.475102	7	16.3777	15.1588	15.7682	16.2348	16.1747	16.6113	16.4946	16.0737	0.535272	6	17.0771	16.4924	15.7202	15.8363	16.5228	17.1488	16.4663	0.599407	6
ANN04564-RA	15	14	856.13	0.497368	0.954467	1.20105	0.165594	NEOF1512_Haemo_Group_C	NEOF1512_Haemo_Group_B	35456	15.32	16.1766	14.4648	15.2564	15.5027	15.1553	14.8567	15.2475	0.533466	7	16.7749	16.7852	17.1381	16.851	16.1127	14.8708	17.1028	16.5193	0.801295	7	15.8834	15.5529	15.6528	16.6694	16.737	16.5479	16.4799	16.2733	0.528006	6	16.718	16.3132	14.3308	15.7142	15.7909	17.081	15.9913	0.968848	6
ANN00066-RA;ANN00065-RA;ANN24586-RA	14	14	983.44	0.363693	0.954467	1.59197	0.216963	NEOF1512_Haemo_Group_A	NEOF1512_Haemo_Group_C	62434	17.0262	17.9781	16.5124	16.9859	16.7312	17.0644	17.4043	17.1004	0.476915	7	17.7115	17.4362	16.6605	18.5967	15.713	17.7951	18.4756	17.4841	1.01543	7	17.2922	16.3343	17.4694	17.0613	16.3809	15.471	17.2836	16.6668	0.748661	6	17.5466	16.7192	17.1545	16.3656	17.3411	17.9001	17.1712	0.557609	6
ANN19004-RA;ANN03520-RA	14	14	762.27	0.091162	0.954467	2.43896	0.479017	NEOF1512_Haemo_Group_A	NEOF1512_Haemo_Group_C	41173	18.3314	17.4827	18.2416	17.9923	17.5205	17.6946	18.7769	18.0057	0.476526	7	19.24	19.5829	16.9432	19.4795	19.7163	16.921	18.8847	18.6811	1.22436	7	18.3434	17.5939	18.4597	18.0343	16.8713	17.2196	18.0725	17.7085	0.59261	6	17.8581	17.6933	18.0153	18.0957	17.9815	17.109	17.7922	0.362914	6
ANN03781-RA	15	14	1241.6	0.094545	0.954467	1.85968	0.454257	NEOF1512_Haemo_Group_B	NEOF1512_Haemo_Group_A	59548	15.8996	16.7191	16.9638	17.6022	16.4971	15.8207	17.554	16.7223	0.714684	7	13.8442	14.7148	16.4928	14.992	16.2742	17.219	15.3653	15.5575	1.16557	7	16.1399	14.5329	16.3322	15.999	16.2996	17.2019	17.3337	16.2832	1.00942	6	16.7042	16.6247	16.3486	17.6225	16.716	18.5133	17.0882	0.820279	6
ANN17749-RA;ANN17750-RA	14	14	990.81	0.687133	0.954467	2.0997	0.103922	NEOF1512_Haemo_Group_A	NEOF1512_Haemo_Group_C	91982	13.8187	18.7455	16.1147	14.2849	15.8992	14.7068	15.3544	15.5606	1.63291	7	13.9537	14.3267	13.1622	15.7669	14.5949	15.0846	14.9989	14.5554	0.846693	7	15.058	14.8767	15.8139	17.4996	15.0982	15.3871	15.2815	15.6595	0.954437	6	13.7896	14.6641	15.7175	13.2298	13.9518	13.9685	14.2202	0.864947	6
ANN04819-RA	21	14	1455.57	0.339589	0.954467	1.31462	0.230062	NEOF1512_Haemo_Group_A	NEOF1512_Haemo_Group_C	74278	16.6476	17.7046	15.9218	17.0786	16.8547	16.4992	16.7491	16.7794	0.545219	7	17.5908	17.4343	16.3406	17.6728	16.72	17.2021	17.7124	17.239	0.524739	7	17.0092	16.1674	15.3571	16.8266	16.7138	16.6795	16.9461	16.4484	0.597397	6	17.4773	16.4764	16.0295	15.7236	17.0597	18.0198	16.7977	0.879894	6
ANN13767-RA	15	15	1045.8	0.551857	0.954467	1.60845	0.148588	NEOF1512_Haemo_Group_A	NEOF1512_Haemo_Group_B	56884	16.4141	18.2005	16.3633	16.5598	17.534	17.2999	16.1147	16.9266	0.764287	7	19.1655	19.1493	17.0493	20.2168	17.529	16.6218	20.0149	18.5352	1.45334	7	17.7309	17.7437	17.6913	18.2791	18.84	17.3124	18.581	18.0746	0.586767	6	18.9395	17.9371	17.1644	17.1142	18.8467	18.9457	18.1579	0.875337	6
ANN06843-RA	15	15	1049.82	0.762664	0.976385	1.15326	0.091806	NEOF1512_Haemo_Group_C	NEOF1512_Haemo_Group_B	90908	15.4638	15.9441	15.6376	15.6219	15.5973	14.8302	15.2006	15.4708	0.359187	7	17.1205	17.9256	14.9934	17.6019	15.6088	15.0046	17.5109	16.5379	1.28737	7	16.0044	16.2928	15.1335	15.8659	17.0394	15.6695	17.9644	16.3276	1.02558	6	16.5276	15.5495	16.4417	14.6146	16.1216	17.1616	16.0695	0.886671	6
ANN15899-RA	29	16	1753.17	0.40537	0.954467	1.22874	0.191113	NEOF1512_Haemo_Group_B	NEOF1512_Haemo_Group_A	95517	17.9172	18.6064	17.1724	18.8188	18.3043	18.5199	18.7669	18.3009	0.584165	7	17.841	17.5967	17.7859	17.6346	17.7021	18.6868	17.7552	17.8575	0.375368	7	18.0792	17.3169	18.13	18.3578	17.8284	18.2942	18.6225	18.0916	0.46144	6	18.7912	18.1464	18.3243	18.386	18.5544	18.2405	18.4071	0.233329	6
ANN17660-RA	16	16	938.52	0.668184	0.954467	2.06984	0.113313	NEOF1512_Haemo_Group_A	NEOF1512_Haemo_Group_C	212761	12.1279	16.954	12.4378	13.212	16.2769	15.0332	15.168	14.4586	1.89018	7	14.8068	15.0911	13.6248	13.8173	14.7645	14.184	13.6617	14.2786	0.606206	7	14.3686	13.6463	13.4569	13.7984	14.9198	14.9314	13.5675	14.0534	0.684736	6	14.237	14.4794	13.3004	13.1137	15.6882	14.8282	14.2745	0.963843	6
ANN09069-RA	16	16	1271.37	0.346016	0.954467	1.18633	0.223086	NEOF1512_Haemo_Group_B	NEOF1512_Haemo_Group_C	37489	16.7472	17.4956	17.1505	17.3397	17.3743	17.1101	17.7557	17.2819	0.320063	7	17.9077	18.293	16.8107	17.2196	17.5828	16.1565	16.4125	17.1975	0.785599	7	17.2397	17.0099	16.74	17.0986	16.8469	17.1592	16.9027	16.9595	0.158649	6	17.583	17.0145	17.5754	16.7821	18.2459	17.8177	17.5031	0.53307	6
ANN06657-RA;ANN11922-RA;ANN06656-RA;ANN11921-RA;ANN11923-RA;ANN06658-RA;ANN23214-RA;ANN06659-RA	42	17	3238.93	0.97505	0.999468	1.1059	0.053348	NEOF1512_Haemo_Group_C	NEOF1512_Haemo_Group_A	42194	19.0646	20.3152	19.1482	20.1321	19.1516	19.3437	19.6377	19.5419	0.504978	7	19.6821	19.6325	18.7819	18.4302	17.8196	19.3951	19.0394	18.9687	0.680907	7	19.2553	19.615	18.8905	18.8307	18.8862	18.7807	19.3805	19.0639	0.346492	6	20.0483	18.9434	18.4468	18.6933	20.6003	20.2936	19.5043	0.917712	6
ANN21803-RA;ANN21802-RA;ANN17761-RA	31	17	2558.89	0.034457	0.954467	2.24842	0.632404	NEOF1512_Haemo_Group_A	NEOF1512_Haemo_Group_C	66037	17.9351	17.2749	17.7944	18.3492	17.3392	17.6525	18.4969	17.8346	0.466738	7	15.8059	16.5748	16.9829	17.9973	16.3393	16.3731	17.8683	16.8488	0.819047	7	17.3417	16.7957	17.6122	17.2691	16.6179	15.7278	16.9097	16.8221	0.643684	6	16.4925	16.4902	15.8966	16.9832	16.8715	16.4832	16.5362	0.38159	6
ANN09826-RA	17	17	1067.04	0.450489	0.954467	1.22756	0.173732	NEOF1512_Haemo_Group_B	NEOF1512_Haemo_Group_A	61469	19.0879	20.0174	18.5597	19.7053	19.0053	19.5908	19.5809	19.3639	0.498959	7	19.6777	18.9642	18.0083	17.3326	18.0598	18.4482	17.6524	18.3062	0.801976	7	18.835	18.8415	18.5655	19.5265	19.584	18.7368	19.4342	19.1148	0.449666	6	19.4457	18.7748	18.6005	18.3552	19.6181	19.6515	19.0743	0.565366	6
ANN10959-RA;ANN02178-RA	17	17	1102.09	0.466275	0.954467	1.25672	0.173278	NEOF1512_Haemo_Group_B	NEOF1512_Haemo_Group_C	22335	17.7059	18.6665	17.767	18.4958	17.8195	18.2496	18.0333	18.1054	0.376185	7	18.2037	17.914	17.0843	18.1155	17.4505	17.032	18.3259	17.7323	0.539161	7	17.9188	17.5216	17.7045	18.3495	18.3859	17.3	18.1773	17.9065	0.459592	6	18.2439	17.524	17.1414	17.202	18.051	18.5834	17.7909	0.590042	6
ANN20361-RA	238	18	19166.8	0.393742	0.954467	1.26811	0.200649	NEOF1512_Haemo_Group_B	NEOF1512_Haemo_Group_A	221064	18.4088	20.4276	18.9296	19.5032	20.588	20.1391	19.6536	19.6643	0.796188	7	19.0173	17.6145	18.7654	16.6045	16.6196	17.5809	16.6338	17.548	1.01934	7	18.6061	18.6208	19.2901	19.9289	19.8644	18.7484	19.7366	19.3649	0.573602	6	18.7817	18.6535	18.8071	17.9556	20.4721	19.0575	18.9546	0.831092	6
ANN23470-RA	18	18	1266.21	0.244791	0.954467	1.42069	0.2901	NEOF1512_Haemo_Group_A	NEOF1512_Haemo_Group_C	55512	17.3705	18.3969	17.0009	17.7855	17.1063	17.2559	17.4243	17.4772	0.477587	7	17.6516	17.385	16.2468	17.771	17.5526	16.6313	17.8138	17.2932	0.610533	7	17.3852	16.4511	16.8504	17.3313	17.1332	16.4093	17.3174	16.9154	0.414227	6	17.6847	16.9237	16.5523	16.0566	17.3083	18.055	17.0968	0.737151	6
ANN13027-RA;ANN12039-RA	18	18	1342.9	0.787417	0.978217	1.34	0.084068	NEOF1512_Haemo_Group_C	NEOF1512_Haemo_Group_A	51323	16.5223	16.594	17.7469	17.1914	16.4194	17.512	17.8004	17.1123	0.597096	7	16.8275	15.7775	15.6605	17.0595	17.0643	17.2677	16.3905	16.5782	0.648581	7	16.8453	16.3198	16.092	17.0897	15.9582	16.9744	17.0295	16.5772	0.511831	6	17.0008	16.4142	16.6409	16.147	17.4324	19.0795	17.1191	1.06075	6
ANN12402-RA;ANN12403-RA	18	18	1245.86	0.880471	0.999468	1.22276	0.068303	NEOF1512_Haemo_Group_C	NEOF1512_Haemo_Group_A	101781	18.4611	16.3805	17.9038	18.4087	16.1183	17.8955	18.5606	17.6755	1.01164	7	16.0634	16.0522	17.8762	16.5104	17.4783	16.3485	17.1569	16.7837	0.72264	7	17.2296	17.4154	18.1592	18.4291	15.9223	16.6761	18.1556	17.4596	0.989221	6	16.2523	18.905	18.5949	17.3617	16.3438	15.3699	17.1379	1.40259	6
ANN19240-RA;ANN24281-RA	23	19	1193.21	0.624212	0.954467	2.25003	0.126059	NEOF1512_Haemo_Group_B	NEOF1512_Haemo_Group_C	158325	18.6263	18.4038	16.0231	16.1889	18.0617	19.0472	18.9732	17.9035	1.27317	7	15.9542	17.0567	16.7997	16.4558	16.3131	17.2434	16.5974	16.6315	0.442663	7	17.2675	16.9774	18.6311	17.8141	17.5425	15.7729	17.1551	17.3155	0.953998	6	16.2925	17.5822	17.6808	15.7184	16.1438	16.1061	16.5873	0.831367	6
ANN21810-RA;ANN21812-RA	40	19	3192.17	0.771082	0.978217	1.23524	0.086346	NEOF1512_Haemo_Group_A	NEOF1512_Haemo_Group_B	78678	18.1263	17.7939	17.3212	18.655	18.2936	17.8416	18.3737	18.0579	0.442643	7	17.0453	17.3978	16.6946	17.0157	17.0917	17.3797	16.3852	17.0014	0.361567	7	17.5297	17.7918	18.5263	17.2368	17.7507	17.2431	18.5027	17.8419	0.572816	6	16.34	17.0088	17.498	16.3373	17.3841	17.8726	17.0735	0.632371	6
ANN17698-RA;ANN17697-RA;ANN12802-RA	21	19	1659.96	0.621974	0.954467	1.71346	0.121337	NEOF1512_Haemo_Group_B	NEOF1512_Haemo_Group_C	113857	16.1274	16.6583	17.0542	18.3524	16.7427	18.5741	18.6969	17.458	1.05395	7	15.8084	15.7836	16.7307	16.2067	16.605	16.8236	15.8183	16.2538	0.463092	7	16.8559	16.959	17.4426	16.3788	16.32	16.4136	17.5436	16.8429	0.554505	6	17.4679	17.0074	17.8153	16.4233	16.7254	15.5669	16.8344	0.797607	6
ANN04619-RA	26	20	1511.17	0.901203	0.999468	1.28381	0.06411	NEOF1512_Haemo_Group_A	NEOF1512_Haemo_Group_C	118170	16.5243	16.874	17.7156	15.7383	15.7741	16.4994	16.7254	16.5501	0.678042	7	16.4658	16.3658	17.2142	17.1994	16.373	19.4858	16.9719	17.1537	1.09399	7	16.8519	16.9393	16.8808	16.8579	16.3346	18.2525	16.51	16.9625	0.67547	6	15.6418	17.6987	17.4509	18.2402	15.9436	14.827	16.6337	1.3496	6
ANN11807-RA;ANN11808-RA;ANN11809-RA	20	20	1664.42	0.793702	0.978217	5.11267	0.08462	NEOF1512_Haemo_Group_A	NEOF1512_Haemo_Group_C	28741	17.0443	16.1002	17.3896	16.7554	17.3272	16.6142	16.2375	16.7812	0.504214	7	17.0555	17.6648	19.0593	16.551	20.5854	21.8556	16.4245	18.4566	2.1134	7	17.6189	16.8315	17.7582	16.5871	16.9892	18.6545	17.0705	17.3152	0.764226	6	16.7738	18.352	17.8884	19.4314	16.5545	16.4973	17.5829	1.18259	6
ANN16686-RA;ANN06166-RA;ANN24199-RA;ANN03851-RA;ANN03849-RA;ANN05616-RA;ANN05807-RA	21	20	1532.12	0.640707	0.954467	1.18267	0.116414	NEOF1512_Haemo_Group_A	NEOF1512_Haemo_Group_C	52707	18.4553	19.205	18.1068	18.7673	18.7008	18.6971	18.6626	18.6564	0.331517	7	19.2602	19.4704	18.4593	19.5906	18.1125	18.2574	19.4857	18.948	0.643725	7	18.8022	18.3122	18.7354	18.9839	18.707	18.3323	18.3749	18.5743	0.27507	6	19.3138	18.2409	17.9758	17.8699	19.1578	19.5216	18.68	0.732573	6
ANN04026-RA	21	21	1222.64	0.288297	0.954467	1.56248	0.250809	NEOF1512_Haemo_Group_C	NEOF1512_Haemo_Group_A	128401	16.8101	17.5698	18.6077	18.2273	17.0892	17.1371	18.2297	17.6673	0.692068	7	17.542	17.0407	17.6244	16.222	16.9863	15.699	16.0317	16.7351	0.75608	7	17.2012	16.3847	16.5954	16.7404	19.5708	18.5968	17.9003	17.6314	1.27961	6	17.7566	17.5706	17.3651	16.8947	17.1086	17.4118	17.3512	0.310996	6
ANN06384-RA;ANN06380-RA;ANN06381-RA;ANN10157-RA;ANN24567-RA;ANN00193-RA	35	21	2350.05	0.632604	0.954467	1.77534	0.116438	NEOF1512_Haemo_Group_A	NEOF1512_Haemo_Group_B	73638	16.9187	18.1426	17.8863	17.1426	17.7299	16.9857	17.0564	17.4089	0.497272	7	18.5052	19.2665	17.1985	19.5196	17.2024	16.7119	19.7482	18.3075	1.25834	7	17.8582	18.5619	16.6059	18.0713	17.8901	17.4673	17.6746	17.7118	0.658476	6	18.6239	17.3665	16.5633	16.9431	18.2024	18.6398	17.7232	0.890184	6
ANN08131-RA	44	21	3603.23	0.48733	0.954467	1.27618	0.158889	NEOF1512_Haemo_Group_B	NEOF1512_Haemo_Group_C	137615	20.3282	20.4024	19.7417	20.8737	20.6248	20.4965	21.2902	20.5368	0.48031	7	19.4481	19.9522	19.4604	17.6809	20.2625	20.7631	18.0082	19.3679	1.14003	7	19.9523	19.8102	19.8959	20.1757	20.2328	20.6355	20.4944	20.2074	0.323129	6	18.8628	19.6195	20.4053	20.468	20.7393	20.5802	20.1125	0.725049	6
ANN17471-RA	22	22	1630.65	0.865973	0.995428	1.53008	0.069631	NEOF1512_Haemo_Group_B	NEOF1512_Haemo_Group_A	230814	16.2947	15.8645	16.2167	17.0203	16.2929	15.5588	15.8744	16.1603	0.467161	7	16.6005	16.9618	16.8517	17.6452	15.7755	16.0055	15.3894	16.4614	0.780074	7	16.3108	16.9159	15.5313	15.9341	16.7355	17.3951	15.331	16.3071	0.828446	6	16.0359	16.1261	16.9997	16.4316	17.5551	15.8581	16.5011	0.653415	6
ANN12394-RA	22	22	1775.14	0.869429	0.996407	1.45745	0.071167	NEOF1512_Haemo_Group_A	NEOF1512_Haemo_Group_C	46287	20.2616	19.4578	19.9912	20.2272	19.0245	20.0693	20.2917	19.9033	0.481351	7	18.144	18.6221	17.8198	18.0744	18.8339	18.5294	17.9578	18.2831	0.379088	7	19.0932	18.3335	19.6266	19.7646	18.5885	17.9943	19.4111	18.9531	0.742705	6	19.5007	18.6599	18.8971	18.0419	18.8421	19.4836	18.9042	0.547488	6
ANN04429-RA	25	24	2048.98	0.066127	0.954467	4.18473	0.544655	NEOF1512_Haemo_Group_C	NEOF1512_Haemo_Group_A	84365	18.5007	16.7739	18.3831	16.4547	17.5533	15.3984	17.2211	17.1836	1.09528	7	16.2148	15.2861	15.6576	16.3167	17.4957	17.8909	16.2243	16.4409	0.937689	7	16.8122	16.9609	17.6556	18.6293	18.8457	17.7037	20.6091	18.4007	1.28383	6	17.5001	19.1358	17.3192	17.9607	16.1024	15.7639	17.297	1.2362	6
ANN23965-RA	24	24	2005.59	0.305743	0.954467	1.33838	0.241133	NEOF1512_Haemo_Group_B	NEOF1512_Haemo_Group_C	21632	19.3175	19.9725	19.6726	20.4564	20.0027	20.6878	20.7957	20.1293	0.543328	7	16.6721	16.8988	18.6553	16.8113	17.781	17.2815	17.4389	17.3627	0.68973	7	18.746	18.5265	19.9577	19.2821	18.7965	18.4518	20.332	19.2244	0.779091	6	20.6671	19.2909	18.9523	19.3331	17.4854	19.9352	19.2773	1.06621	6
ANN12399-RA	24	24	1600.87	0.854847	0.99147	1.49302	0.072625	NEOF1512_Haemo_Group_B	NEOF1512_Haemo_Group_C	40882	20.2601	19.7126	19.8147	20.3128	19.8242	20.5569	20.8434	20.1892	0.425071	7	18.7365	19.2589	19.3441	17.8771	18.6108	19.0554	18.0712	18.7077	0.567888	7	19.4485	18.9164	20.0618	19.4543	19.0404	18.8369	19.7716	19.3469	0.498465	6	19.3638	19.4067	19.601	19.5932	19.222	19.5909	19.4629	0.157134	6
ANN16377-RA	24	24	1732.51	0.162633	0.954467	2.34893	0.389965	NEOF1512_Haemo_Group_C	NEOF1512_Haemo_Group_A	68261	18.9704	17.6299	18.5028	17.3266	17.5026	17.6202	18.1189	17.9531	0.602111	7	17.9577	18.1469	16.8885	17.5266	17.4047	18.0745	19.0033	17.8575	0.671723	7	17.9052	17.7843	17.9346	18.9038	18.3041	18.5836	20.5279	18.673	0.997292	6	17.8574	19.8586	18.2168	18.3736	17.4043	17.2294	18.1567	0.944732	6
ANN01600-RA;ANN20888-RA;ANN25807-RA;ANN25284-RA;ANN18839-RA	34	25	2173.6	0.529772	0.954467	1.77786	0.150346	NEOF1512_Haemo_Group_A	NEOF1512_Haemo_Group_B	351502	14.1918	15.015	14.9368	14.7976	15.9476	14.9295	13.4921	14.7586	0.760187	7	17.6254	18.1744	14.3358	15.5559	13.924	15.6407	16.0708	15.9039	1.56608	7	15.3312	14.6476	15.2584	15.7503	16.0898	15.4817	14.7687	15.3328	0.559062	6	15.9416	14.5103	14.4764	14.3484	16.4938	17.808	15.5964	1.40052	6
ANN22454-RA	74	25	6119.63	0.291413	0.954467	2.56255	0.249756	NEOF1512_Haemo_Group_A	NEOF1512_Haemo_Group_B	90406	20.0845	18.5596	18.8438	20.3216	19.0916	19.6882	19.153	19.3918	0.654754	7	16.3291	17.2915	18.1686	16.6891	17.1162	17.8832	16.8316	17.187	0.655012	7	18.2894	18.4536	18.8171	19.1056	18.34	17.4695	18.6583	18.474	0.561788	6	17.6474	17.4433	17.8884	18.4871	17.7413	17.4175	17.7708	0.393704	6
ANN00740-RA	26	26	1829.52	0.169013	0.954467	1.91318	0.382148	NEOF1512_Haemo_Group_A	NEOF1512_Haemo_Group_C	139875	15.8656	16.4598	16.4502	17.0928	16.714	17.0761	18.1032	16.8231	0.704176	7	17.6317	18.1264	17.6245	18.6887	16.6289	17.3057	18.2225	17.7469	0.674545	7	17.285	16.3961	16.4361	16.2086	16.7837	17.5135	16.8446	16.6971	0.467576	6	17.0599	16.8437	17.3032	17.4907	16.681	16.6677	17.0077	0.338408	6
ANN12221-RA	28	28	2351.98	0.014513	0.954467	2.05233	0.755801	NEOF1512_Haemo_Group_B	NEOF1512_Haemo_Group_A	35371	17.5419	18.0857	16.9303	18.3151	18.3888	18.7429	17.3046	17.9013	0.655653	7	18.2868	17.7857	18.6057	17.2583	19.1979	19.266	17.2919	18.2418	0.834197	7	18.0715	18.5747	18.6055	19.3929	18.2836	19.126	19.6421	18.9375	0.530822	6	18.9254	19.2367	18.2293	19.1164	18.198	19.0737	18.7966	0.462478	6
ANN17126-RA	28	28	1959.58	0.826294	0.978217	1.28685	0.078394	NEOF1512_Haemo_Group_A	NEOF1512_Haemo_Group_C	48337	20.0977	18.0756	18.7356	20.1686	18.613	17.8195	19.8397	19.05	0.976881	7	16.9493	16.8529	18.3429	16.9147	16.5703	17.4687	16.8252	17.132	0.598316	7	18.091	18.3712	19.1569	18.7889	18.3892	17.8435	19.3816	18.6552	0.566993	6	17.0158	18.3389	18.7576	19.2535	17.6674	17.1599	18.0322	0.898764	6
ANN00579-RA	30	29	2093.11	0.533143	0.954467	1.54242	0.149967	NEOF1512_Haemo_Group_A	NEOF1512_Haemo_Group_C	214269	17.9438	18.4625	17.8331	18.1411	17.2869	18.333	18.3535	18.0506	0.406457	7	16.2883	16.4646	17.5236	17.1379	17.7813	16.6875	16.7045	16.9411	0.55639	7	17.4958	17.1453	17.3469	17.4218	17.017	17.1058	17.5081	17.2575	0.195575	6	17.2751	17.5812	17.3938	17.4078	17.4038	16.4489	17.2518	0.405277	6
ANN23987-RA	29	29	1853.64	0.87461	0.999468	1.36307	0.06979	NEOF1512_Haemo_Group_A	NEOF1512_Haemo_Group_B	24071	20.2381	21.1601	19.5988	20.6105	21.2924	20.6871	20.6687	20.608	0.568412	7	21.0164	21.0004	20.2806	18.778	22.013	21.6926	18.8375	20.5169	1.29123	7	20.5624	20.3052	19.9891	20.1446	20.4045	20.6519	20.2983	20.2989	0.226078	6	20.4165	19.6844	19.8078	20.0972	21.5057	21.6737	20.5309	0.859883	6
ANN22455-RA;ANN28184-RA;ANN12008-RA	90	31	7895.32	0.989113	0.999468	1.53024	0.051494	NEOF1512_Haemo_Group_A	NEOF1512_Haemo_Group_C	101587	20.0655	18.8741	19.5266	20.7263	19.7254	20.2175	20.4089	19.9349	0.616966	7	17.6894	18.6538	18.5819	18.1	17.6942	17.0538	17.8832	17.9509	0.556501	7	18.9429	19.2543	19.7932	19.4619	19.6138	17.8602	19.2002	19.1973	0.691314	6	18.8448	17.9963	18.9663	18.9329	18.7287	18.7162	18.6975	0.358428	6
ANN00622-RA	31	31	2015.53	0.951055	0.999468	1.25208	0.057439	NEOF1512_Haemo_Group_B	NEOF1512_Haemo_Group_C	131594	17.9976	17.3902	17.7212	17.7127	17.1825	18.7379	18.451	17.8847	0.556077	7	16.4878	17.0132	17.5164	16.4969	16.6571	17.0969	16.5972	16.8379	0.384623	7	17.3613	17.0815	17.8146	17.8465	17.3164	16.7642	17.6825	17.4176	0.438603	6	16.4667	17.8369	17.9353	16.9618	16.9538	16.8254	17.1633	0.588833	6
ANN06822-RA	31	31	1839.18	0.498249	0.954467	1.3768	0.166577	NEOF1512_Haemo_Group_A	NEOF1512_Haemo_Group_C	99756	16.3639	17.3784	17.3396	18.0062	17.8277	18.995	18.6005	17.7873	0.872075	7	18.209	18.4105	18.7535	18.8117	18.4034	18.5553	18.9642	18.5868	0.267461	7	18.1871	17.1478	16.2506	16.5262	17.4536	17.7463	18.3235	17.2413	0.771084	6	17.9282	18.6533	18.1439	18.0636	18.9551	18.4626	18.3678	0.392768	6
ANN23518-RA	32	32	1950.8	0.310938	0.954467	1.36378	0.243547	NEOF1512_Haemo_Group_B	NEOF1512_Haemo_Group_A	121080	18.3674	18.9392	17.3041	18.5524	18.4252	18.4915	18.6717	18.3931	0.51616	7	18.8417	19.1151	18.2437	17.5236	18.6142	18.1553	17.7577	18.3216	0.57364	7	18.3573	18.359	18.08	18.3819	18.5237	18.9079	18.3704	18.4371	0.272104	6	19.3771	18.5245	18.5751	17.9214	19.402	19.3768	18.8628	0.616911	6
ANN16607-RA;ANN00113-RA	35	34	3398.68	0.300748	0.954467	1.51935	0.243319	NEOF1512_Haemo_Group_B	NEOF1512_Haemo_Group_A	227423	18.2161	19.1475	18.4911	19.1369	19.4085	19.0172	19.3711	18.9698	0.449525	7	18.2701	18.7822	18.1754	17.7903	18.2118	18.2038	17.5761	18.1442	0.382956	7	18.557	17.9549	18.5846	18.1835	18.0367	18.8173	18.5059	18.3471	0.340486	6	20.0754	18.4809	18.2671	18.5853	19.15	19.7296	19.0481	0.731573	6
ANN16661-RA;ANN17230-RA	37	36	2560.47	0.713955	0.955912	1.17639	0.098543	NEOF1512_Haemo_Group_B	NEOF1512_Haemo_Group_C	76368	19.7815	18.8059	19.1542	19.8316	19.1306	19.8445	20.2693	19.5454	0.520131	7	18.5835	18.9131	18.6201	18.5536	18.9685	19.8102	18.464	18.8447	0.465565	7	19.195	19.297	18.8013	19.2446	19.1446	18.7674	19.9175	19.1954	0.418395	6	19.2603	18.9447	19.1382	19.4673	19.535	19.0494	19.2325	0.233527	6
ANN20363-RA	258	38	20801	0.398241	0.954467	1.13657	0.199487	NEOF1512_Haemo_Group_B	NEOF1512_Haemo_Group_A	236903	19.9751	22.0052	19.9909	20.2507	21.5791	21.2942	20.3652	20.78	0.829335	7	20.2422	19.2967	20.0192	19.2276	19.195	18.8987	18.9645	19.4063	0.518962	7	20.0932	19.9206	21.2437	21.1364	21.5183	19.7913	20.774	20.7307	0.719544	6	19.5424	20.8462	20.4299	19.894	21.0284	19.8456	20.2644	0.597217	6
ANN06515-RA	44	44	4132.81	0.502132	0.954467	1.40644	0.163647	NEOF1512_Haemo_Group_C	NEOF1512_Haemo_Group_A	100730	21.3807	20.1991	20.992	21.7726	20.7898	22.1544	20.761	21.15	0.665832	7	19.2327	19.8748	21.0996	20.1157	19.1744	20.0708	19.9573	19.9322	0.643296	7	20.5411	20.208	22.2152	21.8864	20.1705	19.9397	21.764	21.0307	1.0276	6	20.8268	21.2919	21.7099	21.0849	19.7364	20.5211	20.8618	0.683793	6
ANN11852-RA	51	50	4872.28	0.666132	0.954467	1.43047	0.115057	NEOF1512_Haemo_Group_B	NEOF1512_Haemo_Group_C	160149	21.5251	17.5055	18.6391	21.2022	17.5434	18.8563	18.8747	19.1638	1.61039	7	17.208	17.3435	19.9912	17.6859	18.3245	18.9287	17.4534	18.1336	1.0217	7	18.6487	20.1309	19.1127	20.2854	17.6418	18.3185	19.8401	19.2216	1.06435	6	17.9126	19.0799	18.2043	20.7578	18.47	18.164	18.7648	1.05446	6
ANN21809-RA;ANN21824-RA;ANN11717-RA	82	53	8180.24	0.235941	0.954467	2.20664	0.293562	NEOF1512_Haemo_Group_A	NEOF1512_Haemo_Group_C	98979	21.018	20.0303	20.1014	21.3883	20.3912	20.2429	21.1113	20.6119	0.547856	7	18.4245	18.9761	19.2655	18.6952	18.9883	18.9075	18.6521	18.8441	0.275338	7	19.728	19.8997	20.4327	19.6028	19.5617	18.6956	19.2671	19.5766	0.584843	6	18.7827	18.6892	19.0607	19.1238	19.0629	18.849	18.928	0.17808	6
ANN04888-RA	55	55	4151.84	0.764149	0.976413	1.30953	0.088094	NEOF1512_Haemo_Group_B	NEOF1512_Haemo_Group_A	43187	21.7847	21.29	22.5262	21.9441	21.2166	21.8495	22.2452	21.8366	0.472606	7	19.2474	19.8676	22.099	19.471	19.9406	20.9636	19.3501	20.1342	1.04068	7	20.9854	21.4978	22.5857	21.5852	20.4928	21.1576	21.9003	21.5366	0.702841	6	19.7251	20.9641	21.6692	22.593	20.1071	20.3975	20.9093	1.06986	6
ANN00057-RA	73	69	5302.46	0.73344	0.959225	1.25685	0.095571	NEOF1512_Haemo_Group_B	NEOF1512_Haemo_Group_A	153343	20.8284	20.1364	20.6553	20.8126	20.1391	21.2409	21.0348	20.6925	0.421843	7	18.4031	18.9115	19.8653	19.1743	18.9291	19.0395	18.7415	19.0092	0.450189	7	19.8508	20.1324	20.92	20.9138	20.8177	18.8477	20.7259	20.3929	0.81192	6	18.809	20.6012	20.4061	19.7103	20.0104	19.3423	19.8132	0.671142	6
ANN03088-RA	73	72	4745.75	0.374841	0.954467	1.26129	0.210703	NEOF1512_Haemo_Group_B	NEOF1512_Haemo_Group_C	459889	18.9174	19.3355	18.6827	18.9806	19.242	19.3467	19.5282	19.1476	0.296007	7	18.1178	18.6749	18.5057	18.0967	18.4313	18.73	18.1563	18.3875	0.266625	7	18.7676	18.5252	18.5769	18.8174	18.1638	18.3323	18.3212	18.4561	0.231897	6	19.6798	19.1878	18.7698	18.1986	19.4418	18.6936	18.9952	0.544343	6
ANN04412-RA;ANN00236-RA	74	73	5053.73	0.796113	0.978217	1.11618	0.082125	NEOF1512_Haemo_Group_B	NEOF1512_Haemo_Group_C	338620	18.9921	18.5842	18.2622	19.9756	19.1162	19.2985	20.2894	19.2169	0.719386	7	18.3757	18.5412	18.9329	18.1992	18.3822	19.0355	17.8024	18.467	0.423226	7	18.842	18.4737	19.2857	18.6191	18.7731	18.7044	19.0443	18.8167	0.29763	6	18.9021	18.7572	19.1636	19.4617	19.2442	18.9899	19.0864	0.254307	6
ANN16875-RA	76	75	7122.78	0.613386	0.954467	1.36929	0.12909	NEOF1512_Haemo_Group_A	NEOF1512_Haemo_Group_B	19719	23.0224	22.9708	22.6635	23.5513	22.8707	24.1674	23.4602	23.2438	0.515415	7	22.5416	23.8206	21.3908	20.1928	21.3663	20.6574	20.5039	21.4962	1.28521	7	22.37	21.197	21.003	22.555	20.675	21.0247	22.2026	21.4429	0.752667	6	23.5336	20.7254	21.3255	20.3037	24.6748	23.4353	22.333	1.78093	6
ANN17700-RA	78	76	5160.6	0.353879	0.954467	1.7653	0.230031	NEOF1512_Haemo_Group_B	NEOF1512_Haemo_Group_C	464616	17.9887	17.8803	18.5229	19.3452	18.0286	19.5015	19.9223	18.7414	0.836734	7	17.3784	17.6598	18.3863	17.7746	16.9412	17.9291	17.8279	17.6996	0.452076	7	18.2205	17.1979	19.2264	18.2482	17.3312	17.7562	18.2957	18.0093	0.748695	6	18.2338	18.0451	19.2905	17.387	17.2182	17.1076	17.8804	0.826995	6
ANN04348-RA	148	148	12421.1	0.221707	0.954467	1.67096	0.306204	NEOF1512_Haemo_Group_B	NEOF1512_Haemo_Group_C	65612	22.3028	23.4211	23.1633	23.3603	24.0005	23.3526	23.4127	23.2876	0.506057	7	22.5445	23.1853	22.2961	20.4499	22.6085	22.3016	21.17	22.0794	0.939689	7	22.6835	21.4209	22.0413	23.1783	22.6797	22.8672	22.903	22.5151	0.657743	6	22.5592	22.7694	22.4828	22.2921	22.8816	23.8293	22.8024	0.544727	6
ANN00056-RA	226	219	17382.2	0.89348	0.999468	1.18181	0.066265	NEOF1512_Haemo_Group_A	NEOF1512_Haemo_Group_C	221486	22.6974	22.8064	22.7471	22.7788	22.3555	23.6122	23.0358	22.8619	0.387278	7	21.0164	20.986	21.9779	20.5982	20.874	20.7357	20.6867	20.9821	0.46545	7	21.922	21.5042	22.9619	22.465	22.7006	21.3348	22.4106	22.2295	0.659252	6	21.2651	22.3243	22.1776	21.4595	22.4786	21.8453	21.9251	0.487477	6
ANN00087-RA;ANN03823-RA;ANN10995-RA;ANN15508-RA	707	694	60415.3	0.108473	0.954467	1.25221	0.441283	NEOF1512_Haemo_Group_B	NEOF1512_Haemo_Group_A	375567	25.1338	24.7368	24.7611	25.2056	25.611	25.8466	25.1006	25.1994	0.409994	7	24.2662	24.8908	25.1811	22.3795	23.7458	24.5001	22.569	23.9332	1.09671	7	24.5663	25.0885	25.5929	25.5984	24.9919	24.6755	25.2125	25.1933	0.358836	6	24.8325	25.0805	25.2837	25.1213	24.8338	24.7738	24.9876	0.203763	6
[truncated: 21 more columns]

## Sheet: 4 - Dehydrated Cricket Proteome
Table Analyzed	Filtered						Compare each cell mean with the other cell mean in that row
Two-way ANOVA	Ordinary						Number of families	1
Alpha	0.05						Number of comparisons per family	388
							Q	0.05
Source of Variation	% of total variation	P value	P value summary	Significant?
Interaction	6.665	<0.0001	****	Yes			Two-stage linear step-up procedure of Benjamini, Krieger and Yekutieli	Mean Diff.	Discovery?	q value	Individual P Value
Row Factor	69.64	<0.0001	****	Yes
Column Factor	0.1813	<0.0001	****	Yes			ln(Y+1) Dehydrated_DAY - ln(Y+1) Dehydrated_NIGHT
							ANN14409	2.314	No	0.1009	0.0106
ANOVA table	SS	DF	MS	F (DFn, DFd)	P value		ANN13365	-1.613	No	0.2713	0.0748
Interaction	3787	387	9.786	F (387, 4656) = 3.410	P<0.0001		ANN17846	-0.8111	No	0.6063	0.3704
Row Factor	39572	387	102.3	F (387, 4656) = 35.64	P<0.0001		ANN09419	-0.2116	No	0.888	0.8153
Column Factor	103	1	103	F (1, 4656) = 35.90	P<0.0001		ANN16106	-1.843	No	0.209	0.0419
Residual	13360	4656	2.869				ANN01661	-1.444	No	0.3447	0.1109
							ANN10559	-0.1818	No	0.9029	0.8409
Difference between column means							ANN20680	-1.269	No	0.4285	0.1611
Mean of ln(Y+1) Dehydrated_DAY	14.63						ANN17893	-0.8663	No	0.5784	0.3387
Mean of ln(Y+1) Dehydrated_NIGHT	14.9						ANN13863	-3.296	Yes	0.0069	0.0003
Difference between means	-0.2754						ANN05233	-1.534	No	0.3108	0.0903
SE of difference	0.04597						ANN17613	3.741	Yes	0.0011	<0.0001
95% CI of difference	-0.3656 to -0.1853						ANN08106	-0.1202	No	0.933	0.8944
							ANN13054	-1.304	No	0.421	0.1499
Data summary							ANN06229	1.124	No	0.4728	0.2145
Number of columns (Column Factor)	2						ANN13653	-2.223	No	0.1244	0.0141
Number of rows (Row Factor)	388						ANN16156	-0.5523	No	0.7132	0.5419
Number of values	5432						ANN06329	-2.155	No	0.129	0.0174
							ANN08713	5.655	Yes	<0.0001	<0.0001
							ANN23320	-3.904	Yes	0.0005	<0.0001
							ANN17553	-2.053	No	0.1531	0.0234
							ANN00893	-2.185	No	0.1251	0.0158
							ANN17722	-0.7672	No	0.6191	0.3969
							ANN16340	-1.09	No	0.4846	0.2288
							ANN10109	-2.212	No	0.1251	0.0146
							ANN06161	-4.822	Yes	<0.0001	<0.0001
							ANN17254	0.5372	No	0.7179	0.553
							ANN10405	-8.327	Yes	<0.0001	<0.0001
							ANN12687	-2.155	No	0.129	0.0173
							ANN16261	-0.5973	No	0.6922	0.5095
							ANN05569	-2.829	Yes	0.0296	0.0018
							ANN16121	-11.17	Yes	<0.0001	<0.0001
							ANN03981	2.231	No	0.1242	0.0138
							ANN15718	-4.979	Yes	<0.0001	<0.0001
							ANN16153	1.028	No	0.5005	0.2561
							ANN09405	-0.7184	No	0.6355	0.4276
							ANN10400	1.738	No	0.2394	0.0549
							ANN02399	0.9583	No	0.546	0.29
							ANN11661	1.24	No	0.4364	0.1709
							ANN17711	3.911	Yes	0.0005	<0.0001
							ANN09804	-1.286	No	0.4246	0.1557
							ANN03982	-2.526	No	0.0608	0.0053
							ANN14947	-1.77	No	0.2327	0.0507
							ANN12763	-2.059	No	0.1531	0.023
							ANN17397	-3.072	Yes	0.0147	0.0007
							ANN03308	-1.044	No	0.5002	0.2491
							ANN11581	-0.7705	No	0.6191	0.3949
							ANN05509	-1.825	No	0.2156	0.044
							ANN10919	-0.9473	No	0.5518	0.2955
							ANN04629	-4.887	Yes	<0.0001	<0.0001
							ANN23417	0.05313	No	0.9473	0.9532
							ANN10484	-0.8051	No	0.6063	0.3739
							ANN08058	-1.701	No	0.2462	0.0604
							ANN09589	-1.373	No	0.3747	0.1295
							ANN24069	6.619	Yes	<0.0001	<0.0001
							ANN24187	1.466	No	0.336	0.1055
							ANN19765	-3.494	Yes	0.0031	0.0001
							ANN02716	-1.503	No	0.323	0.0971
							ANN23758	-1.646	No	0.262	0.0691
							ANN09284	2.268	No	0.1134	0.0123
							ANN13965	0.07922	No	0.9439	0.9303
							ANN13713	1.783	No	0.2295	0.049
							ANN10664	2.533	No	0.0608	0.0052
							ANN20840	0.7366	No	0.6314	0.4159
							ANN06214	2.53	No	0.0608	0.0052
							ANN18972	2.958	Yes	0.0188	0.0011
							ANN23476	0.6245	No	0.6801	0.4904
							ANN16559	-1.99	No	0.1661	0.028
							ANN18965	0.6261	No	0.6801	0.4893
							ANN10274	1.499	No	0.323	0.098
							ANN00161	1.977	No	0.1669	0.0291
							ANN12761	-2.114	No	0.1403	0.0196
							ANN19139	-2.621	No	0.0517	0.0038
							ANN11300	-1.197	No	0.4553	0.1862
							ANN23888	-2.081	No	0.1487	0.0216
							ANN20409	-0.7152	No	0.6355	0.4296
							ANN07674	2.423	No	0.0788	0.0075
							ANN08899	0.5616	No	0.7108	0.5351
							ANN18226	1.388	No	0.3681	0.1253
							ANN10977	-1.024	No	0.5014	0.258
							ANN05283	-1.499	No	0.323	0.098
							ANN22589	-0.7087	No	0.6374	0.4338
							ANN06122	-0.8761	No	0.5742	0.3333
							ANN22712	0.5184	No	0.7285	0.567
							ANN04032	-0.8922	No	0.562	0.3245
							ANN12173	0.7861	No	0.6134	0.3853
							ANN14830	-0.8668	No	0.5784	0.3385
							ANN15814	1.186	No	0.4591	0.1903
							ANN11685	-1.363	No	0.3802	0.1324
							ANN22969	-4.418	Yes	<0.0001	<0.0001
							ANN04346	1.538	No	0.3108	0.0895
							ANN11587	1.608	No	0.2713	0.0759
							ANN17552	-3.058	Yes	0.0147	0.0007
							ANN06763	-0.6788	No	0.6511	0.4535
							ANN06300	0.7517	No	0.6255	0.4065
							ANN22907	-1.747	No	0.2392	0.0538
							ANN18176	-1.675	No	0.2544	0.0644
							ANN19354	-2.097	No	0.1448	0.0206
							ANN23232	-0.2921	No	0.8358	0.747
							ANN10670	-1.556	No	0.3038	0.0858
							ANN03264	-1.985	No	0.1661	0.0284
							ANN11504	1.929	No	0.1852	0.0331
							ANN21804	0.9195	No	0.5569	0.3099
							ANN06889	-1.183	No	0.4591	0.1914
							ANN06201	-1.845	No	0.209	0.0417
							ANN15009	-0.5094	No	0.731	0.5737
							ANN15493	-2.073	No	0.1494	0.0221
							ANN23478	-0.3015	No	0.8343	0.7392
							ANN01326	-0.911	No	0.5569	0.3144
							ANN09194	-1.459	No	0.3385	0.1072
							ANN23627	-3.233	Yes	0.0085	0.0004
							ANN12060	-1.264	No	0.4285	0.1628
							ANN09803	0.7965	No	0.6063	0.3791
							ANN11199	-0.7214	No	0.6355	0.4257
							ANN13049	0.6177	No	0.6812	0.4951
							ANN23010	0.7358	No	0.6314	0.4165
							ANN16065	0.000811	No	0.9762	0.9993
							ANN25842	-2.424	No	0.0788	0.0075
							ANN13364	-2.04	No	0.1562	0.0243
							ANN18154	0.56	No	0.7108	0.5363
							ANN11707	3.109	Yes	0.0134	0.0006
							ANN25319	-3.031	Yes	0.0156	0.0008
							ANN15401	-0.1086	No	0.9394	0.9046
							ANN16428	-1.152	No	0.4673	0.2032
							ANN15927	-0.4512	No	0.7527	0.6183
							ANN07915	-1.899	No	0.192	0.036
							ANN15885	-1.705	No	0.2462	0.0597
							ANN21519	-0.9382	No	0.5527	0.3002
							ANN14140	-1.625	No	0.2713	0.0727
							ANN17699	1.743	No	0.2392	0.0543
							ANN07851	-0.9332	No	0.5527	0.3027
							ANN14102	0.09316	No	0.9433	0.9181
							ANN04746	-0.4537	No	0.7527	0.6164
							ANN16347	-0.7726	No	0.6191	0.3936
							ANN06056	-4.746	Yes	<0.0001	<0.0001
							ANN15406	-1.032	No	0.5005	0.2546
							ANN24110	-5.528	Yes	<0.0001	<0.0001
							ANN13783	-2.77	Yes	0.0329	0.0022
							ANN00524	-2.355	No	0.0957	0.0093
							ANN08594	0.5271	No	0.7226	0.5605
							ANN17594	-0.7692	No	0.6191	0.3957
							ANN15404	-1.153	No	0.4673	0.2031
							ANN08723	1.039	No	0.5002	0.2512
							ANN20635	-1.132	No	0.4686	0.2114
							ANN16383	-0.1257	No	0.9315	0.8896
							ANN20653	-0.3242	No	0.8225	0.7204
							ANN22864	-0.6165	No	0.6812	0.496
							ANN04320	-1.152	No	0.4673	0.2034
							ANN03276	-1.667	No	0.2566	0.0657
							ANN19326	-0.8315	No	0.5986	0.3585
							ANN04723	-1.106	No	0.4789	0.222
							ANN12404	-0.505	No	0.731	0.577
							ANN13714	2.196	No	0.1251	0.0153
							ANN13577	-1.704	No	0.2462	0.0599
							ANN12061	0.1184	No	0.933	0.896
							ANN05414	0.5452	No	0.7135	0.5471
							ANN16356	0.2802	No	0.8358	0.757
							ANN10476	-0.7994	No	0.6063	0.3774
							ANN11445	1.48	No	0.3309	0.1021
							ANN24139	-0.2929	No	0.8358	0.7463
							ANN02118	-0.851	No	0.5859	0.3474
							ANN09838	0.01275	No	0.9685	0.9888
							ANN00162	-0.2878	No	0.8358	0.7506
							ANN24895	1.5	No	0.323	0.0976
							ANN14356	-0.5705	No	0.7056	0.5287
							ANN03564	-1.435	No	0.3452	0.1131
							ANN11444	-1.732	No	0.2405	0.0558
							ANN06728	-0.9116	No	0.5569	0.3141
							ANN14669	1.785	No	0.2295	0.0487
							ANN10102	0.04219	No	0.9504	0.9628
							ANN19479	-0.7225	No	0.6355	0.4249
							ANN17421	2.338	No	0.0972	0.0098
							ANN10574	-1.163	No	0.4662	0.1992
							ANN11866	-1.44	No	0.3448	0.1119
							ANN01604	-2.189	No	0.1251	0.0156
							ANN08711	-0.4728	No	0.7428	0.6016
							ANN01599	-1.919	No	0.1852	0.0341
							ANN06075	-1.295	No	0.4223	0.1526
							ANN15738	-1.082	No	0.4892	0.2323
							ANN10466	2.45	No	0.0761	0.0068
							ANN16264	-1.132	No	0.4686	0.2113
							ANN16938	-0.7293	No	0.6351	0.4206
							ANN13195	-1.145	No	0.4681	0.2062
							ANN11607	-2.991	Yes	0.0173	0.001
							ANN08410	-0.7837	No	0.6134	0.3868
							ANN01598	-2.529	No	0.0608	0.0052
							ANN04290	-0.6816	No	0.6511	0.4516
							ANN06870	1.308	No	0.4209	0.1488
							ANN12205	-1.097	No	0.4833	0.2257
							ANN16269	0.03706	No	0.9524	0.9674
							ANN02489	-1.721	No	0.2442	0.0573
							ANN09605	-0.9944	No	0.5237	0.2722
							ANN03793	1.255	No	0.4333	0.1659
							ANN06522	0.8258	No	0.5991	0.3618
							ANN02491	-1.475	No	0.3322	0.1034
							ANN15981	-0.01764	No	0.9667	0.9845
							ANN01864	-0.04362	No	0.9504	0.9616
							ANN11769	-1.037	No	0.5002	0.252
							ANN21147	1.455	No	0.3387	0.1081
							ANN23374	-0.3215	No	0.8225	0.7225
							ANN05983	-0.5457	No	0.7135	0.5468
							ANN18320	-1.044	No	0.5002	0.2491
							ANN18237	-0.7133	No	0.6355	0.4309
							ANN07387	-0.3906	No	0.7916	0.6662
							ANN11959	-1.293	No	0.4223	0.1534
							ANN12401	0.3369	No	0.8203	0.7099
							ANN03272	-2.545	No	0.0608	0.005
							ANN15648	-1.816	No	0.2156	0.0449
							ANN15389	2.158	No	0.129	0.0172
							ANN24899	0.4413	No	0.7549	0.626
							ANN13289	-0.1678	No	0.9108	0.853
							ANN11765	-1.105	No	0.4789	0.2224
							ANN18885	-1.107	No	0.4789	0.2217
							ANN02398	0.5045	No	0.731	0.5774
							ANN06699	0.2758	No	0.8358	0.7607
							ANN23215	0.6227	No	0.6801	0.4916
							ANN21463	0.6097	No	0.6852	0.5007
							ANN10273	1.616	No	0.2713	0.0744
							ANN24001	-0.42	No	0.7711	0.6428
							ANN13626	1.401	No	0.3612	0.122
							ANN06513	0.9152	No	0.5569	0.3122
							ANN08409	-0.583	No	0.701	0.5197
							ANN13986	-1.141	No	0.4681	0.2075
							ANN09733	0.1791	No	0.9029	0.8432
							ANN08724	0.377	No	0.7984	0.6772
							ANN17172	-0.8054	No	0.6063	0.3738
							ANN14077	-1.923	No	0.1852	0.0337
							ANN08434	1.531	No	0.3108	0.091
							ANN12314	-0.4079	No	0.7776	0.6524
							ANN09238	-0.5006	No	0.731	0.5804
							ANN23202	-0.4912	No	0.735	0.5875
							ANN05284	-2.021	No	0.1604	0.0256
							ANN09857	-0.07571	No	0.9439	0.9334
							ANN07833	-0.4154	No	0.773	0.6464
							ANN16622	0.6408	No	0.6754	0.4792
							ANN05929	0.7978	No	0.6063	0.3783
							ANN09231	0.1559	No	0.9167	0.8633
							ANN00197	-0.1476	No	0.9191	0.8705
							ANN11648	0.2802	No	0.8358	0.757
							ANN01335	-0.9146	No	0.5569	0.3125
							ANN12486	-1.652	No	0.2607	0.0681
							ANN07958	1.887	No	0.196	0.0372
							ANN09256	0.1584	No	0.9167	0.8611
							ANN11080	-0.09432	No	0.9433	0.917
							ANN15900	0.859	No	0.5827	0.3428
							ANN25863	-0.1305	No	0.9297	0.8854
							ANN20571	0.5772	No	0.7041	0.5239
							ANN10465	-0.059	No	0.9473	0.948
							ANN11446	0.9081	No	0.557	0.3159
							ANN00720	-0.4792	No	0.7391	0.5967
							ANN04164	0.5443	No	0.7135	0.5478
							ANN10452	-1.046	No	0.5002	0.2482
							ANN19346	0.07525	No	0.9439	0.9338
							ANN17256	0.2011	No	0.8953	0.8243
							ANN19984	-0.5547	No	0.7132	0.5402
							ANN16188	-0.3392	No	0.8203	0.7079
							ANN25417	1.867	No	0.2013	0.0393
							ANN18043	-0.4979	No	0.731	0.5824
							ANN29035	2.004	No	0.1647	0.0269
							ANN19788	0.7562	No	0.6246	0.4037
							ANN11850	-0.251	No	0.8538	0.7816
							ANN01126	1.428	No	0.3452	0.1147
							ANN10454	0.4691	No	0.7439	0.6044
							ANN23753	0.2796	No	0.8358	0.7575
							ANN00248	-1.403	No	0.3612	0.1213
							ANN20410	-1.24	No	0.4364	0.171
							ANN14601	0.3216	No	0.8225	0.7224
							ANN11853	2.333	No	0.0972	0.01
							ANN08906	-0.2662	No	0.8422	0.7688
							ANN06160	0.9882	No	0.5263	0.2751
							ANN04208	1.658	No	0.2598	0.0672
							ANN28560	-2.7	Yes	0.0404	0.0029
							ANN11436	0.05579	No	0.9473	0.9509
							ANN18013	0.8493	No	0.5859	0.3483
							ANN17769	-0.3738	No	0.7984	0.6797
							ANN16616	0.4396	No	0.7549	0.6273
							ANN17825	-0.7028	No	0.6401	0.4377
							ANN09517	-0.646	No	0.6752	0.4756
							ANN17701	1.214	No	0.4519	0.1801
							ANN06130	-0.6311	No	0.6795	0.4858
							ANN12062	-2.775	Yes	0.0329	0.0022
							ANN00179	-0.08951	No	0.9433	0.9213
							ANN12070	-0.9562	No	0.546	0.291
							ANN14981	-1.093	No	0.4842	0.2274
							ANN01062	-0.6796	No	0.6511	0.453
							ANN15530	0.6611	No	0.6631	0.4653
							ANN06875	0.0675	No	0.9457	0.9406
							ANN09252	-0.325	No	0.8225	0.7196
							ANN18715	-0.8166	No	0.6051	0.3672
							ANN17361	0.5038	No	0.731	0.578
							ANN12144	0.3621	No	0.8038	0.6892
							ANN11489	-1.075	No	0.4922	0.235
							ANN23372	1.191	No	0.4576	0.1883
							ANN08714	-0.1938	No	0.8994	0.8305
							ANN17104	-1.133	No	0.4686	0.2107
							ANN03912	-1.205	No	0.4519	0.1834
							ANN14046	-0.5003	No	0.731	0.5806
							ANN13818	0.488	No	0.7355	0.5899
							ANN04571	1.819	No	0.2156	0.0446
							ANN10718	-0.9717	No	0.5369	0.2833
							ANN11651	-0.9401	No	0.5527	0.2992
							ANN15288	0.05955	No	0.9473	0.9476
							ANN19018	-0.4797	No	0.7391	0.5963
							ANN00705	-0.8475	No	0.5859	0.3493
							ANN16151	0.3045	No	0.8343	0.7366
							ANN14210	1.323	No	0.4103	0.144
							ANN11861	-0.638	No	0.6754	0.4811
							ANN20215	1.252	No	0.4333	0.1669
							ANN13009	-0.5833	No	0.701	0.5195
							ANN01408	-0.6965	No	0.6416	0.4418
							ANN04618	-0.8929	No	0.562	0.3241
							ANN16672	0.05152	No	0.9473	0.9546
							ANN08499	1.164	No	0.4662	0.1986
							ANN10517	1.541	No	0.3108	0.0889
							ANN13339	-1.238	No	0.4364	0.1715
							ANN14435	0.0844	No	0.9433	0.9257
							ANN05629	2.019	No	0.1604	0.0258
							ANN07384	0.3271	No	0.8225	0.718
							ANN04297	-0.2757	No	0.8358	0.7608
							ANN14595	0.3642	No	0.8038	0.6875
							ANN17337	1.292	No	0.4223	0.1538
							ANN23335	-0.9368	No	0.5527	0.3009
							ANN24000	-1.43	No	0.3452	0.1144
							ANN23986	0.145	No	0.9191	0.8728
							ANN06280	-0.1448	No	0.9191	0.8729
							ANN17468	-0.7151	No	0.6355	0.4297
							ANN06308	-0.4495	No	0.7527	0.6196
							ANN11101	-0.6397	No	0.6754	0.4799
							ANN04564	-1.272	No	0.4285	0.1602
							ANN00066	-0.3837	No	0.7957	0.6717
							ANN19004	-0.6754	No	0.6519	0.4558
							ANN03781	1.165	No	0.4662	0.1983
							ANN17749	1.005	No	0.5163	0.267
							ANN04819	-0.4596	No	0.7504	0.6117
							ANN13767	-1.609	No	0.2713	0.0757
							ANN06843	-1.067	No	0.497	0.2386
							ANN15899	0.4434	No	0.7549	0.6244
							ANN17660	0.18	No	0.9029	0.8425
							ANN09069	0.08434	No	0.9433	0.9258
							ANN06657	0.5732	No	0.7055	0.5267
							ANN21803	0.9858	No	0.5263	0.2763
							ANN09826	1.058	No	0.5002	0.2428
							ANN10959	0.3731	No	0.7984	0.6803
							ANN20361	2.116	No	0.1403	0.0195
							ANN23470	0.184	No	0.9029	0.839
							ANN13027	0.5341	No	0.7184	0.5553
							ANN12402	0.8918	No	0.562	0.3247
							ANN19240	1.272	No	0.4285	0.1601
							ANN21810	1.056	No	0.5002	0.2434
							ANN17698	1.204	No	0.4519	0.1836
							ANN04619	-0.6035	No	0.6887	0.5051
							ANN11807	-1.675	No	0.2544	0.0643
							ANN16686	-0.2916	No	0.8358	0.7474
							ANN04026	0.9321	No	0.5527	0.3033
							ANN06384	-0.8986	No	0.562	0.321
							ANN08131	1.169	No	0.4662	0.1968
							ANN17471	-0.301	No	0.8343	0.7395
							ANN12394	1.62	No	0.2713	0.0736
							ANN04429	0.7427	No	0.6299	0.4121
							ANN23965	2.767	Yes	0.0329	0.0023
							ANN12399	1.482	No	0.3309	0.1019
							ANN16377	0.09559	No	0.9433	0.9159
							ANN01600	-1.145	No	0.4681	0.206
							ANN22454	2.205	No	0.1251	0.0149
							ANN00740	-0.9238	No	0.5569	0.3076
							ANN12221	-0.3404	No	0.8203	0.7069
							ANN17126	1.918	No	0.1852	0.0342
							ANN00579	1.109	No	0.4789	0.2205
							ANN23987	0.09103	No	0.9433	0.9199
							ANN22455	1.984	No	0.1661	0.0285
							ANN00622	1.047	No	0.5002	0.2477
							ANN06822	-0.7995	No	0.6063	0.3773
							ANN23518	0.07144	No	0.9447	0.9371
							ANN16607	0.8255	No	0.5991	0.3619
							ANN16661	0.7007	No	0.6401	0.4391
							ANN20363	1.374	No	0.3747	0.1293
							ANN06515	1.218	No	0.4516	0.1787
							ANN11852	1.03	No	0.5005	0.2553
							ANN21809	1.768	No	0.2327	0.051
							ANN04888	1.702	No	0.2462	0.0601
							ANN00057	1.683	No	0.2544	0.0631
							ANN03088	0.7601	No	0.6234	0.4013
							ANN04412	0.7499	No	0.6255	0.4076
							ANN16875	1.748	No	0.2392	0.0537
							ANN17700	1.042	No	0.5002	0.25
							ANN04348	1.208	No	0.4519	0.1821
							ANN00056	1.88	No	0.197	0.0379
							ANN00087	1.266	No	0.4285	0.1621
							Test details	Mean 1	Mean 2	Mean Diff.	SE of diff.	N1	N2	t	DF
							ln(Y+1) Dehydrated_DAY - ln(Y+1) Dehydrated_NIGHT
							ANN14409	12.97	10.66	2.314	0.9055	7	7	2.555	4656
							ANN13365	13.44	15.06	-1.613	0.9055	7	7	1.782	4656
							ANN17846	12.74	13.55	-0.8111	0.9055	7	7	0.8958	4656
							ANN09419	10.43	10.64	-0.2116	0.9055	7	7	0.2337	4656
							ANN16106	9.815	11.66	-1.843	0.9055	7	7	2.035	4656
							ANN01661	13.37	14.81	-1.444	0.9055	7	7	1.594	4656
							ANN10559	13.39	13.58	-0.1818	0.9055	7	7	0.2008	4656
							ANN20680	12.84	14.11	-1.269	0.9055	7	7	1.402	4656
							ANN17893	12.36	13.22	-0.8663	0.9055	7	7	0.9568	4656
							ANN13863	7.406	10.7	-3.296	0.9055	7	7	3.641	4656
							ANN05233	12.74	14.28	-1.534	0.9055	7	7	1.694	4656
							ANN17613	12.84	9.103	3.741	0.9055	7	7	4.132	4656
							ANN08106	11.8	11.92	-0.1202	0.9055	7	7	0.1328	4656
							ANN13054	13.55	14.85	-1.304	0.9055	7	7	1.44	4656
							ANN06229	12.41	11.29	1.124	0.9055	7	7	1.241	4656
							ANN13653	12.98	15.21	-2.223	0.9055	7	7	2.455	4656
							ANN16156	14.73	15.28	-0.5523	0.9055	7	7	0.61	4656
							ANN06329	11.96	14.12	-2.155	0.9055	7	7	2.38	4656
							ANN08713	12.22	6.561	5.655	0.9055	7	7	6.246	4656
							ANN23320	2.946	6.85	-3.904	0.9055	7	7	4.311	4656
							ANN17553	10.42	12.48	-2.053	0.9055	7	7	2.267	4656
							ANN00893	11.54	13.72	-2.185	0.9055	7	7	2.413	4656
							ANN17722	14.17	14.93	-0.7672	0.9055	7	7	0.8473	4656
							ANN16340	12.84	13.93	-1.09	0.9055	7	7	1.204	4656
							ANN10109	7.998	10.21	-2.212	0.9055	7	7	2.443	4656
							ANN06161	8.123	12.95	-4.822	0.9055	7	7	5.326	4656
							ANN17254	8.126	7.589	0.5372	0.9055	7	7	0.5932	4656
							ANN10405	4.188	12.51	-8.327	0.9055	7	7	9.196	4656
							ANN12687	6.303	8.459	-2.155	0.9055	7	7	2.38	4656
							ANN16261	12.3	12.9	-0.5973	0.9055	7	7	0.6597	4656
							ANN05569	10.47	13.3	-2.829	0.9055	7	7	3.124	4656
							ANN16121	0	11.17	-11.17	0.9055	7	7	12.33	4656
							ANN03981	12.41	10.18	2.231	0.9055	7	7	2.464	4656
							ANN15718	7.878	12.86	-4.979	0.9055	7	7	5.499	4656
							ANN16153	9.8	8.772	1.028	0.9055	7	7	1.136	4656
							ANN09405	13.49	14.21	-0.7184	0.9055	7	7	0.7934	4656
							ANN10400	11.58	9.844	1.738	0.9055	7	7	1.92	4656
							ANN02399	12.94	11.98	0.9583	0.9055	7	7	1.058	4656
							ANN11661	12.89	11.65	1.24	0.9055	7	7	1.37	4656
							ANN17711	14.21	10.3	3.911	0.9055	7	7	4.319	4656
							ANN09804	12.4	13.68	-1.286	0.9055	7	7	1.42	4656
							ANN03982	10.23	12.75	-2.526	0.9055	7	7	2.79	4656
							ANN14947	11.11	12.88	-1.77	0.9055	7	7	1.955	4656
							ANN12763	11.22	13.28	-2.059	0.9055	7	7	2.274	4656
							ANN17397	7.921	10.99	-3.072	0.9055	7	7	3.392	4656
							ANN03308	12.05	13.1	-1.044	0.9055	7	7	1.153	4656
							ANN11581	13.74	14.51	-0.7705	0.9055	7	7	0.8509	4656
							ANN05509	12.62	14.45	-1.825	0.9055	7	7	2.015	4656
							ANN10919	12.55	13.5	-0.9473	0.9055	7	7	1.046	4656
							ANN04629	7.285	12.17	-4.887	0.9055	7	7	5.398	4656
							ANN23417	14.31	14.26	0.05313	0.9055	7	7	0.05867	4656
							ANN10484	13.38	14.19	-0.8051	0.9055	7	7	0.8892	4656
							ANN08058	11.67	13.37	-1.701	0.9055	7	7	1.878	4656
							ANN09589	12.37	13.75	-1.373	0.9055	7	7	1.516	4656
							ANN24069	13.21	6.587	6.619	0.9055	7	7	7.311	4656
							ANN24187	11.41	9.947	1.466	0.9055	7	7	1.619	4656
							ANN19765	9.937	13.43	-3.494	0.9055	7	7	3.859	4656
							ANN02716	13.83	15.33	-1.503	0.9055	7	7	1.66	4656
							ANN23758	14.07	15.71	-1.646	0.9055	7	7	1.818	4656
							ANN09284	16.7	14.43	2.268	0.9055	7	7	2.505	4656
							ANN13965	14.88	14.81	0.07922	0.9055	7	7	0.08749	4656
							ANN13713	11.29	9.509	1.783	0.9055	7	7	1.969	4656
							ANN10664	15.34	12.81	2.533	0.9055	7	7	2.798	4656
							ANN20840	18.16	17.42	0.7366	0.9055	7	7	0.8135	4656
							ANN06214	15.05	12.52	2.53	0.9055	7	7	2.794	4656
							ANN18972	16.02	13.06	2.958	0.9055	7	7	3.267	4656
							ANN23476	12.61	11.99	0.6245	0.9055	7	7	0.6897	4656
							ANN16559	9.354	11.34	-1.99	0.9055	7	7	2.198	4656
							ANN18965	15.21	14.58	0.6261	0.9055	7	7	0.6915	4656
							ANN10274	17.21	15.71	1.499	0.9055	7	7	1.655	4656
							ANN00161	13.1	11.12	1.977	0.9055	7	7	2.183	4656
							ANN12761	11.74	13.85	-2.114	0.9055	7	7	2.334	4656
							ANN19139	11.64	14.26	-2.621	0.9055	7	7	2.894	4656
							ANN11300	12.43	13.63	-1.197	0.9055	7	7	1.322	4656
							ANN23888	13.64	15.73	-2.081	0.9055	7	7	2.299	4656
							ANN20409	12.72	13.44	-0.7152	0.9055	7	7	0.7899	4656
							ANN07674	13.12	10.7	2.423	0.9055	7	7	2.676	4656
							ANN08899	16.14	15.58	0.5616	0.9055	7	7	0.6202	4656
							ANN18226	12.48	11.09	1.388	0.9055	7	7	1.533	4656
							ANN10977	13.52	14.55	-1.024	0.9055	7	7	1.131	4656
							ANN05283	2.452	3.95	-1.499	0.9055	7	7	1.655	4656
							ANN22589	11.5	12.21	-0.7087	0.9055	7	7	0.7827	4656
							ANN06122	12.2	13.08	-0.8761	0.9055	7	7	0.9676	4656
							ANN22712	13.76	13.25	0.5184	0.9055	7	7	0.5725	4656
							ANN04032	11.29	12.18	-0.8922	0.9055	7	7	0.9853	4656
							ANN12173	13.92	13.13	0.7861	0.9055	7	7	0.8682	4656
							ANN14830	13.59	14.45	-0.8668	0.9055	7	7	0.9573	4656
							ANN15814	14.26	13.07	1.186	0.9055	7	7	1.31	4656
							ANN11685	5.792	7.154	-1.363	0.9055	7	7	1.505	4656
							ANN22969	3.748	8.165	-4.418	0.9055	7	7	4.879	4656
							ANN04346	15.39	13.85	1.538	0.9055	7	7	1.698	4656
							ANN11587	13.84	12.24	1.608	0.9055	7	7	1.776	4656
							ANN17552	6.472	9.53	-3.058	0.9055	7	7	3.377	4656
							ANN06763	14.46	15.14	-0.6788	0.9055	7	7	0.7497	4656
							ANN06300	13.77	13.01	0.7517	0.9055	7	7	0.8302	4656
							ANN22907	11.35	13.1	-1.747	0.9055	7	7	1.929	4656
							ANN18176	13.25	14.92	-1.675	0.9055	7	7	1.85	4656
							ANN19354	11.9	14	-2.097	0.9055	7	7	2.315	4656
							ANN23232	13.13	13.42	-0.2921	0.9055	7	7	0.3226	4656
							ANN10670	11.51	13.07	-1.556	0.9055	7	7	1.719	4656
							ANN03264	12.37	14.35	-1.985	0.9055	7	7	2.192	4656
							ANN11504	17.68	15.75	1.929	0.9055	7	7	2.131	4656
							ANN21804	16.5	15.58	0.9195	0.9055	7	7	1.015	4656
							ANN06889	13.56	14.74	-1.183	0.9055	7	7	1.307	4656
							ANN06201	12.69	14.53	-1.845	0.9055	7	7	2.037	4656
							ANN15009	16.71	17.22	-0.5094	0.9055	7	7	0.5626	4656
							ANN15493	14.79	16.87	-2.073	0.9055	7	7	2.29	4656
							ANN23478	14.48	14.79	-0.3015	0.9055	7	7	0.333	4656
							ANN01326	13.76	14.67	-0.911	0.9055	7	7	1.006	4656
							ANN09194	12.51	13.97	-1.459	0.9055	7	7	1.611	4656
							ANN23627	13.26	16.5	-3.233	0.9055	7	7	3.571	4656
							ANN12060	13.77	15.04	-1.264	0.9055	7	7	1.396	4656
							ANN09803	16.41	15.61	0.7965	0.9055	7	7	0.8797	4656
							ANN11199	11.07	11.8	-0.7214	0.9055	7	7	0.7967	4656
							ANN13049	12.57	11.96	0.6177	0.9055	7	7	0.6822	4656
							ANN23010	12.07	11.34	0.7358	0.9055	7	7	0.8127	4656
							ANN16065	11.78	11.78	0.000811	0.9055	7	7	0.000896	4656
							ANN25842	11.1	13.52	-2.424	0.9055	7	7	2.677	4656
							ANN13364	11.6	13.64	-2.04	0.9055	7	7	2.253	4656
							ANN18154	13.89	13.33	0.56	0.9055	7	7	0.6185	4656
							ANN11707	13.5	10.39	3.109	0.9055	7	7	3.433	4656
							ANN25319	9.528	12.56	-3.031	0.9055	7	7	3.348	4656
							ANN15401	12.45	12.56	-0.1086	0.9055	7	7	0.1199	4656
							ANN16428	11.99	13.15	-1.152	0.9055	7	7	1.273	4656
							ANN15927	12.51	12.96	-0.4512	0.9055	7	7	0.4984	4656
							ANN07915	12.26	14.16	-1.899	0.9055	7	7	2.098	4656
							ANN15885	12.95	14.66	-1.705	0.9055	7	7	1.883	4656
							ANN21519	12.9	13.84	-0.9382	0.9055	7	7	1.036	4656
							ANN14140	12.55	14.18	-1.625	0.9055	7	7	1.795	4656
							ANN17699	14.27	12.53	1.743	0.9055	7	7	1.925	4656
							ANN07851	13.28	14.21	-0.9332	0.9055	7	7	1.031	4656
							ANN14102	13.8	13.7	0.09316	0.9055	7	7	0.1029	4656
							ANN04746	14.52	14.97	-0.4537	0.9055	7	7	0.501	4656
							ANN16347	14.71	15.48	-0.7726	0.9055	7	7	0.8533	4656
							ANN06056	7.86	12.61	-4.746	0.9055	7	7	5.242	4656
							ANN15406	15.3	16.33	-1.032	0.9055	7	7	1.139	4656
							ANN24110	8.506	14.03	-5.528	0.9055	7	7	6.105	4656
							ANN13783	11.85	14.62	-2.77	0.9055	7	7	3.059	4656
							ANN00524	12.23	14.59	-2.355	0.9055	7	7	2.6	4656
							ANN08594	16.28	15.76	0.5271	0.9055	7	7	0.5821	4656
							ANN17594	14.59	15.36	-0.7692	0.9055	7	7	0.8495	4656
							ANN15404	14.64	15.8	-1.153	0.9055	7	7	1.273	4656
							ANN08723	15.53	14.49	1.039	0.9055	7	7	1.148	4656
							ANN20635	13.22	14.35	-1.132	0.9055	7	7	1.25	4656
							ANN16383	15.47	15.59	-0.1257	0.9055	7	7	0.1388	4656
							ANN20653	13.62	13.94	-0.3242	0.9055	7	7	0.358	4656
							ANN22864	12.98	13.6	-0.6165	0.9055	7	7	0.6808	4656
							ANN04320	12.82	13.97	-1.152	0.9055	7	7	1.272	4656
							ANN03276	13.35	15.02	-1.667	0.9055	7	7	1.841	4656
							ANN19326	12.92	13.75	-0.8315	0.9055	7	7	0.9183	4656
							ANN04723	13.19	14.3	-1.106	0.9055	7	7	1.221	4656
							ANN12404	13.91	14.42	-0.505	0.9055	7	7	0.5578	4656
							ANN13714	16.36	14.16	2.196	0.9055	7	7	2.425	4656
							ANN13577	13.86	15.56	-1.704	0.9055	7	7	1.882	4656
							ANN12061	14.62	14.51	0.1184	0.9055	7	7	0.1308	4656
							ANN05414	14.49	13.94	0.5452	0.9055	7	7	0.6022	4656
							ANN16356	16.58	16.3	0.2802	0.9055	7	7	0.3095	4656
							ANN10476	13.95	14.74	-0.7994	0.9055	7	7	0.8829	4656
							ANN11445	14.25	12.77	1.48	0.9055	7	7	1.635	4656
							ANN24139	14.66	14.95	-0.2929	0.9055	7	7	0.3235	4656
							ANN02118	14.85	15.7	-0.851	0.9055	7	7	0.9398	4656
							ANN09838	15.91	15.9	0.01275	0.9055	7	7	0.01408	4656
							ANN00162	15.99	16.28	-0.2878	0.9055	7	7	0.3178	4656
							ANN24895	18.5	17	1.5	0.9055	7	7	1.657	4656
							ANN14356	15.09	15.67	-0.5705	0.9055	7	7	0.6301	4656
							ANN03564	10.43	11.87	-1.435	0.9055	7	7	1.585	4656
							ANN11444	11.18	12.91	-1.732	0.9055	7	7	1.913	4656
							ANN06728	14.67	15.58	-0.9116	0.9055	7	7	1.007	4656
							ANN14669	14.9	13.12	1.785	0.9055	7	7	1.972	4656
							ANN10102	15.81	15.76	0.04219	0.9055	7	7	0.0466	4656
							ANN19479	13.55	14.28	-0.7225	0.9055	7	7	0.798	4656
							ANN17421	17.52	15.18	2.338	0.9055	7	7	2.582	4656
							ANN10574	13.04	14.2	-1.163	0.9055	7	7	1.284	4656
							ANN11866	11.7	13.14	-1.44	0.9055	7	7	1.59	4656
							ANN01604	12.01	14.2	-2.189	0.9055	7	7	2.418	4656
							ANN08711	15.35	15.82	-0.4728	0.9055	7	7	0.5222	4656
							ANN01599	10.87	12.79	-1.919	0.9055	7	7	2.119	4656
							ANN06075	12.91	14.21	-1.295	0.9055	7	7	1.43	4656
							ANN15738	13.5	14.58	-1.082	0.9055	7	7	1.195	4656
							ANN10466	15.8	13.35	2.45	0.9055	7	7	2.706	4656
							ANN16264	13.62	14.76	-1.132	0.9055	7	7	1.25	4656
							ANN16938	12.08	12.81	-0.7293	0.9055	7	7	0.8055	4656
							ANN13195	13.67	14.81	-1.145	0.9055	7	7	1.264	4656
							ANN11607	11.12	14.11	-2.991	0.9055	7	7	3.304	4656
							ANN08410	13.94	14.72	-0.7837	0.9055	7	7	0.8656	4656
							ANN01598	12.89	15.42	-2.529	0.9055	7	7	2.793	4656
							ANN04290	12.96	13.64	-0.6816	0.9055	7	7	0.7528	4656
							ANN06870	14.55	13.24	1.308	0.9055	7	7	1.444	4656
							ANN12205	13.69	14.79	-1.097	0.9055	7	7	1.212	4656
							ANN16269	13.77	13.73	0.03706	0.9055	7	7	0.04093	4656
							ANN02489	14.96	16.68	-1.721	0.9055	7	7	1.901	4656
							ANN09605	14.46	15.45	-0.9944	0.9055	7	7	1.098	4656
							ANN03793	14.94	13.68	1.255	0.9055	7	7	1.386	4656
							ANN06522	13	12.17	0.8258	0.9055	7	7	0.912	4656
							ANN02491	13.84	15.32	-1.475	0.9055	7	7	1.629	4656
							ANN15981	15.07	15.09	-0.01764	0.9055	7	7	0.01948	4656
							ANN01864	15.69	15.74	-0.04362	0.9055	7	7	0.04818	4656
							ANN11769	13.69	14.73	-1.037	0.9055	7	7	1.146	4656
							ANN21147	15.37	13.92	1.455	0.9055	7	7	1.607	4656
							ANN23374	14.21	14.53	-0.3215	0.9055	7	7	0.3551	4656
							ANN05983	14.77	15.31	-0.5457	0.9055	7	7	0.6027	4656
							ANN18320	13.53	14.58	-1.044	0.9055	7	7	1.153	4656
							ANN18237	13.82	14.53	-0.7133	0.9055	7	7	0.7877	4656
							ANN07387	13.57	13.96	-0.3906	0.9055	7	7	0.4314	4656
							ANN11959	12.84	14.14	-1.293	0.9055	7	7	1.428	4656
							ANN12401	13.69	13.35	0.3369	0.9055	7	7	0.3721	4656
							ANN03272	11.55	14.1	-2.545	0.9055	7	7	2.811	4656
							ANN15648	12.39	14.21	-1.816	0.9055	7	7	2.006	4656
							ANN15389	17.01	14.86	2.158	0.9055	7	7	2.383	4656
							ANN24899	19.05	18.61	0.4413	0.9055	7	7	0.4874	4656
							ANN13289	15.39	15.56	-0.1678	0.9055	7	7	0.1853	4656
							ANN11765	12.93	14.04	-1.105	0.9055	7	7	1.22	4656
							ANN18885	14.31	15.41	-1.107	0.9055	7	7	1.222	4656
							ANN02398	15.04	14.53	0.5045	0.9055	7	7	0.5572	4656
							ANN06699	16.2	15.92	0.2758	0.9055	7	7	0.3046	4656
							ANN23215	14.5	13.87	0.6227	0.9055	7	7	0.6878	4656
							ANN21463	17.45	16.84	0.6097	0.9055	7	7	0.6734	4656
							ANN10273	17	15.39	1.616	0.9055	7	7	1.784	4656
							ANN24001	16.55	16.97	-0.42	0.9055	7	7	0.4638	4656
							ANN13626	15.55	14.15	1.401	0.9055	7	7	1.547	4656
							ANN06513	16.5	15.58	0.9152	0.9055	7	7	1.011	4656
							ANN08409	15.86	16.44	-0.583	0.9055	7	7	0.6439	4656
							ANN13986	15.47	16.61	-1.141	0.9055	7	7	1.261	4656
							ANN09733	17.31	17.13	0.1791	0.9055	7	7	0.1978	4656
							ANN08724	15.15	14.77	0.377	0.9055	7	7	0.4163	4656
							ANN17172	12.38	13.19	-0.8054	0.9055	7	7	0.8895	4656
							ANN14077	12.87	14.8	-1.923	0.9055	7	7	2.124	4656
							ANN08434	12.3	10.77	1.531	0.9055	7	7	1.69	4656
							ANN12314	12.55	12.96	-0.4079	0.9055	7	7	0.4505	4656
							ANN09238	15.1	15.6	-0.5006	0.9055	7	7	0.5528	4656
							ANN23202	14.03	14.52	-0.4912	0.9055	7	7	0.5425	4656
							ANN05284	13.25	15.27	-2.021	0.9055	7	7	2.232	4656
							ANN09857	16.23	16.31	-0.07571	0.9055	7	7	0.08362	4656
							ANN07833	14.09	14.51	-0.4154	0.9055	7	7	0.4588	4656
							ANN16622	14.15	13.51	0.6408	0.9055	7	7	0.7077	4656
							ANN05929	14.88	14.09	0.7978	0.9055	7	7	0.8811	4656
							ANN09231	15.35	15.2	0.1559	0.9055	7	7	0.1721	4656
							ANN00197	14.85	15	-0.1476	0.9055	7	7	0.163	4656
							ANN11648	17.46	17.18	0.2802	0.9055	7	7	0.3095	4656
							ANN01335	15.46	16.37	-0.9146	0.9055	7	7	1.01	4656
							ANN12486	13.37	15.02	-1.652	0.9055	7	7	1.825	4656
							ANN07958	17.56	15.67	1.887	0.9055	7	7	2.084	4656
							ANN09256	15.05	14.89	0.1584	0.9055	7	7	0.1749	4656
							ANN11080	14.78	14.87	-0.09432	0.9055	7	7	0.1042	4656
							ANN15900	16.42	15.56	0.859	0.9055	7	7	0.9487	4656
							ANN25863	16	16.13	-0.1305	0.9055	7	7	0.1441	4656
							ANN20571	15.76	15.19	0.5772	0.9055	7	7	0.6375	4656
							ANN10465	14.95	15.01	-0.059	0.9055	7	7	0.06516	4656
							ANN11446	16.03	15.12	0.9081	0.9055	7	7	1.003	4656
							ANN00720	15.18	15.66	-0.4792	0.9055	7	7	0.5292	4656
							ANN04164	15.42	14.87	0.5443	0.9055	7	7	0.6012	4656
							ANN10452	17.08	18.13	-1.046	0.9055	7	7	1.155	4656
							ANN19346	17.39	17.31	0.07525	0.9055	7	7	0.0831	4656
							ANN17256	15.83	15.63	0.2011	0.9055	7	7	0.222	4656
							ANN19984	15.89	16.44	-0.5547	0.9055	7	7	0.6126	4656
							ANN16188	16.69	17.03	-0.3392	0.9055	7	7	0.3746	4656
							ANN25417	17.59	15.72	1.867	0.9055	7	7	2.062	4656
							ANN18043	13.88	14.38	-0.4979	0.9055	7	7	0.5499	4656
							ANN29035	16.65	14.65	2.004	0.9055	7	7	2.213	4656
							ANN19788	15.48	14.72	0.7562	0.9055	7	7	0.8351	4656
							ANN11850	13.11	13.36	-0.251	0.9055	7	7	0.2773	4656
							ANN01126	17.38	15.95	1.428	0.9055	7	7	1.578	4656
							ANN10454	13.48	13.01	0.4691	0.9055	7	7	0.5181	4656
							ANN23753	15.74	15.46	0.2796	0.9055	7	7	0.3088	4656
							ANN00248	13	14.41	-1.403	0.9055	7	7	1.549	4656
							ANN20410	14.8	16.04	-1.24	0.9055	7	7	1.369	4656
							ANN14601	16	15.68	0.3216	0.9055	7	7	0.3552	4656
							ANN11853	17.14	14.81	2.333	0.9055	7	7	2.577	4656
							ANN08906	17.54	17.81	-0.2662	0.9055	7	7	0.294	4656
							ANN06160	18.03	17.04	0.9882	0.9055	7	7	1.091	4656
							ANN04208	16.07	14.41	1.658	0.9055	7	7	1.831	4656
							ANN28560	13.46	16.16	-2.7	0.9055	7	7	2.982	4656
							ANN11436	14.39	14.33	0.05579	0.9055	7	7	0.06162	4656
							ANN18013	15.64	14.79	0.8493	0.9055	7	7	0.938	4656
							ANN17769	15.5	15.87	-0.3738	0.9055	7	7	0.4128	4656
							ANN16616	16.62	16.18	0.4396	0.9055	7	7	0.4855	4656
							ANN17825	14.41	15.11	-0.7028	0.9055	7	7	0.7762	4656
							ANN09517	14.66	15.31	-0.646	0.9055	7	7	0.7134	4656
							ANN17701	16.07	14.85	1.214	0.9055	7	7	1.341	4656
							ANN06130	15.21	15.84	-0.6311	0.9055	7	7	0.697	4656
							ANN12062	14.53	17.3	-2.775	0.9055	7	7	3.064	4656
							ANN00179	13.59	13.67	-0.08951	0.9055	7	7	0.09886	4656
							ANN12070	15.53	16.49	-0.9562	0.9055	7	7	1.056	4656
							ANN14981	15.29	16.38	-1.093	0.9055	7	7	1.207	4656
							ANN01062	14.87	15.54	-0.6796	0.9055	7	7	0.7505	4656
							ANN15530	17.06	16.4	0.6611	0.9055	7	7	0.7302	4656
							ANN06875	14.32	14.25	0.0675	0.9055	7	7	0.07454	4656
							ANN09252	17.49	17.82	-0.325	0.9055	7	7	0.359	4656
							ANN18715	16.95	17.76	-0.8166	0.9055	7	7	0.9019	4656
							ANN17361	17.95	17.44	0.5038	0.9055	7	7	0.5564	4656
							ANN12144	16.93	16.57	0.3621	0.9055	7	7	0.4	4656
							ANN11489	15.8	16.87	-1.075	0.9055	7	7	1.188	4656
							ANN23372	16.99	15.79	1.191	0.9055	7	7	1.316	4656
							ANN08714	17.58	17.77	-0.1938	0.9055	7	7	0.2141	4656
							ANN17104	13.93	15.06	-1.133	0.9055	7	7	1.252	4656
							ANN03912	13.94	15.15	-1.205	0.9055	7	7	1.33	4656
							ANN14046	14.99	15.49	-0.5003	0.9055	7	7	0.5525	4656
							ANN13818	16.24	15.75	0.488	0.9055	7	7	0.539	4656
							ANN04571	17.65	15.83	1.819	0.9055	7	7	2.009	4656
							ANN10718	15.12	16.1	-0.9717	0.9055	7	7	1.073	4656
							ANN11651	14.97	15.91	-0.9401	0.9055	7	7	1.038	4656
							ANN15288	16.63	16.57	0.05955	0.9055	7	7	0.06577	4656
							ANN19018	16.17	16.65	-0.4797	0.9055	7	7	0.5298	4656
							ANN00705	16.34	17.18	-0.8475	0.9055	7	7	0.936	4656
							ANN16151	15.5	15.19	0.3045	0.9055	7	7	0.3363	4656
							ANN14210	16.87	15.54	1.323	0.9055	7	7	1.461	4656
							ANN11861	15.52	16.16	-0.638	0.9055	7	7	0.7047	4656
							ANN20215	17.48	16.23	1.252	0.9055	7	7	1.382	4656
							ANN13009	17.31	17.9	-0.5833	0.9055	7	7	0.6442	4656
							ANN01408	16.59	17.28	-0.6965	0.9055	7	7	0.7692	4656
							ANN04618	13.46	14.36	-0.8929	0.9055	7	7	0.9861	4656
							ANN16672	16.27	16.22	0.05152	0.9055	7	7	0.0569	4656
							ANN08499	17.57	16.4	1.164	0.9055	7	7	1.286	4656
							ANN10517	18.48	16.94	1.541	0.9055	7	7	1.702	4656
							ANN13339	15.91	17.15	-1.238	0.9055	7	7	1.367	4656
							ANN14435	16.47	16.38	0.0844	0.9055	7	7	0.09322	4656
							ANN05629	19.65	17.63	2.019	0.9055	7	7	2.23	4656
							ANN07384	17.27	16.94	0.3271	0.9055	7	7	0.3612	4656
							ANN04297	16.97	17.24	-0.2757	0.9055	7	7	0.3045	4656
							ANN14595	17.61	17.25	0.3642	0.9055	7	7	0.4022	4656
							ANN17337	17.08	15.79	1.292	0.9055	7	7	1.427	4656
							ANN23335	15.79	16.72	-0.9368	0.9055	7	7	1.035	4656
							ANN24000	15.66	17.09	-1.43	0.9055	7	7	1.579	4656
							ANN23986	19.26	19.11	0.145	0.9055	7	7	0.1601	4656
							ANN06280	17.27	17.42	-0.1448	0.9055	7	7	0.1599	4656
							ANN17468	16.79	17.51	-0.7151	0.9055	7	7	0.7898	4656
							ANN06308	17.26	17.71	-0.4495	0.9055	7	7	0.4965	4656
							ANN11101	16.06	16.7	-0.6397	0.9055	7	7	0.7065	4656
							ANN04564	15.25	16.52	-1.272	0.9055	7	7	1.405	4656
							ANN00066	17.1	17.48	-0.3837	0.9055	7	7	0.4238	4656
							ANN19004	18.01	18.68	-0.6754	0.9055	7	7	0.7459	4656
							ANN03781	16.72	15.56	1.165	0.9055	7	7	1.287	4656
							ANN17749	15.56	14.56	1.005	0.9055	7	7	1.11	4656
							ANN04819	16.78	17.24	-0.4596	0.9055	7	7	0.5076	4656
							ANN13767	16.93	18.54	-1.609	0.9055	7	7	1.777	4656
							ANN06843	15.47	16.54	-1.067	0.9055	7	7	1.179	4656
							ANN15899	18.3	17.86	0.4434	0.9055	7	7	0.4897	4656
							ANN17660	14.46	14.28	0.18	0.9055	7	7	0.1988	4656
							ANN09069	17.28	17.2	0.08434	0.9055	7	7	0.09314	4656
							ANN06657	19.54	18.97	0.5732	0.9055	7	7	0.633	4656
							ANN21803	17.83	16.85	0.9858	0.9055	7	7	1.089	4656
							ANN09826	19.36	18.31	1.058	0.9055	7	7	1.168	4656
							ANN10959	18.11	17.73	0.3731	0.9055	7	7	0.4121	4656
							ANN20361	19.66	17.55	2.116	0.9055	7	7	2.337	4656
							ANN23470	17.48	17.29	0.184	0.9055	7	7	0.2032	4656
							ANN13027	17.11	16.58	0.5341	0.9055	7	7	0.5899	4656
							ANN12402	17.68	16.78	0.8918	0.9055	7	7	0.9849	4656
							ANN19240	17.9	16.63	1.272	0.9055	7	7	1.405	4656
							ANN21810	18.06	17	1.056	0.9055	7	7	1.167	4656
							ANN17698	17.46	16.25	1.204	0.9055	7	7	1.33	4656
							ANN04619	16.55	17.15	-0.6035	0.9055	7	7	0.6666	4656
							ANN11807	16.78	18.46	-1.675	0.9055	7	7	1.85	4656
							ANN16686	18.66	18.95	-0.2916	0.9055	7	7	0.322	4656
							ANN04026	17.67	16.74	0.9321	0.9055	7	7	1.029	4656
							ANN06384	17.41	18.31	-0.8986	0.9055	7	7	0.9924	4656
							ANN08131	20.54	19.37	1.169	0.9055	7	7	1.291	4656
							ANN17471	16.16	16.46	-0.301	0.9055	7	7	0.3325	4656
							ANN12394	19.9	18.28	1.62	0.9055	7	7	1.789	4656
							ANN04429	17.18	16.44	0.7427	0.9055	7	7	0.8203	4656
							ANN23965	20.13	17.36	2.767	0.9055	7	7	3.055	4656
							ANN12399	20.19	18.71	1.482	0.9055	7	7	1.636	4656
							ANN16377	17.95	17.86	0.09559	0.9055	7	7	0.1056	4656
							ANN01600	14.76	15.9	-1.145	0.9055	7	7	1.265	4656
							ANN22454	19.39	17.19	2.205	0.9055	7	7	2.435	4656
							ANN00740	16.82	17.75	-0.9238	0.9055	7	7	1.02	4656
							ANN12221	17.9	18.24	-0.3404	0.9055	7	7	0.376	4656
							ANN17126	19.05	17.13	1.918	0.9055	7	7	2.118	4656
							ANN00579	18.05	16.94	1.109	0.9055	7	7	1.225	4656
							ANN23987	20.61	20.52	0.09103	0.9055	7	7	0.1005	4656
							ANN22455	19.93	17.95	1.984	0.9055	7	7	2.191	4656
							ANN00622	17.88	16.84	1.047	0.9055	7	7	1.156	4656
							ANN06822	17.79	18.59	-0.7995	0.9055	7	7	0.8829	4656
							ANN23518	18.39	18.32	0.07144	0.9055	7	7	0.0789	4656
							ANN16607	18.97	18.14	0.8255	0.9055	7	7	0.9118	4656
							ANN16661	19.55	18.84	0.7007	0.9055	7	7	0.7738	4656
							ANN20363	20.78	19.41	1.374	0.9055	7	7	1.517	4656
							ANN06515	21.15	19.93	1.218	0.9055	7	7	1.345	4656
							ANN11852	19.16	18.13	1.03	0.9055	7	7	1.138	4656
							ANN21809	20.61	18.84	1.768	0.9055	7	7	1.952	4656
							ANN04888	21.84	20.13	1.702	0.9055	7	7	1.88	4656
							ANN00057	20.69	19.01	1.683	0.9055	7	7	1.859	4656
							ANN03088	19.15	18.39	0.7601	0.9055	7	7	0.8394	4656
							ANN04412	19.22	18.47	0.7499	0.9055	7	7	0.8282	4656
							ANN16875	23.24	21.5	1.748	0.9055	7	7	1.93	4656
							ANN17700	18.74	17.7	1.042	0.9055	7	7	1.151	4656
							ANN04348	23.29	22.08	1.208	0.9055	7	7	1.334	4656
							ANN00056	22.86	20.98	1.88	0.9055	7	7	2.076	4656
							ANN00087	25.2	23.93	1.266	0.9055	7	7	1.398	4656

## Sheet: 5 - Eggnog annotation output
query	seed_ortholog	evalue	score	eggNOG_OGs	max_annot_lvl	COG_category	Description	Preferred_name	GOs	EC	KEGG_ko	KEGG_Pathway	KEGG_Module	KEGG_Reaction	KEGG_rclass	BRITE	KEGG_TC	CAZy	BiGG_Reaction	PFAMs
ANN00001	7213.XP_004525732.1	3.81e-13	79	KOG4193@1|root,KOG4193@2759|Eukaryota,39ZQZ@33154|Opisthokonta,3BBKI@33208|Metazoa,3E5I8@33213|Bilateria,42AJG@6656|Arthropoda,3SHQ6@50557|Insecta,44X0T@7147|Diptera	33208|Metazoa	S	G-protein coupled receptor activity. It is involved in the biological process described with	mth	GO:0000302,GO:0001505,GO:0001653,GO:0003674,GO:0004888,GO:0004930,GO:0005488,GO:0005515,GO:0005575,GO:0005623,GO:0005886,GO:0005887,GO:0006810,GO:0006836,GO:0006887,GO:0006950,GO:0006979,GO:0007154,GO:0007165,GO:0007186,GO:0007267,GO:0007268,GO:0007269,GO:0007275,GO:0007568,GO:0008150,GO:0008340,GO:0008528,GO:0009266,GO:0009408,GO:0009605,GO:0009628,GO:0009635,GO:0009636,GO:0009987,GO:0009991,GO:…	-	ko:K04599	-	-	-	-	ko00000,ko04030	-	-	-	7tm_1,7tm_2,Methuselah_N
ANN00002	121225.PHUM559570-PA	7.66e-153	494	KOG1075@1|root,KOG1075@2759|Eukaryota,39X6K@33154|Opisthokonta,3BK4A@33208|Metazoa,3CYZ9@33213|Bilateria,41X3S@6656|Arthropoda,3SHIN@50557|Insecta,3EDM0@33342|Paraneoptera	33208|Metazoa	S	reverse transcriptase	-	-	-	-	-	-	-	-	-	-	-	-	RVT_1
ANN00003	588596.U9SW89	0.000492	44.3	KOG1121@1|root,KOG1121@2759|Eukaryota,38TU4@33154|Opisthokonta,3P9F8@4751|Fungi	4751|Fungi	S	hAT family C-terminal dimerisation region	-	-	-	-	-	-	-	-	-	-	-	-	Dimer_Tnp_hAT
ANN00004	69319.XP_008551818.1	2.37e-19	88.6	COG2801@1|root,KOG0017@2759|Eukaryota,39TC6@33154|Opisthokonta,3BHT2@33208|Metazoa,3D2MB@33213|Bilateria,41VKT@6656|Arthropoda,3SQJD@50557|Insecta,46JND@7399|Hymenoptera	33208|Metazoa	L	nucleic acid binding	-	-	-	-	-	-	-	-	-	-	-	-	DUF1758,DUF1759,Peptidase_A17,rve
ANN00005	7425.NV16224-PA	8.92e-35	134	COG2124@1|root,KOG0158@2759|Eukaryota,38BTY@33154|Opisthokonta,3BF8S@33208|Metazoa,3CV2F@33213|Bilateria,41YJ6@6656|Arthropoda,3SKH6@50557|Insecta,46HSY@7399|Hymenoptera	33208|Metazoa	Q	cytochrome P450	-	-	-	ko:K14999,ko:K15003	-	-	-	-	ko00000,ko00199,ko01000	-	-	-	p450
ANN00006	136037.KDR10575	0	1559	KOG1851@1|root,KOG1851@2759|Eukaryota,38EI6@33154|Opisthokonta,3B9QR@33208|Metazoa,3CSTV@33213|Bilateria,41XG2@6656|Arthropoda,3SKF6@50557|Insecta	33208|Metazoa	S	Proteasome-substrate-size regulator, mid region	PSME4	GO:0000003,GO:0000502,GO:0003006,GO:0003674,GO:0005488,GO:0005515,GO:0005575,GO:0005622,GO:0005623,GO:0005634,GO:0005654,GO:0005737,GO:0005829,GO:0005839,GO:0006139,GO:0006259,GO:0006281,GO:0006323,GO:0006325,GO:0006338,GO:0006464,GO:0006508,GO:0006725,GO:0006807,GO:0006950,GO:0006974,GO:0006996,GO:0006997,GO:0007276,GO:0007281,GO:0007283,GO:0007286,GO:0007289,GO:0008047,GO:0008150,GO:0008152,GO:…	-	ko:K06699	ko03050,map03050	-	-	-	ko00000,ko00001,ko03051	-	-	-	BLM10_mid,DUF3437
ANN00008	7425.NV24097-PA	1.47e-07	55.5	KOG3509@1|root,KOG3509@2759|Eukaryota	2759|Eukaryota	S	calcium ion binding	-	-	-	-	-	-	-	-	-	-	-	-	Kazal_1,Kazal_2
ANN00009	136037.KDR15088	4.5e-07	52	2CXRQ@1|root,2RZ9T@2759|Eukaryota,3A4J4@33154|Opisthokonta,3BQHA@33208|Metazoa,3D99K@33213|Bilateria,420CE@6656|Arthropoda,3SRGD@50557|Insecta	33208|Metazoa	-	-	-	-	-	-	-	-	-	-	-	-	-	-	DDE_3
ANN00010	7070.TC005062-PA	3.85e-21	95.1	KOG1075@1|root,KOG1075@2759|Eukaryota,39X6K@33154|Opisthokonta,3BK4A@33208|Metazoa,3CYZ9@33213|Bilateria,41X3S@6656|Arthropoda,3SHIN@50557|Insecta	33208|Metazoa	S	reverse transcriptase	-	-	-	-	-	-	-	-	-	-	-	-	RVT_1
ANN00011	7159.AAEL017220-PA	1.01e-10	66.6	KOG4585@1|root,KOG4585@2759|Eukaryota,39THK@33154|Opisthokonta,3BGF1@33208|Metazoa,3D09T@33213|Bilateria,41Z3Y@6656|Arthropoda,3SIRQ@50557|Insecta,453W1@7147|Diptera,45JC4@7148|Nematocera	33208|Metazoa	L	DDE superfamily endonuclease	-	-	-	-	-	-	-	-	-	-	-	-	DDE_Tnp_4
ANN00012	7029.ACYPI084238-PA	2.72e-13	76.3	KOG1075@1|root,KOG1075@2759|Eukaryota,39X0S@33154|Opisthokonta,3BF48@33208|Metazoa,3D5JC@33213|Bilateria,41X08@6656|Arthropoda,3SJDR@50557|Insecta,3ECS1@33342|Paraneoptera	33208|Metazoa	S	Endonuclease-reverse transcriptase	-	-	2.4.1.17	ko:K00699,ko:K06515	ko00040,ko00053,ko00140,ko00830,ko00860,ko00980,ko00982,ko00983,ko01100,ko01110,ko05204,ko05231,map00040,map00053,map00140,map00830,map00860,map00980,map00982,map00983,map01100,map01110,map05204,map05231	M00014,M00129	R01383,R02358,R02389,R02478,R02502,R02902,R03091,R04352,R04353,R04354,R04683,R07106,R08259,R08261,R08262,R08263,R08615,R09426,R09427,R09428	RC00005,RC00033,RC00049,RC00059,RC00078,RC00171,RC00397,RC00523,RC00529,RC00708,RC02748	ko00000,ko00001,ko00002,ko01000,ko01003,ko02000,ko04090	2.A.92.1.1	GT1	-	Exo_endo_phos_2,PRE_C2HC,RVT_1
ANN00013	7029.ACYPI35088-PA	2.88e-16	83.2	KOG3105@1|root,KOG3105@2759|Eukaryota	2759|Eukaryota	CH	DNA binding	-	-	-	-	-	-	-	-	-	-	-	-	CENP-B_N,DDE_1,HTH_Tnp_Tc5
ANN00014	136037.KDR13327	5.14e-05	54.3	2E9JD@1|root,2SFX0@2759|Eukaryota,3AC5T@33154|Opisthokonta,3C394@33208|Metazoa,3DD0F@33213|Bilateria,421QK@6656|Arthropoda	33208|Metazoa	-	-	-	-	-	-	-	-	-	-	-	-	-	-	gag-asp_proteas
ANN00015	69319.XP_008546328.1	6.05e-12	71.2	KOG0685@1|root,KOG1075@1|root,KOG4585@1|root,KOG0685@2759|Eukaryota,KOG1075@2759|Eukaryota,KOG4585@2759|Eukaryota,39THK@33154|Opisthokonta,3BGF1@33208|Metazoa,3D09T@33213|Bilateria,41Z3Y@6656|Arthropoda,3SIRQ@50557|Insecta,46I4Y@7399|Hymenoptera	33208|Metazoa	L	DDE superfamily endonuclease	-	-	-	-	-	-	-	-	-	-	-	-	DDE_Tnp_4,KRAB
ANN00016	7029.ACYPI31316-PA	1.18e-18	92.8	COG5178@1|root,KOG1795@2759|Eukaryota,3ABVU@33154|Opisthokonta,3BVGY@33208|Metazoa,3DGS1@33213|Bilateria,422J6@6656|Arthropoda,3SR53@50557|Insecta	33208|Metazoa	A	U5 snRNA binding	-	-	-	-	-	-	-	-	-	-	-	-	-
ANN00017	7029.ACYPI55615-PA	1.99e-05	55.5	2EIK3@1|root,2SNZB@2759|Eukaryota,3AM0K@33154|Opisthokonta,3C0VQ@33208|Metazoa,3DH30@33213|Bilateria,422H6@6656|Arthropoda,3SR4I@50557|Insecta	33208|Metazoa	-	-	-	-	-	-	-	-	-	-	-	-	-	-	-
ANN00018	72558.CBQ67527	1.48e-13	75.1	2AIEU@1|root,2RZ4M@2759|Eukaryota,39Q8H@33154|Opisthokonta,3Q6E2@4751|Fungi,3V5GE@5204|Basidiomycota,3N58K@452284|Ustilaginomycotina	4751|Fungi	S	Transposase	-	-	-	-	-	-	-	-	-	-	-	-	DDE_3,HTH_Tnp_Tc3_2
ANN00019	69319.XP_008546333.1	2.99e-137	400	KOG3105@1|root,KOG3105@2759|Eukaryota,38HJW@33154|Opisthokonta,3BCG5@33208|Metazoa,3CXR0@33213|Bilateria,4234N@6656|Arthropoda,3SRX0@50557|Insecta	33208|Metazoa	BD	Putative DNA-binding domain in centromere protein B, mouse jerky and transposases.	-	-	-	-	-	-	-	-	-	-	-	-	CENP-B_N,DDE_1,HTH_Tnp_Tc5
ANN00020	6500.XP_005103931.1	3.61e-10	63.9	2D0FB@1|root,2SE02@2759|Eukaryota	2759|Eukaryota	-	-	-	-	-	-	-	-	-	-	-	-	-	-	DDE_3,Transposase_1
ANN00021	38654.XP_006029730.1	6.76e-13	76.6	2CXPK@1|root,2RYWI@2759|Eukaryota,3A0FF@33154|Opisthokonta,3BPTP@33208|Metazoa,3D6SN@33213|Bilateria,48FM6@7711|Chordata,49CCX@7742|Vertebrata	33208|Metazoa	S	Transposase (partial DDE domain)	-	-	2.1.1.43	ko:K11433	ko00310,map00310	-	R03875,R03938,R04866,R04867	RC00003,RC00060,RC00181,RC00496	ko00000,ko00001,ko01000,ko03036	-	-	-	DDE_3,HTH_Tnp_Tc3_2,Transposase_1
ANN00022	121225.PHUM025600-PA	9.6e-09	66.2	KOG1075@1|root,KOG1075@2759|Eukaryota,39X6K@33154|Opisthokonta,3BK4A@33208|Metazoa,3CYZ9@33213|Bilateria,41X3S@6656|Arthropoda,3SHIN@50557|Insecta,3EDM0@33342|Paraneoptera	33208|Metazoa	S	reverse transcriptase	-	-	-	-	-	-	-	-	-	-	-	-	RVT_1
ANN00025	7029.ACYPI34519-PA	2.19e-18	91.7	2CNDF@1|root,2QVE9@2759|Eukaryota,39T44@33154|Opisthokonta,3B9X6@33208|Metazoa,3D5K1@33213|Bilateria,422Q4@6656|Arthropoda,3SRBW@50557|Insecta	33208|Metazoa	-	-	-	-	-	-	-	-	-	-	-	-	-	-	-
ANN00026	7029.ACYPI34512-PA	1.17e-55	187	KOG4585@1|root,KOG4585@2759|Eukaryota	2759|Eukaryota	B	nuclease activity	-	-	-	-	-	-	-	-	-	-	-	-	DDE_Tnp_4
ANN00027	136037.KDR17168	2.24e-14	75.5	2CXPK@1|root,2RYWI@2759|Eukaryota,3A0FF@33154|Opisthokonta,3BPTP@33208|Metazoa,3D6SN@33213|Bilateria,420YM@6656|Arthropoda,3SN19@50557|Insecta	33208|Metazoa	-	-	-	-	2.1.1.43	ko:K11433	ko00310,map00310	-	R03875,R03938,R04866,R04867	RC00003,RC00060,RC00181,RC00496	ko00000,ko00001,ko01000,ko03036	-	-	-	DDE_3,HTH_Tnp_Tc3_2,Transposase_1
ANN00028	7425.NV16791-PA	3e-10	68.9	COG2801@1|root,KOG0017@2759|Eukaryota,38DPC@33154|Opisthokonta,3BI7U@33208|Metazoa,3CTS1@33213|Bilateria,41WYJ@6656|Arthropoda,3SH01@50557|Insecta	33208|Metazoa	L	Encoded by	-	-	-	-	-	-	-	-	-	-	-	-	DUF4219,RVT_2,Retrotran_gag_2,gag_pre-integrs,rve,zf-CCHC
ANN00029	981085.XP_010095473.1	4.89e-10	65.9	COG2801@1|root,KOG0017@2759|Eukaryota,37YE3@33090|Viridiplantae,3GNZM@35493|Streptophyta	35493|Streptophyta	L	transposition, RNA-mediated	-	-	-	-	-	-	-	-	-	-	-	-	rve
ANN00030	36914.XP_001527393.1	1.38e-08	59.3	COG2801@1|root,KOG0017@2759|Eukaryota,38DPC@33154|Opisthokonta,3NUZ7@4751|Fungi,3QNZW@4890|Ascomycota,3RTT4@4891|Saccharomycetes,47E39@766764|Debaryomycetaceae	4751|Fungi	L	Transposable element	-	-	-	-	-	-	-	-	-	-	-	-	RVT_2,Retrotran_gag_2,gag_pre-integrs,rve,zf-CCHC
ANN00031	6412.HelroP164225	0.00017	53.5	KOG1075@1|root,KOG1075@2759|Eukaryota	2759|Eukaryota	E	Ribonuclease H protein	-	-	-	ko:K14769	-	-	-	-	ko00000,ko03009	-	-	-	Exo_endo_phos_2,RVT_1
ANN00032	121225.PHUM025600-PA	1.5e-14	73.9	KOG1075@1|root,KOG1075@2759|Eukaryota,39X6K@33154|Opisthokonta,3BK4A@33208|Metazoa,3CYZ9@33213|Bilateria,41X3S@6656|Arthropoda,3SHIN@50557|Insecta,3EDM0@33342|Paraneoptera	33208|Metazoa	S	reverse transcriptase	-	-	-	-	-	-	-	-	-	-	-	-	RVT_1
ANN00036	121225.PHUM313690-PA	4.45e-49	181	KOG3515@1|root,KOG3515@2759|Eukaryota,39SG7@33154|Opisthokonta,3BCU0@33208|Metazoa,3D0EA@33213|Bilateria,41TNB@6656|Arthropoda,3SIR6@50557|Insecta,3ECEC@33342|Paraneoptera	33208|Metazoa	T	CD80-like C2-set immunoglobulin domain	-	-	-	-	-	-	-	-	-	-	-	-	C2-set_2,I-set,Ig_3,V-set,fn3,ig
ANN00037	7091.BGIBMGA012685-TA	2.06e-69	234	2DZKG@1|root,2S73U@2759|Eukaryota,3A9RG@33154|Opisthokonta,3BU9Z@33208|Metazoa,3DAJB@33213|Bilateria,422AX@6656|Arthropoda,3SQIV@50557|Insecta	33208|Metazoa	S	zinc finger	-	-	-	-	-	-	-	-	-	-	-	-	zf-CCHC
ANN00038	7029.ACYPI50162-PA	3.66e-50	192	2CMP4@1|root,2QR56@2759|Eukaryota,39VQX@33154|Opisthokonta,3BR69@33208|Metazoa,3D755@33213|Bilateria,4230R@6656|Arthropoda	33208|Metazoa	S	Pao retrotransposon peptidase	-	-	-	-	-	-	-	-	-	-	-	-	DUF1758,DUF1759,Peptidase_A17,RVT_1,rve
ANN00039	7029.ACYPI56312-PA	7.58e-50	196	KOG1075@1|root,KOG1075@2759|Eukaryota,39X0S@33154|Opisthokonta,3BF48@33208|Metazoa,3D5JC@33213|Bilateria,41X08@6656|Arthropoda,3SJDR@50557|Insecta	33208|Metazoa	G	Reverse transcriptase (RNA-dependent DNA polymerase)	-	-	2.4.1.17	ko:K00699,ko:K06515	ko00040,ko00053,ko00140,ko00830,ko00860,ko00980,ko00982,ko00983,ko01100,ko01110,ko05204,ko05231,map00040,map00053,map00140,map00830,map00860,map00980,map00982,map00983,map01100,map01110,map05204,map05231	M00014,M00129	R01383,R02358,R02389,R02478,R02502,R02902,R03091,R04352,R04353,R04354,R04683,R07106,R08259,R08261,R08262,R08263,R08615,R09426,R09427,R09428	RC00005,RC00033,RC00049,RC00059,RC00078,RC00171,RC00397,RC00523,RC00529,RC00708,RC02748	ko00000,ko00001,ko00002,ko01000,ko01003,ko02000,ko04090	2.A.92.1.1	GT1	-	Exo_endo_phos_2,PRE_C2HC,RVT_1
ANN00040	7029.ACYPI36386-PA	4.03e-22	107	2CN6C@1|root,2QU3U@2759|Eukaryota,38GGN@33154|Opisthokonta,3BC7U@33208|Metazoa,3DKI7@33213|Bilateria,422A5@6656|Arthropoda,3SQP0@50557|Insecta	33208|Metazoa	S	52 kDa repressor of the inhibitor of the protein	Prkrir	-	-	-	-	-	-	-	-	-	-	-	DUF4371,Dimer_Tnp_hAT,THAP
ANN00041	7460.GB46217-PA	1.77e-52	177	COG1048@1|root,KOG0452@2759|Eukaryota,38H94@33154|Opisthokonta,3BHF5@33208|Metazoa,3CS3T@33213|Bilateria,41WVH@6656|Arthropoda,3SFUJ@50557|Insecta,46K7H@7399|Hymenoptera	33208|Metazoa	AJ	Aconitase C-terminal domain	ACO1	GO:0000041,GO:0001067,GO:0001069,GO:0001101,GO:0001666,GO:0001703,GO:0001889,GO:0002262,GO:0002376,GO:0002520,GO:0002521,GO:0002573,GO:0003008,GO:0003012,GO:0003674,GO:0003676,GO:0003723,GO:0003729,GO:0003824,GO:0003994,GO:0005488,GO:0005506,GO:0005575,GO:0005622,GO:0005623,GO:0005737,GO:0005739,GO:0005783,GO:0005794,GO:0005829,GO:0006082,GO:0006101,GO:0006417,GO:0006725,GO:0006778,GO:0006779,GO:…	4.2.1.3	ko:K01681,ko:K22416	ko00020,ko00630,ko00720,ko01100,ko01110,ko01120,ko01130,ko01200,ko01210,ko01230,map00020,map00630,map00720,map01100,map01110,map01120,map01130,map01200,map01210,map01230	M00009,M00010,M00012,M00173,M00740	R01324,R01325,R01900	RC00497,RC00498,RC00618	br01601,ko00000,ko00001,ko00002,ko01000,ko03019	-	-	-	Aconitase,Aconitase_C
ANN00042	7029.ACYPI39797-PA	1.04e-42	167	KOG1075@1|root,KOG1075@2759|Eukaryota	2759|Eukaryota	E	Ribonuclease H protein	-	-	-	-	-	-	-	-	-	-	-	-	Exo_endo_phos_2,PRE_C2HC,RVT_1
ANN00043	136037.KDR19527	1.02e-104	310	28HE8@1|root,2QPSD@2759|Eukaryota,39RR5@33154|Opisthokonta,3BARW@33208|Metazoa,3CRFV@33213|Bilateria,41UXZ@6656|Arthropoda,3SJ0R@50557|Insecta	33208|Metazoa	S	Spastic paraplegia 21 (Autosomal recessive, Mast syndrome)	SPG21	GO:0002253,GO:0002376,GO:0002429,GO:0002682,GO:0002684,GO:0002757,GO:0002764,GO:0002768,GO:0003674,GO:0005102,GO:0005488,GO:0005515,GO:0005575,GO:0005622,GO:0005623,GO:0005737,GO:0005798,GO:0005829,GO:0007154,GO:0007165,GO:0007166,GO:0008150,GO:0009987,GO:0012505,GO:0023052,GO:0030133,GO:0030135,GO:0030136,GO:0030140,GO:0031410,GO:0031982,GO:0042609,GO:0043226,GO:0043227,GO:0043229,GO:0043231,GO:…	-	ko:K19367	ko04144,map04144	-	-	-	ko00000,ko00001	-	-	-	Abhydrolase_1
ANN00044	136037.KDR10571	1.98e-92	287	KOG4469@1|root,KOG4469@2759|Eukaryota,38GF1@33154|Opisthokonta,3BCEV@33208|Metazoa,3CZA6@33213|Bilateria,41XA0@6656|Arthropoda,3SH0G@50557|Insecta	33208|Metazoa	S	Retrograde Golgi transport protein RGP1	RGP1	GO:0000139,GO:0003674,GO:0005085,GO:0005088,GO:0005488,GO:0005515,GO:0005575,GO:0005622,GO:0005623,GO:0005737,GO:0005794,GO:0005802,GO:0005829,GO:0005886,GO:0006810,GO:0008150,GO:0009892,GO:0009894,GO:0009895,GO:0010605,GO:0012505,GO:0016020,GO:0016192,GO:0016197,GO:0016482,GO:0017016,GO:0017112,GO:0017137,GO:0019222,GO:0019899,GO:0031090,GO:0031267,GO:0031323,GO:0031324,GO:0031329,GO:0031330,GO:…	-	ko:K20477	-	-	-	-	ko00000,ko04131	-	-	-	Rgp1
ANN00045	136037.KDR10571	6.42e-63	203	KOG4469@1|root,KOG4469@2759|Eukaryota,38GF1@33154|Opisthokonta,3BCEV@33208|Metazoa,3CZA6@33213|Bilateria,41XA0@6656|Arthropoda,3SH0G@50557|Insecta	33208|Metazoa	S	Retrograde Golgi transport protein RGP1	RGP1	GO:0000139,GO:0003674,GO:0005085,GO:0005088,GO:0005488,GO:0005515,GO:0005575,GO:0005622,GO:0005623,GO:0005737,GO:0005794,GO:0005802,GO:0005829,GO:0005886,GO:0006810,GO:0008150,GO:0009892,GO:0009894,GO:0009895,GO:0010605,GO:0012505,GO:0016020,GO:0016192,GO:0016197,GO:0016482,GO:0017016,GO:0017112,GO:0017137,GO:0019222,GO:0019899,GO:0031090,GO:0031267,GO:0031323,GO:0031324,GO:0031329,GO:0031330,GO:…	-	ko:K20477	-	-	-	-	ko00000,ko04131	-	-	-	Rgp1
ANN00046	7460.GB55485-PA	8.59e-11	73.9	28IV5@1|root,2QR6U@2759|Eukaryota,39AV1@33154|Opisthokonta,3BHKF@33208|Metazoa,3CWB9@33213|Bilateria,41U02@6656|Arthropoda,3SMNP@50557|Insecta,46JPI@7399|Hymenoptera	33208|Metazoa	H	C-5 cytosine-specific DNA methylase	DNMT3A	GO:0000003,GO:0000122,GO:0000228,GO:0000278,GO:0000775,GO:0000785,GO:0000790,GO:0000791,GO:0000792,GO:0000803,GO:0000976,GO:0000981,GO:0001046,GO:0001047,GO:0001067,GO:0001101,GO:0001666,GO:0001741,GO:0003674,GO:0003676,GO:0003677,GO:0003682,GO:0003690,GO:0003700,GO:0003824,GO:0003886,GO:0005488,GO:0005515,GO:0005575,GO:0005622,GO:0005623,GO:0005634,GO:0005654,GO:0005694,GO:0005720,GO:0005737,GO:…	2.1.1.37	ko:K17398,ko:K17399	ko00270,ko01100,ko05206,map00270,map01100,map05206	M00035	R04858	RC00003,RC00332	ko00000,ko00001,ko00002,ko01000,ko03032,ko03036	-	-	-	DNA_methylase,PWWP
ANN00047	7029.ACYPI43338-PA	0.000244	47.4	KOG0752@1|root,KOG0752@2759|Eukaryota	2759|Eukaryota	U	mitochondrial transport	-	-	3.6.4.12	ko:K10742,ko:K14684,ko:K15084,ko:K15124	ko03030,map03030	-	-	-	ko00000,ko00001,ko01000,ko02000,ko03032	2.A.29,2.A.29.12.1,2.A.29.23	-	-	Mito_carr
ANN00048	6087.XP_004208470.1	3.9e-07	54.3	COG0507@1|root,KOG0987@2759|Eukaryota	2759|Eukaryota	L	G-quadruplex DNA unwinding	-	-	-	-	-	-	-	-	-	-	-	-	PIF1
ANN00049	136037.KDR22685	0	991	COG2319@1|root,KOG2394@2759|Eukaryota,38GEV@33154|Opisthokonta,3BDS4@33208|Metazoa,3CSCN@33213|Bilateria,41WR1@6656|Arthropoda,3SI6N@50557|Insecta	33208|Metazoa	S	WD40 repeats	WDR20	GO:0003674,GO:0005488,GO:0005515,GO:0006464,GO:0006508,GO:0006807,GO:0008150,GO:0008152,GO:0009893,GO:0009987,GO:0010468,GO:0010604,GO:0010628,GO:0016579,GO:0019222,GO:0019538,GO:0030162,GO:0031323,GO:0031325,GO:0031399,GO:0031401,GO:0032268,GO:0032270,GO:0032879,GO:0032880,GO:0036211,GO:0040012,GO:0040017,GO:0043170,GO:0043412,GO:0044237,GO:0044238,GO:0044260,GO:0044267,GO:0045862,GO:0048518,GO:…	-	-	-	-	-	-	-	-	-	-	WD40
ANN00051	12957.ACEP26874-PA	1.21e-69	235	2BPAQ@1|root,2S1RI@2759|Eukaryota,3A6D2@33154|Opisthokonta,3BSS4@33208|Metazoa,3D9CQ@33213|Bilateria,420T5@6656|Arthropoda,3SNRS@50557|Insecta	33208|Metazoa	-	-	-	-	-	-	-	-	-	-	-	-	-	-	Glyco_transf_92
ANN00052	136037.KDR06480	1.35e-21	97.8	COG2036@1|root,KOG1745@2759|Eukaryota,3A3ER@33154|Opisthokonta,3BRF5@33208|Metazoa,3E4DI@33213|Bilateria,42359@6656|Arthropoda,3SRXY@50557|Insecta	33208|Metazoa	B	Histone H3	CENPA	GO:0000070,GO:0000132,GO:0000226,GO:0000228,GO:0000278,GO:0000280,GO:0000281,GO:0000775,GO:0000776,GO:0000777,GO:0000778,GO:0000779,GO:0000780,GO:0000785,GO:0000786,GO:0000788,GO:0000790,GO:0000792,GO:0000793,GO:0000794,GO:0000819,GO:0000910,GO:0000939,GO:0003674,GO:0003676,GO:0003677,GO:0003682,GO:0003690,GO:0005488,GO:0005575,GO:0005622,GO:0005623,GO:0005634,GO:0005654,GO:0005694,GO:0005720,GO:…	-	ko:K11253,ko:K11495	ko05034,ko05202,ko05322,map05034,map05202,map05322	-	-	-	ko00000,ko00001,ko03036,ko04147	-	-	-	Histone
ANN00053	45351.EDO45488	0.000629	49.7	28J3J@1|root,2QRFM@2759|Eukaryota,38B8K@33154|Opisthokonta,3BM0N@33208|Metazoa	33208|Metazoa	S	Ubiquitin specific peptidase like 1	USPL1	GO:0003674,GO:0003824,GO:0005488,GO:0005515,GO:0005575,GO:0005622,GO:0005623,GO:0005634,GO:0005654,GO:0006464,GO:0006508,GO:0006807,GO:0006996,GO:0006997,GO:0008150,GO:0008152,GO:0008233,GO:0008234,GO:0008283,GO:0009987,GO:0015030,GO:0016043,GO:0016604,GO:0016787,GO:0016926,GO:0016929,GO:0018193,GO:0018205,GO:0019538,GO:0019783,GO:0030575,GO:0030576,GO:0031974,GO:0031981,GO:0032182,GO:0032183,GO:…	-	-	-	-	-	-	-	-	-	-	DUF4650,Peptidase_C98
ANN00054	103372.F4W864	5.02e-56	205	KOG1904@1|root,KOG1904@2759|Eukaryota,38G45@33154|Opisthokonta,3BGC5@33208|Metazoa,3CZBQ@33213|Bilateria,41Z47@6656|Arthropoda,3SKYH@50557|Insecta,46FBV@7399|Hymenoptera	33208|Metazoa	K	Lens epithelium-derived growth factor (LEDGF)	PSIP1	GO:0000228,GO:0000245,GO:0000375,GO:0000377,GO:0000395,GO:0000398,GO:0000785,GO:0000790,GO:0000792,GO:0003008,GO:0003674,GO:0003676,GO:0003677,GO:0003682,GO:0003690,GO:0003712,GO:0003713,GO:0005488,GO:0005515,GO:0005575,GO:0005622,GO:0005623,GO:0005634,GO:0005654,GO:0005694,GO:0005720,GO:0005737,GO:0005829,GO:0006139,GO:0006355,GO:0006357,GO:0006376,GO:0006396,GO:0006397,GO:0006725,GO:0006807,GO:…	-	-	-	-	-	-	-	-	-	-	LEDGF,PWWP
ANN00055	7029.ACYPI001040-PA	3.22e-132	456	2CMP4@1|root,2QR56@2759|Eukaryota,39VQX@33154|Opisthokonta,3BR69@33208|Metazoa,3D755@33213|Bilateria	33208|Metazoa	S	Pao retrotransposon peptidase	-	-	-	-	-	-	-	-	-	-	-	-	DUF1758,DUF1759,Peptidase_A17,rve
ANN00056	7070.TC013602-PA	1.03e-05	49.7	KOG4338@1|root,KOG4338@2759|Eukaryota,39VXC@33154|Opisthokonta,3BKCZ@33208|Metazoa,3D0XB@33213|Bilateria,41UXK@6656|Arthropoda,3SGMP@50557|Insecta	33208|Metazoa	S	nutrient reservoir activity	Vg	GO:0005575,GO:0005576	-	-	-	-	-	-	-	-	-	-	DUF1943,VWD,Vitellogenin_N
ANN00057	13249.RPRC013511-PA	4.12e-52	211	KOG4338@1|root,KOG4338@2759|Eukaryota,39VXC@33154|Opisthokonta,3BKCZ@33208|Metazoa,3D0XB@33213|Bilateria,41UXK@6656|Arthropoda,3SGMP@50557|Insecta,3EC06@33342|Paraneoptera	33208|Metazoa	I	DUF1943	Vg	GO:0005575,GO:0005576	-	-	-	-	-	-	-	-	-	-	DUF1943,VWD,Vitellogenin_N
ANN00058	7460.GB49544-PA	4.24e-20	103	KOG4338@1|root,KOG4338@2759|Eukaryota,39VXC@33154|Opisthokonta,3BKCZ@33208|Metazoa,3D0XB@33213|Bilateria,41UXK@6656|Arthropoda,3SGMP@50557|Insecta,46KCU@7399|Hymenoptera	33208|Metazoa	I	Lipoprotein amino terminal region	Vg	GO:0005575,GO:0005576	-	-	-	-	-	-	-	-	-	-	DUF1943,VWD,Vitellogenin_N
ANN00059	7091.BGIBMGA012685-TA	8.76e-58	198	2DZKG@1|root,2S73U@2759|Eukaryota,3A9RG@33154|Opisthokonta,3BU9Z@33208|Metazoa,3DAJB@33213|Bilateria,422AX@6656|Arthropoda,3SQIV@50557|Insecta	33208|Metazoa	S	zinc finger	-	-	-	-	-	-	-	-	-	-	-	-	zf-CCHC
ANN00060	7260.FBpp0239649	1.83e-27	102	KOG4618@1|root,KOG4618@2759|Eukaryota,3A5JY@33154|Opisthokonta,3BT5X@33208|Metazoa,3D9BF@33213|Bilateria,421DI@6656|Arthropoda,3SP8U@50557|Insecta,454CA@7147|Diptera,45YN1@7214|Drosophilidae	33208|Metazoa	O	coiled-coil-helix-coiled-coil-helix domain containing 7	CHCHD7	-	-	-	-	-	-	-	-	-	-	-	-
ANN00061	69319.XP_008553167.1	3.29e-10	68.2	2CWTA@1|root,2RV75@2759|Eukaryota,38WQJ@33154|Opisthokonta,3C6CU@33208|Metazoa,3DME6@33213|Bilateria,42CM4@6656|Arthropoda,3SY8M@50557|Insecta,46MJ3@7399|Hymenoptera	69319.XP_008553167.1|-	-	-	-	-	-	-	-	-	-	-	-	-	-	-	-
ANN00064	7029.ACYPI56535-PA	2.67e-34	145	KOG1075@1|root,KOG1075@2759|Eukaryota,39X0S@33154|Opisthokonta,3BF48@33208|Metazoa,3D5JC@33213|Bilateria	33208|Metazoa	L	RNA-directed DNA polymerase from mobile element jockey-like	-	-	2.4.1.17	ko:K00699	ko00040,ko00053,ko00140,ko00830,ko00860,ko00980,ko00982,ko00983,ko01100,ko01110,ko05204,map00040,map00053,map00140,map00830,map00860,map00980,map00982,map00983,map01100,map01110,map05204	M00014,M00129	R01383,R02358,R02389,R02478,R02502,R02902,R03091,R04352,R04353,R04354,R04683,R07106,R08259,R08261,R08262,R08263,R08615,R09426,R09427,R09428	RC00005,RC00033,RC00049,RC00059,RC00078,RC00171,RC00397,RC00523,RC00529,RC00708,RC02748	ko00000,ko00001,ko00002,ko01000,ko01003	-	GT1	-	Exo_endo_phos,Exo_endo_phos_2,PRE_C2HC,RVT_1
ANN00065	680646.RMDY18_12840	0.000356	50.4	2F0YT@1|root,33U0F@2|Bacteria	2|Bacteria	-	-	-	-	-	-	-	-	-	-	-	-	-	-	-
ANN00066	136037.KDR11062	0	888	COG0055@1|root,KOG1350@2759|Eukaryota,38CQ6@33154|Opisthokonta,3BAHK@33208|Metazoa,3CV2G@33213|Bilateria,41UH5@6656|Arthropoda,3SI8U@50557|Insecta	33208|Metazoa	C	Produces ATP from ADP in the presence of a proton gradient across the membrane	ATP5B	GO:0000003,GO:0000166,GO:0000275,GO:0001525,GO:0001568,GO:0001944,GO:0002119,GO:0002164,GO:0003006,GO:0003008,GO:0003674,GO:0003824,GO:0005102,GO:0005215,GO:0005488,GO:0005509,GO:0005515,GO:0005524,GO:0005575,GO:0005622,GO:0005623,GO:0005737,GO:0005739,GO:0005740,GO:0005743,GO:0005753,GO:0005754,GO:0005759,GO:0005886,GO:0005929,GO:0006091,GO:0006119,GO:0006139,GO:0006163,GO:0006164,GO:0006629,GO:…	3.6.3.14	ko:K02133	ko00190,ko01100,ko04714,ko05010,ko05012,ko05016,map00190,map01100,map04714,map05010,map05012,map05016	M00158	-	-	ko00000,ko00001,ko00002,ko01000	3.A.2.1	-	-	ATP-synt_ab,ATP-synt_ab_N
ANN00067	7029.ACYPI40855-PA	4.95e-15	77.4	2CXRQ@1|root,2RZ9T@2759|Eukaryota,3A4J4@33154|Opisthokonta,3BZQD@33208|Metazoa,3DGDT@33213|Bilateria,422C4@6656|Arthropoda,3SR3G@50557|Insecta	33154|Opisthokonta	S	DDE superfamily endonuclease	-	-	-	-	-	-	-	-	-	-	-	-	DDE_3
ANN00068	121225.PHUM091300-PA	3e-27	114	KOG1075@1|root,KOG1075@2759|Eukaryota,39X6K@33154|Opisthokonta,3BK4A@33208|Metazoa,3CYZ9@33213|Bilateria,41X3S@6656|Arthropoda,3SHIN@50557|Insecta	33208|Metazoa	S	reverse transcriptase	-	-	-	-	-	-	-	-	-	-	-	-	RVT_1
ANN00069	136037.KDR13952	3.67e-90	289	KOG2210@1|root,KOG2210@2759|Eukaryota,38EWS@33154|Opisthokonta,3BB7W@33208|Metazoa,3CW46@33213|Bilateria,429ZX@6656|Arthropoda,3SZEZ@50557|Insecta	33208|Metazoa	T	Oxysterol-binding protein	OSBPL10	GO:0001786,GO:0003674,GO:0005215,GO:0005319,GO:0005488,GO:0005496,GO:0005543,GO:0005548,GO:0005575,GO:0005622,GO:0005623,GO:0005634,GO:0005654,GO:0005737,GO:0005794,GO:0005829,GO:0006575,GO:0006629,GO:0006644,GO:0006650,GO:0006658,GO:0006793,GO:0006796,GO:0006807,GO:0006810,GO:0006811,GO:0006820,GO:0006869,GO:0008150,GO:0008152,GO:0008289,GO:0009987,GO:0010876,GO:0010883,GO:0010884,GO:0010889,GO:…	-	ko:K20465	-	-	-	-	ko00000,ko04131	-	-	-	Oxysterol_BP,PH,PH_8
ANN00071	136037.KDR08481	8.72e-51	179	KOG0724@1|root,KOG0724@2759|Eukaryota,38C3A@33154|Opisthokonta,3BDHM@33208|Metazoa,3CYGW@33213|Bilateria,41U66@6656|Arthropoda,3SI89@50557|Insecta	33208|Metazoa	K	DNA- binding	DNAJC2	GO:0000981,GO:0001558,GO:0001671,GO:0003674,GO:0003682,GO:0003700,GO:0005488,GO:0005515,GO:0005575,GO:0005622,GO:0005623,GO:0005634,GO:0005635,GO:0005654,GO:0005737,GO:0005829,GO:0006139,GO:0006259,GO:0006260,GO:0006355,GO:0006357,GO:0006457,GO:0006458,GO:0006725,GO:0006807,GO:0008047,GO:0008150,GO:0008152,GO:0009058,GO:0009059,GO:0009889,GO:0009890,GO:0009891,GO:0009892,GO:0009893,GO:0009987,GO:…	-	ko:K09522	-	-	-	-	ko00000,ko03110	-	-	-	DnaJ,Myb_DNA-binding,RAC_head
ANN00072	136037.KDR19103	3.16e-83	281	KOG2021@1|root,KOG2021@2759|Eukaryota,38DUH@33154|Opisthokonta,3BCUQ@33208|Metazoa,3CT5N@33213|Bilateria,41TKW@6656|Arthropoda,3SQCP@50557|Insecta	33208|Metazoa	JUY	Exportin 1-like protein	XPOT	GO:0000049,GO:0003674,GO:0003676,GO:0003723,GO:0005488,GO:0005515,GO:0005575,GO:0005622,GO:0005623,GO:0005634,GO:0005635,GO:0005643,GO:0005654,GO:0005737,GO:0005829,GO:0006403,GO:0006405,GO:0006409,GO:0006611,GO:0006810,GO:0006886,GO:0006913,GO:0008104,GO:0008150,GO:0008536,GO:0012505,GO:0015031,GO:0015833,GO:0015931,GO:0016363,GO:0017016,GO:0019899,GO:0031267,GO:0031503,GO:0031967,GO:0031974,GO:…	-	ko:K14288	ko03013,map03013	-	-	-	ko00000,ko00001,ko03016	-	-	-	IBN_N,Xpo1
ANN00073	136037.KDR20573	1.01e-290	820	KOG2778@1|root,KOG2778@2759|Eukaryota,39TSQ@33154|Opisthokonta,3BBWD@33208|Metazoa,3CV5M@33213|Bilateria,41V3G@6656|Arthropoda,3SKEV@50557|Insecta	33208|Metazoa	B	Polycomb group (PcG) protein. Catalytic component of the PR-DUB complex, a complex that specifically mediates deubiquitination of histone H2A monoubiquitinated at 'Lys-118' (H2AK118ub1). Does not deubiquitinate monoubiquitinated histone H2B. Required to maintain the transcriptionally repressive state of homeotic genes throughout development. The PR-DUB complex has weak or no activity toward 'Lys-…	BAP1	GO:0000228,GO:0000785,GO:0000790,GO:0001558,GO:0001776,GO:0001817,GO:0002262,GO:0002376,GO:0003002,GO:0003674,GO:0003682,GO:0003824,GO:0004843,GO:0005488,GO:0005575,GO:0005622,GO:0005623,GO:0005634,GO:0005654,GO:0005694,GO:0005737,GO:0005829,GO:0006325,GO:0006342,GO:0006355,GO:0006464,GO:0006508,GO:0006807,GO:0006996,GO:0007154,GO:0007165,GO:0007166,GO:0007219,GO:0007275,GO:0007350,GO:0007379,GO:…	3.4.19.12,3.6.4.13	ko:K08588,ko:K14779	-	-	-	-	ko00000,ko01000,ko01002,ko03009,ko04121	-	-	-	Peptidase_C12
ANN00074	10224.XP_006820974.1	4.39e-53	179	KOG4161@1|root,KOG4161@2759|Eukaryota,38WFY@33154|Opisthokonta,3BHWP@33208|Metazoa,3CSIS@33213|Bilateria	33208|Metazoa	BK	pyrimidine-specific mismatch base pair DNA N-glycosylase activity	MBD4	GO:0000075,GO:0000077,GO:0000278,GO:0000700,GO:0000785,GO:0003674,GO:0003676,GO:0003677,GO:0003690,GO:0003696,GO:0003824,GO:0004518,GO:0004519,GO:0004520,GO:0004536,GO:0005488,GO:0005575,GO:0005622,GO:0005623,GO:0005634,GO:0005654,GO:0005694,GO:0005737,GO:0006139,GO:0006220,GO:0006244,GO:0006259,GO:0006281,GO:0006284,GO:0006285,GO:0006304,GO:0006305,GO:0006306,GO:0006725,GO:0006753,GO:0006793,GO:…	-	ko:K10801	ko03410,map03410	-	-	-	ko00000,ko00001,ko01000,ko03036,ko03400	-	-	-	HhH-GPD,MBD
ANN00076	7029.ACYPI005327-PA	2.03e-273	797	COG2801@1|root,KOG0017@2759|Eukaryota,38F42@33154|Opisthokonta,3BA5H@33208|Metazoa,3CWAK@33213|Bilateria,41WI3@6656|Arthropoda,3SIRK@50557|Insecta,3EDAZ@33342|Paraneoptera	33208|Metazoa	L	gag-polyprotein putative aspartyl protease	-	-	-	-	-	-	-	-	-	-	-	-	Asp_protease_2,Baculo_F,RVT_1,Retrotrans_gag,gag-asp_proteas,rve,zf-H2C2
ANN00077	6087.XP_004208649.1	2.62e-55	185	2B477@1|root,2S0GD@2759|Eukaryota,3ACJ7@33154|Opisthokonta	2759|Eukaryota	S	zinc finger	-	-	-	-	-	-	-	-	-	-	-	-	-
ANN00080	13249.RPRC004561-PA	1.72e-72	231	2BDN0@1|root,2S130@2759|Eukaryota	2759|Eukaryota	-	-	-	-	-	-	-	-	-	-	-	-	-	-	Exo_endo_phos_2,RVT_1
ANN00081	136037.KDR20569	0	1734	KOG0292@1|root,KOG0292@2759|Eukaryota,38DFX@33154|Opisthokonta,3B9P2@33208|Metazoa,3CWTR@33213|Bilateria,41W43@6656|Arthropoda,3SJQK@50557|Insecta	33208|Metazoa	U	The coatomer is a cytosolic protein complex that binds to dilysine motifs and reversibly associates with Golgi non- clathrin-coated vesicles, which further mediate biosynthetic protein transport from the ER, via the Golgi up to the trans Golgi network	COPA	GO:0000003,GO:0000139,GO:0000280,GO:0000902,GO:0000910,GO:0003008,GO:0005575,GO:0005576,GO:0005615,GO:0005622,GO:0005623,GO:0005737,GO:0005783,GO:0005789,GO:0005793,GO:0005794,GO:0005798,GO:0005829,GO:0006810,GO:0006886,GO:0006888,GO:0006890,GO:0006891,GO:0006996,GO:0007049,GO:0007112,GO:0007140,GO:0007276,GO:0007586,GO:0007589,GO:0008104,GO:0008150,GO:0009653,GO:0009987,GO:0010883,GO:0012505,GO:…	-	ko:K05236	-	-	-	-	ko00000,ko04131,ko04147	-	-	-	COPI_C,Coatomer_WDAD,WD40
ANN00086	7955.ENSDARP00000106282	1.13e-140	466	KOG1075@1|root,KOG1075@2759|Eukaryota,39Y6T@33154|Opisthokonta,3BEGN@33208|Metazoa,3CZ7K@33213|Bilateria,48DPU@7711|Chordata,49A9G@7742|Vertebrata	33208|Metazoa	S	Reverse transcriptase (RNA-dependent DNA polymerase)	-	-	-	-	-	-	-	-	-	-	-	-	Exo_endo_phos_2,RVT_1
ANN00087	103372.F4WCP2	2.55e-173	612	KOG4338@1|root,KOG4338@2759|Eukaryota,39UJK@33154|Opisthokonta,3BMJD@33208|Metazoa,3CYW8@33213|Bilateria,41WQ0@6656|Arthropoda,3SFXD@50557|Insecta,46HE6@7399|Hymenoptera	33208|Metazoa	I	Domain of Unknown Function (DUF1081)	-	GO:0003674,GO:0005102,GO:0005215,GO:0005319,GO:0005488,GO:0005501,GO:0005504,GO:0005515,GO:0005575,GO:0005576,GO:0005615,GO:0005622,GO:0005623,GO:0005737,GO:0006810,GO:0006869,GO:0008017,GO:0008092,GO:0008150,GO:0008289,GO:0008589,GO:0009966,GO:0009967,GO:0010646,GO:0010647,GO:0010876,GO:0015631,GO:0019840,GO:0019841,GO:0019842,GO:0020037,GO:0023051,GO:0023056,GO:0030111,GO:0030139,GO:0030177,GO:…	-	ko:K06271	ko04015,ko04510,ko04611,ko05166,map04015,map04510,map04611,map05166	-	-	-	ko00000,ko00001,ko04147	-	-	-	DUF1081,DUF1943,VWD,Vitellogenin_N
ANN00089	121225.PHUM206780-PA	8.23e-23	107	KOG1721@1|root,KOG1721@2759|Eukaryota,399SE@33154|Opisthokonta,3BA1M@33208|Metazoa,3CXFB@33213|Bilateria,41Z14@6656|Arthropoda,3SMT6@50557|Insecta,3ED8Y@33342|Paraneoptera	33208|Metazoa	K	Zinc finger, C2H2 type	-	-	-	ko:K09204	-	-	-	-	ko00000,ko03000	-	-	-	zf-C2H2
ANN00091	7668.SPU_006965-tr	3.15e-08	58.2	2EHPE@1|root,2SNAA@2759|Eukaryota,3A991@33154|Opisthokonta,3BW52@33208|Metazoa	33208|Metazoa	-	-	-	-	-	-	-	-	-	-	-	-	-	-	-
ANN00092	7029.ACYPI42647-PA	2.84e-101	307	KOG4585@1|root,KOG4585@2759|Eukaryota	2759|Eukaryota	B	nuclease activity	-	-	-	-	-	-	-	-	-	-	-	-	DDE_Tnp_4
ANN00094	7897.ENSLACP00000011975	3.69e-11	69.7	KOG1075@1|root,KOG1075@2759|Eukaryota,39X6K@33154|Opisthokonta,3BK4A@33208|Metazoa,3CYZ9@33213|Bilateria,48RT4@7711|Chordata,49N6K@7742|Vertebrata	33208|Metazoa	S	Reverse transcriptase (RNA-dependent DNA polymerase)	-	-	-	-	-	-	-	-	-	-	-	-	RVT_1
ANN00095	6500.XP_005111329.1	1.24e-21	94	KOG0908@1|root,KOG0908@2759|Eukaryota,38B97@33154|Opisthokonta,3B9KF@33208|Metazoa,3CXKD@33213|Bilateria	33208|Metazoa	O	protein-disulfide reductase activity	TXNL1	GO:0003674,GO:0003824,GO:0004791,GO:0005575,GO:0005622,GO:0005623,GO:0005737,GO:0005829,GO:0006950,GO:0006979,GO:0008150,GO:0008152,GO:0009636,GO:0009987,GO:0015035,GO:0015036,GO:0016209,GO:0016491,GO:0016651,GO:0016667,GO:0016668,GO:0016671,GO:0019725,GO:0033554,GO:0034599,GO:0042221,GO:0042592,GO:0044424,GO:0044444,GO:0044464,GO:0045454,GO:0047134,GO:0050789,GO:0050794,GO:0050896,GO:0051716,GO:…	-	-	-	-	-	-	-	-	-	-	PITH,Thioredoxin
ANN00096	7425.NV22997-PA	1.94e-11	66.6	2CXYR@1|root,2S0S7@2759|Eukaryota,39ZC1@33154|Opisthokonta,3BU96@33208|Metazoa,3DEN1@33213|Bilateria	33208|Metazoa	-	-	-	-	-	-	-	-	-	-	-	-	-	-	-
ANN00097	7897.ENSLACP00000006567	2.01e-07	56.2	COG2801@1|root,KOG0017@2759|Eukaryota,38F42@33154|Opisthokonta,3BA5H@33208|Metazoa,3CZSS@33213|Bilateria,48AQP@7711|Chordata,48YUZ@7742|Vertebrata	33208|Metazoa	L	K02A2.6-like	-	-	-	-	-	-	-	-	-	-	-	-	RVT_1,rve,zf-H2C2
ANN00098	28377.ENSACAP00000023017	4.46e-20	94	2B31K@1|root,2S0E1@2759|Eukaryota,3A5SQ@33154|Opisthokonta,3BSWW@33208|Metazoa,3DB9K@33213|Bilateria,48JY2@7711|Chordata,49GTX@7742|Vertebrata	33208|Metazoa	-	-	-	-	-	-	-	-	-	-	-	-	-	-	-
ANN00099	7029.ACYPI33453-PA	3.54e-63	223	KOG4585@1|root,KOG4585@2759|Eukaryota,3A47U@33154|Opisthokonta,3BQSS@33208|Metazoa,3D76C@33213|Bilateria,4227Q@6656|Arthropoda,3SQJ8@50557|Insecta	33208|Metazoa	L	DDE superfamily endonuclease	-	-	-	ko:K13443	ko04142,ko04979,map04142,map04979	-	-	-	ko00000,ko00001,ko02000	2.A.6.6	-	-	DDE_Tnp_4
ANN00100	7370.XP_005189256.1	3.96e-12	72.8	298CU@1|root,2RFDD@2759|Eukaryota,39UY8@33154|Opisthokonta,3BI8K@33208|Metazoa,3D8AW@33213|Bilateria,42B2M@6656|Arthropoda,3T0G5@50557|Insecta	33208|Metazoa	S	Myb/SANT-like DNA-binding domain	MSANTD3	GO:0003674,GO:0005488,GO:0005515,GO:0042802	-	-	-	-	-	-	-	-	-	-	Myb_DNA-bind_5,Retrotrans_gag
ANN00101	7070.TC005286-PA	0.000492	46.6	KOG1075@1|root,KOG1075@2759|Eukaryota,39X6K@33154|Opisthokonta	33154|Opisthokonta	S	Reverse transcriptase (RNA-dependent DNA polymerase)	-	-	-	-	-	-	-	-	-	-	-	-	RVT_1
ANN00102	136037.KDR13155	8.99e-05	47.4	2CTUA@1|root,2S4CJ@2759|Eukaryota	2759|Eukaryota	-	-	-	-	-	-	-	-	-	-	-	-	-	-	-
ANN00103	7029.ACYPI066334-PA	5.28e-38	145	KOG4585@1|root,KOG4585@2759|Eukaryota,39THK@33154|Opisthokonta,3BGF1@33208|Metazoa,3D09T@33213|Bilateria,41Z3Y@6656|Arthropoda,3SIRQ@50557|Insecta	33208|Metazoa	L	DDE superfamily endonuclease	-	-	-	-	-	-	-	-	-	-	-	-	DDE_Tnp_4
ANN00104	136037.KDR16971	9.13e-16	84.7	2C8Z3@1|root,2S8A0@2759|Eukaryota,3AAMF@33154|Opisthokonta,3BUF8@33208|Metazoa,3DAK2@33213|Bilateria,421EI@6656|Arthropoda,3SPCK@50557|Insecta	33208|Metazoa	K	Alcohol dehydrogenase transcription factor Myb/SANT-like	-	GO:0001098,GO:0001099,GO:0003674,GO:0003700,GO:0003712,GO:0003713,GO:0005488,GO:0005515,GO:0005575,GO:0005622,GO:0005623,GO:0005634,GO:0006355,GO:0008150,GO:0009889,GO:0009891,GO:0009893,GO:0010468,GO:0010556,GO:0010557,GO:0010604,GO:0019219,GO:0019222,GO:0031323,GO:0031325,GO:0031326,GO:0031328,GO:0043226,GO:0043227,GO:0043229,GO:0043231,GO:0044424,GO:0044464,GO:0045935,GO:0048518,GO:0048522,GO:…	-	-	-	-	-	-	-	-	-	-	BESS,MADF_DNA_bdg
ANN00105	7070.TC005062-PA	4.17e-22	103	KOG1075@1|root,KOG1075@2759|Eukaryota,39X6K@33154|Opisthokonta,3BK4A@33208|Metazoa,3CYZ9@33213|Bilateria,41X3S@6656|Arthropoda,3SHIN@50557|Insecta	33208|Metazoa	S	reverse transcriptase	-	-	-	-	-	-	-	-	-	-	-	-	RVT_1
ANN00106	8364.ENSXETP00000062510	4.36e-10	65.9	KOG4740@1|root,KOG4740@2759|Eukaryota,3A14S@33154|Opisthokonta,3BPYG@33208|Metazoa,3D6ZJ@33213|Bilateria,48G8B@7711|Chordata,49DA1@7742|Vertebrata	33208|Metazoa	S	proton channel activity	-	-	-	-	-	-	-	-	-	-	-	-	DDE_3,HTH_23,HTH_29,HTH_38,HTH_Tnp_Tc3_2
ANN00108	7029.ACYPI40185-PA	8.24e-27	117	28ZQM@1|root,2R6J9@2759|Eukaryota,39SUH@33154|Opisthokonta,3BF4U@33208|Metazoa,3D3MP@33213|Bilateria,41U64@6656|Arthropoda,3SKJU@50557|Insecta,3EBZP@33342|Paraneoptera	33208|Metazoa	S	Domain of unknown function (DUF4371)	-	-	-	-	-	-	-	-	-	-	-	-	DUF4371
ANN00110	7897.ENSLACP00000011975	8.15e-63	225	KOG1075@1|root,KOG1075@2759|Eukaryota,39X6K@33154|Opisthokonta,3BK4A@33208|Metazoa,3CYZ9@33213|Bilateria,48RT4@7711|Chordata,49N6K@7742|Vertebrata	33208|Metazoa	S	Reverse transcriptase (RNA-dependent DNA polymerase)	-	-	-	-	-	-	-	-	-	-	-	-	RVT_1
ANN00111	7029.ACYPI52973-PA	6.81e-68	238	28PS4@1|root,2QWEM@2759|Eukaryota,39STS@33154|Opisthokonta,3BM2D@33208|Metazoa,3D4ZE@33213|Bilateria,420QK@6656|Arthropoda,3SNGI@50557|Insecta	33208|Metazoa	S	Transposase IS4	-	-	-	-	-	-	-	-	-	-	-	-	DDE_Tnp_1_7,Tnp_zf-ribbon_2
ANN00112	7070.TC010314-PA	1.77e-101	341	COG2801@1|root,KOG0017@2759|Eukaryota,38F42@33154|Opisthokonta,3BA5H@33208|Metazoa,3CWAK@33213|Bilateria,41WI3@6656|Arthropoda,3SIRK@50557|Insecta	33208|Metazoa	O	K02A2.6-like	-	-	-	-	-	-	-	-	-	-	-	-	Baculo_F,RVT_1,rve,zf-H2C2
ANN00113	7070.TC004195-PA	1.84e-06	54.7	COG2801@1|root,KOG0017@2759|Eukaryota,38F42@33154|Opisthokonta,3BA5H@33208|Metazoa,3CWAK@33213|Bilateria,41WI3@6656|Arthropoda,3SIRK@50557|Insecta	33208|Metazoa	O	K02A2.6-like	-	-	-	-	-	-	-	-	-	-	-	-	RVP,RVP_2,RVT_1,rve
ANN00114	7029.ACYPI32964-PA	1.81e-05	50.1	COG2801@1|root,KOG0017@2759|Eukaryota,38F42@33154|Opisthokonta,3BA5H@33208|Metazoa,3CWAK@33213|Bilateria,41WI3@6656|Arthropoda,3SIRK@50557|Insecta,3ECJT@33342|Paraneoptera	33208|Metazoa	O	K02A2.6-like	-	-	-	-	-	-	-	-	-	-	-	-	RVP_2,RVT_1,gag-asp_proteas,rve
ANN00116	27923.ML08883a-PA	9.68e-24	116	KOG0977@1|root,KOG1075@1|root,KOG0977@2759|Eukaryota,KOG1075@2759|Eukaryota,3AB3G@33154|Opisthokonta,3BQKC@33208|Metazoa	33154|Opisthokonta	O	Reverse transcriptase (RNA-dependent DNA polymerase)	-	-	-	-	-	-	-	-	-	-	-	-	2OG-FeII_Oxy_2,RVT_1
ANN00117	6087.XP_004208744.1	0.000337	49.7	29JW6@1|root,2RT4W@2759|Eukaryota,3AU11@33154|Opisthokonta	6087.XP_004208744.1|-	-	-	-	-	-	-	-	-	-	-	-	-	-	-	-
ANN00118	7029.ACYPI082901-PA	1.01e-21	99.8	2ECJA@1|root,2SIDR@2759|Eukaryota,3AHH2@33154|Opisthokonta,3BZN9@33208|Metazoa,3DDCY@33213|Bilateria	33208|Metazoa	-	-	-	-	-	-	-	-	-	-	-	-	-	-	-
ANN00119	8010.XP_010866846.1	4.33e-11	69.3	28PUT@1|root,2QWHD@2759|Eukaryota,38EA4@33154|Opisthokonta,3BMU4@33208|Metazoa,3CZSB@33213|Bilateria,48G9Q@7711|Chordata,49KX8@7742|Vertebrata,4A9HZ@7898|Actinopterygii	33208|Metazoa	S	Transposase IS4	-	-	-	-	-	-	-	-	-	-	-	-	DDE_Tnp_1_7,Tnp_zf-ribbon_2
ANN00120	7029.ACYPI072008-PA	9.35e-62	210	KOG4585@1|root,KOG4585@2759|Eukaryota,3A47U@33154|Opisthokonta,3BQSS@33208|Metazoa,3D76C@33213|Bilateria,4227Q@6656|Arthropoda,3SQJ8@50557|Insecta	33208|Metazoa	L	DDE superfamily endonuclease	-	-	-	ko:K13443	ko04142,ko04979,map04142,map04979	-	-	-	ko00000,ko00001,ko02000	2.A.6.6	-	-	DDE_Tnp_4
ANN00122	7070.TC010626-PA	2.87e-06	55.1	KOG1075@1|root,KOG1075@2759|Eukaryota,39XQM@33154|Opisthokonta,3C5V0@33208|Metazoa,3E40Z@33213|Bilateria,41YJN@6656|Arthropoda,3SHB9@50557|Insecta	33208|Metazoa	S	Reverse transcriptase (RNA-dependent DNA polymerase)	-	-	-	-	-	-	-	-	-	-	-	-	RVT_1
ANN00123	7425.NV11465-PA	2.71e-15	87.4	COG0514@1|root,KOG0351@2759|Eukaryota,38DX0@33154|Opisthokonta,3BCRK@33208|Metazoa,3CU2E@33213|Bilateria,41WA0@6656|Arthropoda,3SGI0@50557|Insecta,46DPE@7399|Hymenoptera	33208|Metazoa	A	RQC	BLM	GO:0000003,GO:0000018,GO:0000019,GO:0000075,GO:0000077,GO:0000079,GO:0000166,GO:0000217,GO:0000228,GO:0000278,GO:0000280,GO:0000400,GO:0000403,GO:0000405,GO:0000723,GO:0000724,GO:0000725,GO:0000726,GO:0000729,GO:0000731,GO:0000732,GO:0000733,GO:0000781,GO:0000793,GO:0000794,GO:0000795,GO:0000800,GO:0001325,GO:0001673,GO:0001775,GO:0001932,GO:0002039,GO:0002376,GO:0002520,GO:0002521,GO:0002682,GO:…	3.6.4.12	ko:K10901	ko03440,ko03460,map03440,map03460	M00295,M00414	-	-	ko00000,ko00001,ko00002,ko01000,ko03032,ko03400	-	-	-	BDHCT,BDHCT_assoc,BLM_N,DEAD,HRDC,Helicase_C,RQC,RecQ_Zn_bind
ANN00124	7029.ACYPI001797-PA	4.43e-79	262	KOG3105@1|root,KOG3105@2759|Eukaryota	2759|Eukaryota	CH	DNA binding	-	-	-	-	-	-	-	-	-	-	-	-	DDE_1,HTH_psq
ANN00125	7029.ACYPI067990-PA	1.38e-14	78.2	2CW1B@1|root,2RTDF@2759|Eukaryota,39MVT@33154|Opisthokonta,3CPFB@33208|Metazoa,3DHRM@33213|Bilateria,421N0@6656|Arthropoda,3SRD0@50557|Insecta,3ECT3@33342|Paraneoptera	7029.ACYPI067990-PA|-	-	-	-	-	-	-	-	-	-	-	-	-	-	-	-
ANN00126	7029.ACYPI069747-PA	6.6e-41	155	2CNDJ@1|root,2QVFB@2759|Eukaryota,39MN8@33154|Opisthokonta,3CP8H@33208|Metazoa,3E5D2@33213|Bilateria,42APD@6656|Arthropoda	33208|Metazoa	S	Transposase IS4	-	-	-	-	-	-	-	-	-	-	-	-	DDE_Tnp_1_7
ANN00127	6087.XP_004210681.1	2.58e-08	63.5	KOG4550@1|root,KOG4550@2759|Eukaryota,39KK5@33154|Opisthokonta,3BC2U@33208|Metazoa	33208|Metazoa	T	integrin alpha FG-GAP repeat containing 1	ITFG1	GO:0005575,GO:0005623,GO:0005886,GO:0016020,GO:0016324,GO:0016328,GO:0044425,GO:0044459,GO:0044464,GO:0045177,GO:0071944,GO:0098590	-	ko:K17257	-	-	-	-	ko00000,ko04147	-	-	-	VCBS
ANN00129	144197.XP_008300937.1	2.07e-219	617	COG5023@1|root,KOG1375@2759|Eukaryota,38EHS@33154|Opisthokonta,3BDQF@33208|Metazoa,3CSPW@33213|Bilateria,482T5@7711|Chordata,48VYX@7742|Vertebrata,4A5X7@7898|Actinopterygii	33208|Metazoa	Z	Tubulin is the major constituent of microtubules. It binds two moles of GTP, one at an exchangeable site on the beta chain and one at a non-exchangeable site on the alpha chain	TUBB4A	GO:0000086,GO:0000278,GO:0003674,GO:0005488,GO:0005509,GO:0005575,GO:0005622,GO:0005623,GO:0005737,GO:0005829,GO:0005856,GO:0005874,GO:0005929,GO:0005930,GO:0006996,GO:0007049,GO:0007346,GO:0008150,GO:0009987,GO:0010389,GO:0010564,GO:0010639,GO:0015630,GO:0016043,GO:0022402,GO:0022406,GO:0022607,GO:0030030,GO:0030031,GO:0030424,GO:0031110,GO:0031111,GO:0031113,GO:0031115,GO:0031333,GO:0032271,GO:…	-	ko:K07375	ko04145,ko04540,ko05130,map04145,map04540,map05130	-	-	-	ko00000,ko00001,ko03036,ko04147,ko04812	-	-	-	Tubulin,Tubulin_C
ANN00130	7460.GB50063-PA	9e-80	268	KOG4155@1|root,KOG4155@2759|Eukaryota,38BFY@33154|Opisthokonta,3BEWB@33208|Metazoa,3D1Q8@33213|Bilateria,41W37@6656|Arthropoda,3SGZV@50557|Insecta,46G7W@7399|Hymenoptera	33208|Metazoa	S	WD domain, G-beta repeat	DCAF10	GO:0000151,GO:0005575,GO:0005622,GO:0005623,GO:0005634,GO:0005654,GO:0006464,GO:0006807,GO:0008150,GO:0008152,GO:0009987,GO:0019538,GO:0031461,GO:0031974,GO:0031981,GO:0032991,GO:0036211,GO:0043170,GO:0043226,GO:0043227,GO:0043229,GO:0043231,GO:0043233,GO:0043412,GO:0043687,GO:0044237,GO:0044238,GO:0044260,GO:0044267,GO:0044422,GO:0044424,GO:0044428,GO:0044446,GO:0044464,GO:0070013,GO:0071704,GO:…	-	ko:K11802	-	-	-	-	ko00000,ko04121	-	-	-	WD40
ANN00136	51511.ENSCSAVP00000018851	2.24e-41	149	COG5053@1|root,KOG1670@2759|Eukaryota,39SFW@33154|Opisthokonta,3BEYV@33208|Metazoa,3CXIH@33213|Bilateria,481MJ@7711|Chordata	33208|Metazoa	J	eukaryotic initiation factor 4G binding	EIF4E	GO:0000003,GO:0000082,GO:0000278,GO:0000280,GO:0000339,GO:0000340,GO:0000910,GO:0000932,GO:0001558,GO:0001662,GO:0002181,GO:0002183,GO:0002191,GO:0002209,GO:0003006,GO:0003674,GO:0003676,GO:0003723,GO:0003743,GO:0005488,GO:0005515,GO:0005575,GO:0005622,GO:0005623,GO:0005634,GO:0005737,GO:0005829,GO:0005845,GO:0006139,GO:0006323,GO:0006403,GO:0006405,GO:0006406,GO:0006412,GO:0006413,GO:0006417,GO:…	-	ko:K03259	ko01521,ko03013,ko04066,ko04150,ko04151,ko04211,ko04910,map01521,map03013,map04066,map04150,map04151,map04211,map04910	M00428	-	-	ko00000,ko00001,ko00002,ko03012,ko03019	-	-	-	IF4E
ANN00137	7719.XP_002126987.1	1.71e-34	135	COG5053@1|root,KOG1670@2759|Eukaryota,39SFW@33154|Opisthokonta,3BEYV@33208|Metazoa,3CXIH@33213|Bilateria,481MJ@7711|Chordata	33208|Metazoa	J	eukaryotic initiation factor 4G binding	EIF4E	GO:0000003,GO:0000082,GO:0000278,GO:0000280,GO:0000339,GO:0000340,GO:0000910,GO:0000932,GO:0001558,GO:0001662,GO:0002181,GO:0002183,GO:0002191,GO:0002209,GO:0003006,GO:0003674,GO:0003676,GO:0003723,GO:0003743,GO:0005488,GO:0005515,GO:0005575,GO:0005622,GO:0005623,GO:0005634,GO:0005737,GO:0005829,GO:0005845,GO:0006139,GO:0006323,GO:0006403,GO:0006405,GO:0006406,GO:0006412,GO:0006413,GO:0006417,GO:…	-	ko:K03259	ko01521,ko03013,ko04066,ko04150,ko04151,ko04211,ko04910,map01521,map03013,map04066,map04150,map04151,map04211,map04910	M00428	-	-	ko00000,ko00001,ko00002,ko03012,ko03019	-	-	-	IF4E
ANN00138	400682.PAC_15727184	1.37e-13	81.3	COG2801@1|root,KOG0017@2759|Eukaryota,3A25R@33154|Opisthokonta,3BQ0A@33208|Metazoa	33208|Metazoa	L	Integrase core domain	-	-	-	-	-	-	-	-	-	-	-	-	RVT_1,rve
ANN00139	6500.XP_005103931.1	7.29e-15	76.3	2D0FB@1|root,2SE02@2759|Eukaryota	2759|Eukaryota	-	-	-	-	-	-	-	-	-	-	-	-	-	-	DDE_3,Transposase_1
ANN00143	7070.TC011220-PA	6.14e-249	763	COG2801@1|root,KOG0017@2759|Eukaryota,38F42@33154|Opisthokonta,3BA5H@33208|Metazoa,3CWAK@33213|Bilateria,41WI3@6656|Arthropoda,3SIRK@50557|Insecta	33208|Metazoa	O	K02A2.6-like	-	-	-	-	-	-	-	-	-	-	-	-	Baculo_F,RVT_1,rve,zf-H2C2
ANN00144	9606.ENSP00000423550	1.27e-68	261	COG0553@1|root,KOG0387@2759|Eukaryota,38BYH@33154|Opisthokonta,3BB1V@33208|Metazoa,3CTYM@33213|Bilateria,484BU@7711|Chordata,48XVI@7742|Vertebrata,3JCN1@40674|Mammalia,35IEU@314146|Euarchontoglires,4MBCW@9443|Primates,4N20K@9604|Hominidae	33208|Metazoa	K	transcription elongation from RNA polymerase I promoter	ERCC6	GO:0000166,GO:0001932,GO:0001934,GO:0003674,GO:0003676,GO:0003677,GO:0003682,GO:0003824,GO:0005488,GO:0005515,GO:0005524,GO:0005575,GO:0005622,GO:0005623,GO:0005634,GO:0005654,GO:0005730,GO:0006139,GO:0006259,GO:0006281,GO:0006283,GO:0006284,GO:0006289,GO:0006351,GO:0006355,GO:0006366,GO:0006725,GO:0006807,GO:0006950,GO:0006974,GO:0006979,GO:0008022,GO:0008023,GO:0008047,GO:0008094,GO:0008144,GO:…	-	ko:K10841	ko03420,map03420	-	-	-	ko00000,ko00001,ko03036,ko03400	-	-	-	Helicase_C,SNF2_N
ANN00145	7029.ACYPI45014-PA	2.95e-11	66.2	2D6S3@1|root,2T2U5@2759|Eukaryota,3AU8V@33154|Opisthokonta,3C4CY@33208|Metazoa,3DKIG@33213|Bilateria,423MG@6656|Arthropoda,3SSC0@50557|Insecta	33208|Metazoa	-	-	-	-	-	-	-	-	-	-	-	-	-	-	-
ANN00146	7159.AAEL017571-PA	1.46e-63	234	29KAX@1|root,2RTJT@2759|Eukaryota,38VQU@33154|Opisthokonta,3C60K@33208|Metazoa,3DM2E@33213|Bilateria,42341@6656|Arthropoda,3SRPZ@50557|Insecta	33208|Metazoa	-	-	-	-	-	-	-	-	-	-	-	-	-	-	-
ANN00148	7070.TC005210-PA	4.93e-25	107	KOG1744@1|root,KOG1744@2759|Eukaryota,3A1HW@33154|Opisthokonta,3BQEI@33208|Metazoa,3D6TM@33213|Bilateria,429TP@6656|Arthropoda,3SZ8J@50557|Insecta	33208|Metazoa	B	Histone-like transcription factor (CBF/NF-Y) and archaeal histone	-	GO:0000228,GO:0000785,GO:0000786,GO:0000788,GO:0000790,GO:0003674,GO:0003676,GO:0003677,GO:0005488,GO:0005575,GO:0005622,GO:0005623,GO:0005634,GO:0005694,GO:0006323,GO:0006325,GO:0006333,GO:0006334,GO:0006996,GO:0008150,GO:0009987,GO:0016043,GO:0022607,GO:0031497,GO:0031974,GO:0031981,GO:0032991,GO:0032993,GO:0034622,GO:0034728,GO:0043226,GO:0043227,GO:0043228,GO:0043229,GO:0043231,GO:0043232,GO:…	-	ko:K11252,ko:K11275	ko05034,ko05203,ko05322,map05034,map05203,map05322	-	-	-	ko00000,ko00001,ko03036,ko04147	-	-	-	Histone
ANN00150	7668.SPU_001414-tr	1.1e-215	653	COG2801@1|root,KOG0017@2759|Eukaryota,38F42@33154|Opisthokonta,3BA5H@33208|Metazoa,3CWAK@33213|Bilateria	33208|Metazoa	E	K02A2.6-like	-	-	-	-	-	-	-	-	-	-	-	-	RVT_1,SCAN,gag-asp_proteas,rve,zf-CCHC,zf-H2C2
ANN00151	6500.XP_005099620.1	8.73e-07	55.8	2CAYR@1|root,2S3MH@2759|Eukaryota,3A5NU@33154|Opisthokonta,3BTHD@33208|Metazoa,3D9JB@33213|Bilateria	33208|Metazoa	K	Alcohol dehydrogenase transcription factor Myb/SANT-like	-	-	-	-	-	-	-	-	-	-	-	-	MADF_DNA_bdg
ANN00152	7460.GB50881-PA	3.48e-11	66.6	29P9I@1|root,2RWM0@2759|Eukaryota,38VU9@33154|Opisthokonta,3CB4D@33208|Metazoa,3DSD0@33213|Bilateria,428G5@6656|Arthropoda,3SW7Q@50557|Insecta,46MUI@7399|Hymenoptera	33208|Metazoa	L	THAP	-	-	-	-	-	-	-	-	-	-	-	-	THAP
ANN00153	7668.SPU_006965-tr	2.17e-19	93.2	2EHPE@1|root,2SNAA@2759|Eukaryota,3A991@33154|Opisthokonta,3BW52@33208|Metazoa	33208|Metazoa	-	-	-	-	-	-	-	-	-	-	-	-	-	-	-
ANN00154	48698.ENSPFOP00000022681	4.73e-06	51.2	2CUSR@1|root,2RP18@2759|Eukaryota,39Z6F@33154|Opisthokonta,3BJCW@33208|Metazoa,3CX2V@33213|Bilateria,48DRA@7711|Chordata,494RW@7742|Vertebrata	33208|Metazoa	S	Transposase	-	-	-	-	-	-	-	-	-	-	-	-	DDE_3,HTH_Tnp_Tc3_2
ANN00155	136037.KDR23403	1.93e-13	69.3	29N2G@1|root,2RVCX@2759|Eukaryota,3APNW@33154|Opisthokonta,3CNB1@33208|Metazoa,3DIYV@33213|Bilateria,428BB@6656|Arthropoda,3SRX5@50557|Insecta	33208|Metazoa	-	-	-	-	-	-	-	-	-	-	-	-	-	-	-
ANN00156	7227.FBpp0100180	2.33e-49	171	COG1845@1|root,KOG4664@2759|Eukaryota,39ASV@33154|Opisthokonta,3BF9J@33208|Metazoa,3CUZX@33213|Bilateria,420NY@6656|Arthropoda,3SM4Z@50557|Insecta,44XZ9@7147|Diptera	33208|Metazoa	C	Subunits I, II and III form the functional core of the enzyme complex	COX3	GO:0005575,GO:0005622,GO:0005623,GO:0005737,GO:0005739,GO:0005740,GO:0005743,GO:0008150,GO:0008535,GO:0009987,GO:0016020,GO:0016043,GO:0017004,GO:0019866,GO:0022607,GO:0031090,GO:0031966,GO:0031967,GO:0031975,GO:0032991,GO:0034622,GO:0043226,GO:0043227,GO:0043229,GO:0043231,GO:0043933,GO:0044085,GO:0044422,GO:0044424,GO:0044425,GO:0044429,GO:0044444,GO:0044446,GO:0044464,GO:0045277,GO:0065003,GO:…	-	ko:K02262	ko00190,ko01100,ko04260,ko04714,ko04932,ko05010,ko05012,ko05016,map00190,map01100,map04260,map04714,map04932,map05010,map05012,map05016	M00154	-	-	ko00000,ko00001,ko00002,ko03029	3.D.4.11,3.D.4.7,3.D.4.8	-	-	COX3
ANN00157	132113.XP_003492891.1	5.01e-120	403	KOG1055@1|root,KOG1055@2759|Eukaryota,38DIA@33154|Opisthokonta,3BB1F@33208|Metazoa,3CSV7@33213|Bilateria,41TKE@6656|Arthropoda,3SHPU@50557|Insecta,46KXB@7399|Hymenoptera	33208|Metazoa	EPT	Gamma-aminobutyric acid type B receptor subunit	GABBR2	GO:0001505,GO:0002791,GO:0002792,GO:0003674,GO:0004888,GO:0004930,GO:0004965,GO:0005488,GO:0005515,GO:0005575,GO:0005622,GO:0005623,GO:0005737,GO:0005886,GO:0005887,GO:0007154,GO:0007165,GO:0007186,GO:0007187,GO:0007188,GO:0007193,GO:0007194,GO:0007214,GO:0007267,GO:0007268,GO:0007610,GO:0007635,GO:0008150,GO:0009605,GO:0009612,GO:0009628,GO:0009987,GO:0010639,GO:0010646,GO:0010648,GO:0010817,GO:…	-	ko:K04615	ko04024,ko04080,ko04727,ko04742,ko04915,ko05032,map04024,map04080,map04727,map04742,map04915,map05032	-	-	-	ko00000,ko00001,ko04030	9.A.14.15.1	-	-	7tm_3,ANF_receptor
ANN00158	27923.ML08883a-PA	2.58e-34	148	KOG0977@1|root,KOG1075@1|root,KOG0977@2759|Eukaryota,KOG1075@2759|Eukaryota,3AB3G@33154|Opisthokonta,3BQKC@33208|Metazoa	33154|Opisthokonta	O	Reverse transcriptase (RNA-dependent DNA polymerase)	-	-	-	-	-	-	-	-	-	-	-	-	2OG-FeII_Oxy_2,RVT_1
ANN00160	132113.XP_003490073.1	9.13e-214	617	COG1626@1|root,KOG0602@2759|Eukaryota,38CKH@33154|Opisthokonta,3BBMJ@33208|Metazoa,3CRSP@33213|Bilateria,41Y3T@6656|Arthropoda,3SFVC@50557|Insecta,46DTT@7399|Hymenoptera	33208|Metazoa	G	Trehalase	TREH	GO:0003674,GO:0003824,GO:0004553,GO:0004555,GO:0005575,GO:0005623,GO:0005886,GO:0005903,GO:0005975,GO:0005984,GO:0005991,GO:0005993,GO:0007275,GO:0008150,GO:0008152,GO:0009056,GO:0009311,GO:0009313,GO:0009653,GO:0009887,GO:0009987,GO:0015927,GO:0016020,GO:0016052,GO:0016787,GO:0016798,GO:0019827,GO:0031224,GO:0031225,GO:0031226,GO:0032501,GO:0032502,GO:0044237,GO:0044238,GO:0044248,GO:0044262,GO:…	3.2.1.28	ko:K01194	ko00500,ko01100,map00500,map01100	-	R00010	RC00049	ko00000,ko00001,ko00537,ko01000	-	GH37	-	Trehalase
ANN00161	132113.XP_003490073.1	1.34e-158	485	COG1626@1|root,KOG0602@2759|Eukaryota,38CKH@33154|Opisthokonta,3BBMJ@33208|Metazoa,3CRSP@33213|Bilateria,41Y3T@6656|Arthropoda,3SFVC@50557|Insecta,46DTT@7399|Hymenoptera	33208|Metazoa	G	Trehalase	TREH	GO:0003674,GO:0003824,GO:0004553,GO:0004555,GO:0005575,GO:0005623,GO:0005886,GO:0005903,GO:0005975,GO:0005984,GO:0005991,GO:0005993,GO:0007275,GO:0008150,GO:0008152,GO:0009056,GO:0009311,GO:0009313,GO:0009653,GO:0009887,GO:0009987,GO:0015927,GO:0016020,GO:0016052,GO:0016787,GO:0016798,GO:0019827,GO:0031224,GO:0031225,GO:0031226,GO:0032501,GO:0032502,GO:0044237,GO:0044238,GO:0044248,GO:0044262,GO:…	3.2.1.28	ko:K01194	ko00500,ko01100,map00500,map01100	-	R00010	RC00049	ko00000,ko00001,ko00537,ko01000	-	GH37	-	Trehalase
ANN00162	121225.PHUM213050-PA	3.35e-58	185	COG0450@1|root,KOG0852@2759|Eukaryota,38B9P@33154|Opisthokonta,3B9IG@33208|Metazoa,3CS1I@33213|Bilateria,41X1P@6656|Arthropoda,3SIJE@50557|Insecta,3E9J2@33342|Paraneoptera	33208|Metazoa	O	C-terminal domain of 1-Cys peroxiredoxin	Jafrac1	GO:0000003,GO:0003006,GO:0003674,GO:0003824,GO:0004601,GO:0005575,GO:0005576,GO:0005615,GO:0005622,GO:0005623,GO:0005737,GO:0005829,GO:0006928,GO:0006950,GO:0006979,GO:0007155,GO:0007275,GO:0007276,GO:0007281,GO:0007568,GO:0008150,GO:0008152,GO:0008340,GO:0008354,GO:0008379,GO:0009056,GO:0009605,GO:0009636,GO:0009987,GO:0009991,GO:0010259,GO:0016209,GO:0016477,GO:0016491,GO:0016684,GO:0016999,GO:…	1.11.1.15	ko:K03386,ko:K13279	ko04146,ko04214,map04146,map04214	-	-	-	ko00000,ko00001,ko01000,ko04147	-	-	-	1-cysPrx_C,AhpC-TSA
ANN00163	10224.XP_006825476.1	5.18e-12	72.4	COG0097@1|root,KOG3105@1|root,KOG3105@2759|Eukaryota,KOG3255@2759|Eukaryota,38EWM@33154|Opisthokonta,3BGSJ@33208|Metazoa,3D2I5@33213|Bilateria	33208|Metazoa	BD	Tigger transposable	-	-	-	-	-	-	-	-	-	-	-	-	CENP-B_N,DDE_1,HTH_Tnp_Tc5
ANN00164	103372.F4WLN5	1.27e-211	602	KOG0578@1|root,KOG0578@2759|Eukaryota,38BIW@33154|Opisthokonta,3BHHC@33208|Metazoa,3D1KT@33213|Bilateria,41WX4@6656|Arthropoda,3SK77@50557|Insecta,46HV7@7399|Hymenoptera	33208|Metazoa	T	P21-Rho-binding domain	Pak3	GO:0000768,GO:0001726,GO:0001932,GO:0001934,GO:0003674,GO:0003824,GO:0004672,GO:0004674,GO:0005488,GO:0005515,GO:0005575,GO:0005622,GO:0005623,GO:0005737,GO:0006464,GO:0006468,GO:0006793,GO:0006796,GO:0006807,GO:0006928,GO:0006949,GO:0006950,GO:0006996,GO:0007010,GO:0007015,GO:0007154,GO:0007165,GO:0007264,GO:0007265,GO:0007266,GO:0007275,GO:0007346,GO:0007399,GO:0007520,GO:0008150,GO:0008152,GO:…	2.7.11.1	ko:K04409	ko04010,ko04011,ko04012,ko04014,ko04024,ko04062,ko04360,ko04392,ko04510,ko04650,ko04660,ko04666,ko04810,ko05120,ko05205,ko05211,map04010,map04011,map04012,map04014,map04024,map04062,map04360,map04392,map04510,map04650,map04660,map04666,map04810,map05120,map05205,map05211	-	-	-	ko00000,ko00001,ko01000,ko01001,ko03036,ko04131	-	-	-	PBD,Pkinase
ANN00165	6087.XP_002155693.2	5.16e-06	53.1	KOG3105@1|root,KOG3105@2759|Eukaryota	2759|Eukaryota	CH	DNA binding	TIGD4	-	-	-	-	-	-	-	-	-	-	-	CENP-B_N,DDE_1,HTH_Tnp_Tc5
ANN00166	28377.ENSACAP00000022622	8.88e-20	93.6	2B31K@1|root,2S0E1@2759|Eukaryota,39NNM@33154|Opisthokonta,3CQ74@33208|Metazoa,3E6C2@33213|Bilateria,48IN5@7711|Chordata,49FSU@7742|Vertebrata	33208|Metazoa	-	-	-	-	-	-	-	-	-	-	-	-	-	-	RVT_1
ANN00167	136037.KDR21880	8.72e-271	776	2BZ3U@1|root,2QQ69@2759|Eukaryota,38EYQ@33154|Opisthokonta,3BFM4@33208|Metazoa,3CSFN@33213|Bilateria,41VTF@6656|Arthropoda,3SJQH@50557|Insecta	33208|Metazoa	S	It is involved in the biological process described with intracellular signal transduction	GPR155	GO:0003008,GO:0005575,GO:0005622,GO:0005623,GO:0005737,GO:0008150,GO:0016020,GO:0032501,GO:0044424,GO:0044464,GO:0050877,GO:0050890	-	-	-	-	-	-	-	-	-	-	7tm_2,DEP,Mem_trans
ANN00168	136037.KDR20587	9.82e-309	845	KOG0594@1|root,KOG0594@2759|Eukaryota,38B58@33154|Opisthokonta,3BDPB@33208|Metazoa,3CU3D@33213|Bilateria,41W3I@6656|Arthropoda	33208|Metazoa	T	Kinase-like	CDK18	GO:0000003,GO:0002790,GO:0002791,GO:0003674,GO:0003824,GO:0004672,GO:0004674,GO:0005488,GO:0005515,GO:0005575,GO:0005622,GO:0005623,GO:0005634,GO:0005737,GO:0005829,GO:0005856,GO:0005886,GO:0006464,GO:0006468,GO:0006793,GO:0006796,GO:0006807,GO:0006810,GO:0006887,GO:0007154,GO:0007267,GO:0007275,GO:0007276,GO:0007283,GO:0007399,GO:0008021,GO:0008150,GO:0008152,GO:0009898,GO:0009914,GO:0009987,GO:…	2.7.11.22	ko:K08820,ko:K15595,ko:K15596	-	-	-	-	ko00000,ko01000,ko01001	-	-	-	Pkinase
ANN00169	136037.KDR17862	4.28e-126	373	COG0042@1|root,KOG2335@2759|Eukaryota,38FMD@33154|Opisthokonta,3BAXV@33208|Metazoa,3CZI2@33213|Bilateria,41VTP@6656|Arthropoda,3SI8Y@50557|Insecta	33208|Metazoa	J	It is involved in the biological process described with oxidation-reduction process	DUS4L	GO:0002943,GO:0003674,GO:0003824,GO:0006139,GO:0006396,GO:0006399,GO:0006400,GO:0006725,GO:0006807,GO:0008033,GO:0008150,GO:0008152,GO:0009451,GO:0009987,GO:0010467,GO:0016070,GO:0016491,GO:0016627,GO:0017150,GO:0034470,GO:0034641,GO:0034660,GO:0043170,GO:0043412,GO:0044237,GO:0044238,GO:0046483,GO:0055114,GO:0071704,GO:0090304,GO:0140098,GO:0140101,GO:1901360	1.3.1.90	ko:K05545	-	-	-	-	ko00000,ko01000,ko03016	-	-	-	Dus
ANN00170	7668.SPU_006965-tr	4.78e-21	95.5	2EHPE@1|root,2SNAA@2759|Eukaryota,3A991@33154|Opisthokonta,3BW52@33208|Metazoa	33208|Metazoa	-	-	-	-	-	-	-	-	-	-	-	-	-	-	-
ANN00171	7029.ACYPI067338-PA	6.62e-18	96.3	KOG1075@1|root,KOG1075@2759|Eukaryota,39X0S@33154|Opisthokonta,3BF48@33208|Metazoa,3D5JC@33213|Bilateria,41X08@6656|Arthropoda,3SJDR@50557|Insecta	33208|Metazoa	G	Reverse transcriptase (RNA-dependent DNA polymerase)	-	-	2.4.1.17	ko:K00699,ko:K06515	ko00040,ko00053,ko00140,ko00830,ko00860,ko00980,ko00982,ko00983,ko01100,ko01110,ko05204,ko05231,map00040,map00053,map00140,map00830,map00860,map00980,map00982,map00983,map01100,map01110,map05204,map05231	M00014,M00129	R01383,R02358,R02389,R02478,R02502,R02902,R03091,R04352,R04353,R04354,R04683,R07106,R08259,R08261,R08262,R08263,R08615,R09426,R09427,R09428	RC00005,RC00033,RC00049,RC00059,RC00078,RC00171,RC00397,RC00523,RC00529,RC00708,RC02748	ko00000,ko00001,ko00002,ko01000,ko01003,ko02000,ko04090	2.A.92.1.1	GT1	-	Exo_endo_phos_2,PRE_C2HC,RVT_1
ANN00175	121225.PHUM559570-PA	3.34e-27	121	KOG1075@1|root,KOG1075@2759|Eukaryota,39X6K@33154|Opisthokonta,3BK4A@33208|Metazoa,3CYZ9@33213|Bilateria,41X3S@6656|Arthropoda,3SHIN@50557|Insecta,3EDM0@33342|Paraneoptera	33208|Metazoa	S	reverse transcriptase	-	-	-	-	-	-	-	-	-	-	-	-	RVT_1
ANN00176	7029.ACYPI42540-PA	0.000188	52.4	KOG4740@1|root,KOG4740@2759|Eukaryota,3A4S6@33154|Opisthokonta,3BS37@33208|Metazoa,3D8DB@33213|Bilateria,422EQ@6656|Arthropoda,3SQYH@50557|Insecta,3ED98@33342|Paraneoptera	33208|Metazoa	S	proton channel activity	-	-	-	-	-	-	-	-	-	-	-	-	DDE_3,DUF4817
ANN00179	136037.KDR15871	0	1470	KOG0994@1|root,KOG0994@2759|Eukaryota,38ZGF@33154|Opisthokonta,3B9YQ@33208|Metazoa,3CVKW@33213|Bilateria,41WXZ@6656|Arthropoda,3SIIM@50557|Insecta	33208|Metazoa	W	Laminin subunit	LAMB1	GO:0000003,GO:0000902,GO:0000904,GO:0001654,GO:0001655,GO:0001656,GO:0001704,GO:0001706,GO:0001822,GO:0002009,GO:0002064,GO:0003006,GO:0003007,GO:0003008,GO:0003143,GO:0003674,GO:0005102,GO:0005178,GO:0005198,GO:0005201,GO:0005488,GO:0005515,GO:0005575,GO:0005576,GO:0005604,GO:0005605,GO:0005606,GO:0005607,GO:0005608,GO:0005615,GO:0005622,GO:0005623,GO:0005634,GO:0005737,GO:0005783,GO:0005788,GO:…	-	ko:K05636,ko:K06243	ko04151,ko04510,ko04512,ko05145,ko05146,ko05165,ko05200,ko05222,map04151,map04510,map04512,map05145,map05146,map05165,map05200,map05222	-	-	-	ko00000,ko00001,ko04516	-	-	-	Laminin_EGF,Laminin_N
ANN00180	7029.ACYPI002257-PA	5.85e-55	196	KOG1075@1|root,KOG1075@2759|Eukaryota,39X0S@33154|Opisthokonta,3BF48@33208|Metazoa,3D5JC@33213|Bilateria,41X08@6656|Arthropoda,3SJDR@50557|Insecta	33208|Metazoa	G	Reverse transcriptase (RNA-dependent DNA polymerase)	-	-	2.4.1.17	ko:K00699,ko:K06515	ko00040,ko00053,ko00140,ko00830,ko00860,ko00980,ko00982,ko00983,ko01100,ko01110,ko05204,ko05231,map00040,map00053,map00140,map00830,map00860,map00980,map00982,map00983,map01100,map01110,map05204,map05231	M00014,M00129	R01383,R02358,R02389,R02478,R02502,R02902,R03091,R04352,R04353,R04354,R04683,R07106,R08259,R08261,R08262,R08263,R08615,R09426,R09427,R09428	RC00005,RC00033,RC00049,RC00059,RC00078,RC00171,RC00397,RC00523,RC00529,RC00708,RC02748	ko00000,ko00001,ko00002,ko01000,ko01003,ko02000,ko04090	2.A.92.1.1	GT1	-	Exo_endo_phos_2,PRE_C2HC,RVT_1
ANN00181	136037.KDR23995	0.000211	43.9	29N2H@1|root,2RVCY@2759|Eukaryota,38WVE@33154|Opisthokonta,3C6CV@33208|Metazoa,3DSB9@33213|Bilateria,4240A@6656|Arthropoda,3SSD6@50557|Insecta	33208|Metazoa	-	-	-	-	-	-	-	-	-	-	-	-	-	-	-
ANN00183	7668.SPU_022845-tr	2.81e-15	81.3	COG3622@1|root,KOG4518@2759|Eukaryota,399NN@33154|Opisthokonta,3BJ4C@33208|Metazoa,3CUW5@33213|Bilateria	33208|Metazoa	G	Catalyzes the reversible isomerization between hydroxypyruvate and 2-hydroxy-3-oxopropanoate (also termed tartronate semialdehyde)	HYI	-	5.3.1.22	ko:K01816	ko00630,ko01100,map00630,map01100	-	R01394	RC00511	ko00000,ko00001,ko01000	-	-	-	AP_endonuc_2
ANN00184	121225.PHUM399940-PA	2.98e-230	649	COG0016@1|root,KOG2784@2759|Eukaryota,38C6T@33154|Opisthokonta,3BEB8@33208|Metazoa,3CY2V@33213|Bilateria,41VBT@6656|Arthropoda,3SJTA@50557|Insecta,3EA6V@33342|Paraneoptera	33208|Metazoa	J	tRNA synthetases class II core domain (F)	FARSA	GO:0000122,GO:0002161,GO:0003674,GO:0003824,GO:0004812,GO:0004826,GO:0005575,GO:0005622,GO:0005623,GO:0005737,GO:0005829,GO:0006082,GO:0006139,GO:0006355,GO:0006357,GO:0006399,GO:0006412,GO:0006418,GO:0006432,GO:0006450,GO:0006518,GO:0006520,GO:0006725,GO:0006807,GO:0008150,GO:0008152,GO:0009058,GO:0009059,GO:0009328,GO:0009889,GO:0009890,GO:0009892,GO:0009987,GO:0010467,GO:0010468,GO:0010556,GO:…	6.1.1.20	ko:K01889	ko00970,map00970	M00359,M00360	R03660	RC00055,RC00523	ko00000,ko00001,ko00002,ko01000,ko01007,ko03016	-	-	-	HTH_11,tRNA-synt_2d
ANN00186	7029.ACYPI008604-PA	1.39e-66	216	KOG4585@1|root,KOG4585@2759|Eukaryota	2759|Eukaryota	B	nuclease activity	-	-	-	-	-	-	-	-	-	-	-	-	DDE_Tnp_4
ANN00187	136037.KDR13962	1.02e-160	468	KOG3880@1|root,KOG3880@2759|Eukaryota,38FZP@33154|Opisthokonta,3B9AP@33208|Metazoa,3CWV8@33213|Bilateria,41Y78@6656|Arthropoda,3SIG3@50557|Insecta	33208|Metazoa	S	CLN3 protein	CLN3	GO:0000139,GO:0000323,GO:0001505,GO:0001508,GO:0001575,GO:0001932,GO:0001934,GO:0003008,GO:0003674,GO:0005488,GO:0005515,GO:0005575,GO:0005622,GO:0005623,GO:0005634,GO:0005654,GO:0005737,GO:0005739,GO:0005740,GO:0005764,GO:0005765,GO:0005768,GO:0005769,GO:0005770,GO:0005773,GO:0005774,GO:0005776,GO:0005783,GO:0005789,GO:0005794,GO:0005795,GO:0005802,GO:0005886,GO:0005901,GO:0005902,GO:0006082,GO:…	-	ko:K12389	ko04142,map04142	-	-	-	ko00000,ko00001	-	-	-	CLN3
ANN00188	7425.NV11418-PA	1.5e-310	877	COG0167@1|root,KOG1799@2759|Eukaryota,3AHGF@33154|Opisthokonta,3BDZE@33208|Metazoa,3CRSR@33213|Bilateria,41WH6@6656|Arthropoda,3SHKG@50557|Insecta,46HEA@7399|Hymenoptera	33208|Metazoa	F	Involved in pyrimidine base degradation. Catalyzes the reduction of uracil and thymine	-	GO:0006139,GO:0006206,GO:0006207,GO:0006725,GO:0006807,GO:0008150,GO:0008152,GO:0009058,GO:0009112,GO:0009987,GO:0018130,GO:0019856,GO:0034641,GO:0044237,GO:0044238,GO:0044249,GO:0044271,GO:0044281,GO:0046112,GO:0046483,GO:0055086,GO:0071704,GO:0072527,GO:0072528,GO:1901360,GO:1901362,GO:1901564,GO:1901566,GO:1901576	1.3.1.2	ko:K00207	ko00240,ko00410,ko00770,ko00983,ko01100,map00240,map00410,map00770,map00983,map01100	M00046	R00978,R01415,R08226	RC00072,RC00123,RC02245	ko00000,ko00001,ko00002,ko01000	-	-	-	DHO_dh,Fer4_20,Fer4_21,NAD_binding_8,Pyr_redox_2
ANN00189	136037.KDR15739	8.07e-54	208	KOG1721@1|root,KOG1721@2759|Eukaryota,3AH31@33154|Opisthokonta,3BY6N@33208|Metazoa,3DE68@33213|Bilateria,4223Y@6656|Arthropoda	33208|Metazoa	S	Zinc finger, C2H2 type	-	-	-	-	-	-	-	-	-	-	-	-	zf-C2H2
ANN00190	69319.XP_008558880.1	2.92e-10	70.5	KOG1075@1|root,KOG1075@2759|Eukaryota,3AQ0C@33154|Opisthokonta,3C2M2@33208|Metazoa,3DIDC@33213|Bilateria,422YU@6656|Arthropoda,3SRPW@50557|Insecta	33208|Metazoa	S	Ribonuclease H protein	-	-	-	-	-	-	-	-	-	-	-	-	Exo_endo_phos_2
ANN00191	1236908.wNo_09080	2.8e-52	183	COG5525@1|root,COG5525@2|Bacteria,1MVS3@1224|Proteobacteria,2TRW8@28211|Alphaproteobacteria,47G2T@766|Rickettsiales	766|Rickettsiales	S	Phage terminase large subunit (GpA)	-	-	-	-	-	-	-	-	-	-	-	-	Terminase_GpA
ANN00192	163164.WD_0596	3.96e-20	93.6	COG0666@1|root,COG0666@2|Bacteria	2|Bacteria	G	response to abiotic stimulus	-	-	-	ko:K06867,ko:K07001	-	-	-	-	ko00000	-	-	-	Ank,Ank_2,Ank_4,Ank_5,Fic,Sel1
ANN00193	136037.KDR15864	0	1384	KOG3513@1|root,KOG3513@2759|Eukaryota,38C7V@33154|Opisthokonta,3B984@33208|Metazoa,3CS11@33213|Bilateria,41W9V@6656|Arthropoda,3SJS4@50557|Insecta	33208|Metazoa	T	C-type lectin (CTL) or carbohydrate-recognition domain (CRD)	CNTN3	GO:0000226,GO:0000902,GO:0000904,GO:0001764,GO:0001932,GO:0001934,GO:0002028,GO:0003007,GO:0003008,GO:0003674,GO:0005488,GO:0005515,GO:0005575,GO:0005576,GO:0005622,GO:0005623,GO:0005737,GO:0005829,GO:0005886,GO:0005911,GO:0005918,GO:0006810,GO:0006897,GO:0006898,GO:0006928,GO:0006935,GO:0006996,GO:0007010,GO:0007017,GO:0007043,GO:0007155,GO:0007158,GO:0007160,GO:0007163,GO:0007272,GO:0007275,GO:…	-	ko:K06756,ko:K06759,ko:K06760,ko:K06761,ko:K06762,ko:K06763,ko:K06764	ko04514,map04514	-	-	-	ko00000,ko00001,ko00537,ko04516	-	-	-	I-set,Ig_3,fn3
ANN00194	136037.KDR17859	5.07e-35	150	COG4886@1|root,KOG0619@2759|Eukaryota,39SVG@33154|Opisthokonta,3BAUM@33208|Metazoa,3D5IC@33213|Bilateria,41WU9@6656|Arthropoda,3SG41@50557|Insecta	33208|Metazoa	S	Leucine-rich repeats, typical (most populated) subfamily	-	-	-	-	-	-	-	-	-	-	-	-	LRR_8
ANN00197	136037.KDR07772	0	1088	COG5069@1|root,KOG0046@2759|Eukaryota,38BRY@33154|Opisthokonta,3BD6Z@33208|Metazoa,3CRGP@33213|Bilateria,41TYK@6656|Arthropoda,3SJQI@50557|Insecta	33208|Metazoa	Z	Calcium ion binding	PLS3	GO:0001501,GO:0001726,GO:0001775,GO:0001891,GO:0001951,GO:0002065,GO:0002102,GO:0002252,GO:0002263,GO:0002285,GO:0002286,GO:0002366,GO:0002376,GO:0003008,GO:0003674,GO:0003779,GO:0005102,GO:0005178,GO:0005198,GO:0005200,GO:0005488,GO:0005509,GO:0005515,GO:0005575,GO:0005622,GO:0005623,GO:0005737,GO:0005829,GO:0005856,GO:0005884,GO:0005886,GO:0005903,GO:0005912,GO:0005924,GO:0005925,GO:0005938,GO:…	-	ko:K17275,ko:K17276,ko:K17336	-	-	-	-	ko00000,ko03400,ko04147,ko04812	-	-	-	CH,EF-hand_1,EF-hand_5,EF-hand_7,EF-hand_8
ANN00199	136037.KDR15860	4.58e-69	218	COG5018@1|root,KOG0542@2759|Eukaryota,39RFZ@33154|Opisthokonta,3BBKW@33208|Metazoa,3CZ9U@33213|Bilateria,42041@6656|Arthropoda,3SZKI@50557|Insecta	33208|Metazoa	L	Exonuclease	ERI3	GO:0005575,GO:0005623,GO:0005886,GO:0006139,GO:0006259,GO:0006725,GO:0006807,GO:0008150,GO:0008152,GO:0009987,GO:0016020,GO:0034641,GO:0043170,GO:0044237,GO:0044238,GO:0044260,GO:0044464,GO:0046483,GO:0071704,GO:0071944,GO:0090304,GO:1901360	-	ko:K18418	-	-	-	-	ko00000,ko01000,ko03036	-	-	-	RNase_T
ANN00200	126957.SMAR010532-PA	0	1671	COG5059@1|root,COG5244@1|root,KOG1997@1|root,KOG0241@2759|Eukaryota,KOG1997@2759|Eukaryota,KOG4568@2759|Eukaryota,38C96@33154|Opisthokonta,3BA61@33208|Metazoa,3CR5D@33213|Bilateria,41VQU@6656|Arthropoda	33208|Metazoa	T	Belongs to the DOCK family	DOCK6	GO:0000226,GO:0000902,GO:0000904,GO:0001932,GO:0001934,GO:0002244,GO:0002252,GO:0002376,GO:0002520,GO:0003674,GO:0005085,GO:0005088,GO:0005089,GO:0005488,GO:0005515,GO:0005575,GO:0005622,GO:0005623,GO:0005737,GO:0005829,GO:0006582,GO:0006725,GO:0006810,GO:0006897,GO:0006909,GO:0006950,GO:0006952,GO:0006955,GO:0006996,GO:0007010,GO:0007017,GO:0007097,GO:0007163,GO:0007275,GO:0007399,GO:0007405,GO:…	-	ko:K21852	-	-	-	-	ko00000,ko04131	-	-	-	DHR-2,DOCK-C2,DUF3398
ANN00202	136037.KDR17891	5.13e-70	246	2E5W2@1|root,2SCN0@2759|Eukaryota,3AE69@33154|Opisthokonta,3BVES@33208|Metazoa,3DC8P@33213|Bilateria,421RH@6656|Arthropoda,3SQ1G@50557|Insecta	33208|Metazoa	S	Tetratricopeptide repeat	-	-	-	-	-	-	-	-	-	-	-	-	TPR_2,TPR_8
ANN00203	9612.ENSCAFP00000017996	2.7e-41	158	2APZE@1|root,2RZHV@2759|Eukaryota,3A3ZV@33154|Opisthokonta,3BZYB@33208|Metazoa,3DG62@33213|Bilateria,48JF7@7711|Chordata,49GJ0@7742|Vertebrata	33208|Metazoa	-	-	-	-	-	-	-	-	-	-	-	-	-	-	-
ANN00204	121225.PHUM244070-PA	1.68e-294	807	COG5023@1|root,KOG1375@2759|Eukaryota,38EHS@33154|Opisthokonta,3BDQF@33208|Metazoa,3CSPW@33213|Bilateria,41U6Z@6656|Arthropoda,3SI5X@50557|Insecta,3E93T@33342|Paraneoptera	33208|Metazoa	Z	Tubulin is the major constituent of microtubules. It binds two moles of GTP, one at an exchangeable site on the beta chain and one at a non-exchangeable site on the alpha chain	betaTub56D	GO:0003674,GO:0005198,GO:0005200,GO:0005575,GO:0005622,GO:0005623,GO:0005856,GO:0005874,GO:0006996,GO:0007010,GO:0007275,GO:0007517,GO:0008150,GO:0009987,GO:0015630,GO:0016043,GO:0016203,GO:0032501,GO:0032502,GO:0043226,GO:0043228,GO:0043229,GO:0043232,GO:0044422,GO:0044424,GO:0044430,GO:0044446,GO:0044464,GO:0048513,GO:0048731,GO:0048856,GO:0060538,GO:0061061,GO:0071840,GO:0099080,GO:0099081,GO:…	-	ko:K07375	ko04145,ko04540,ko05130,map04145,map04540,map05130	-	-	-	ko00000,ko00001,ko03036,ko04147,ko04812	-	-	-	Tubulin,Tubulin_C
ANN00205	9612.ENSCAFP00000017996	2.8e-42	159	2APZE@1|root,2RZHV@2759|Eukaryota,3A3ZV@33154|Opisthokonta,3BZYB@33208|Metazoa,3DG62@33213|Bilateria,48JF7@7711|Chordata,49GJ0@7742|Vertebrata	33208|Metazoa	-	-	-	-	-	-	-	-	-	-	-	-	-	-	-
ANN00206	132113.XP_003494024.1	1.48e-112	337	KOG0145@1|root,KOG0145@2759|Eukaryota,38BP4@33154|Opisthokonta,3BB30@33208|Metazoa,3CXKU@33213|Bilateria,41VHD@6656|Arthropoda,3SIHQ@50557|Insecta,46JEA@7399|Hymenoptera	33208|Metazoa	A	RNA recognition motif. (a.k.a. RRM, RBD, or RNP domain)	exc-7	GO:0000003,GO:0000381,GO:0000900,GO:0002064,GO:0003006,GO:0003674,GO:0003676,GO:0003723,GO:0003727,GO:0003729,GO:0005488,GO:0005515,GO:0005575,GO:0005622,GO:0005623,GO:0005634,GO:0005654,GO:0005737,GO:0006417,GO:0007275,GO:0007276,GO:0007281,GO:0007292,GO:0007293,GO:0007319,GO:0007399,GO:0007417,GO:0007610,GO:0007617,GO:0007618,GO:0007619,GO:0008049,GO:0008150,GO:0008187,GO:0008266,GO:0008283,GO:…	-	ko:K13208	-	-	-	-	ko00000,ko03019,ko03041	-	-	-	RRM_1
ANN00207	7029.ACYPI080216-PA	8.16e-11	68.9	2CXRQ@1|root,2RZ9T@2759|Eukaryota,3A4J4@33154|Opisthokonta,3BQHA@33208|Metazoa,3D99K@33213|Bilateria	33208|Metazoa	-	-	-	-	-	-	-	-	-	-	-	-	-	-	DDE_3
ANN00208	7029.ACYPI55860-PA	1.26e-06	53.5	2CXRQ@1|root,2RZ9T@2759|Eukaryota,3A4J4@33154|Opisthokonta,3BQHA@33208|Metazoa,3D99K@33213|Bilateria	33208|Metazoa	-	-	-	-	-	-	-	-	-	-	-	-	-	-	DDE_3
ANN00210	13249.RPRC004334-PA	5.65e-36	141	2BDN0@1|root,2S130@2759|Eukaryota,38Y2N@33154|Opisthokonta,3C5RP@33208|Metazoa,3DR4M@33213|Bilateria,4237F@6656|Arthropoda,3SS1A@50557|Insecta	2759|Eukaryota	-	-	-	-	-	-	-	-	-	-	-	-	-	-	Exo_endo_phos_2,RVT_1
ANN00211	7029.ACYPI066470-PA	2.45e-14	80.1	KOG1075@1|root,KOG1075@2759|Eukaryota,39X0S@33154|Opisthokonta,3BF48@33208|Metazoa,3D5JC@33213|Bilateria,41X08@6656|Arthropoda,3SJDR@50557|Insecta	33208|Metazoa	G	Reverse transcriptase (RNA-dependent DNA polymerase)	-	-	2.4.1.17	ko:K00699,ko:K06515	ko00040,ko00053,ko00140,ko00830,ko00860,ko00980,ko00982,ko00983,ko01100,ko01110,ko05204,ko05231,map00040,map00053,map00140,map00830,map00860,map00980,map00982,map00983,map01100,map01110,map05204,map05231	M00014,M00129	R01383,R02358,R02389,R02478,R02502,R02902,R03091,R04352,R04353,R04354,R04683,R07106,R08259,R08261,R08262,R08263,R08615,R09426,R09427,R09428	RC00005,RC00033,RC00049,RC00059,RC00078,RC00171,RC00397,RC00523,RC00529,RC00708,RC02748	ko00000,ko00001,ko00002,ko01000,ko01003,ko02000,ko04090	2.A.92.1.1	GT1	-	Exo_endo_phos_2,PRE_C2HC,RVT_1
ANN00212	121225.PHUM559570-PA	7.61e-224	667	KOG1075@1|root,KOG1075@2759|Eukaryota,39X6K@33154|Opisthokonta,3BK4A@33208|Metazoa,3CYZ9@33213|Bilateria,41X3S@6656|Arthropoda,3SHIN@50557|Insecta,3EDM0@33342|Paraneoptera	33208|Metazoa	S	reverse transcriptase	-	-	-	-	-	-	-	-	-	-	-	-	RVT_1
ANN00214	7029.ACYPI084238-PA	5.01e-12	75.1	KOG1075@1|root,KOG1075@2759|Eukaryota,39X0S@33154|Opisthokonta,3BF48@33208|Metazoa,3D5JC@33213|Bilateria,41X08@6656|Arthropoda,3SJDR@50557|Insecta,3ECS1@33342|Paraneoptera	33208|Metazoa	S	Endonuclease-reverse transcriptase	-	-	2.4.1.17	ko:K00699,ko:K06515	ko00040,ko00053,ko00140,ko00830,ko00860,ko00980,ko00982,ko00983,ko01100,ko01110,ko05204,ko05231,map00040,map00053,map00140,map00830,map00860,map00980,map00982,map00983,map01100,map01110,map05204,map05231	M00014,M00129	R01383,R02358,R02389,R02478,R02502,R02902,R03091,R04352,R04353,R04354,R04683,R07106,R08259,R08261,R08262,R08263,R08615,R09426,R09427,R09428	RC00005,RC00033,RC00049,RC00059,RC00078,RC00171,RC00397,RC00523,RC00529,RC00708,RC02748	ko00000,ko00001,ko00002,ko01000,ko01003,ko02000,ko04090	2.A.92.1.1	GT1	-	Exo_endo_phos_2,PRE_C2HC,RVT_1
ANN00215	7425.NV10399-PA	1.14e-05	53.1	COG0417@1|root,KOG0968@2759|Eukaryota,3A01E@33154|Opisthokonta,3B9KR@33208|Metazoa,3CSUJ@33213|Bilateria,41WGC@6656|Arthropoda,3SGJS@50557|Insecta,46GCS@7399|Hymenoptera	33208|Metazoa	L	C4-type zinc-finger of DNA polymerase delta	REV3L	GO:0000724,GO:0000725,GO:0000731,GO:0003674,GO:0003824,GO:0003887,GO:0005575,GO:0005622,GO:0005623,GO:0005634,GO:0005654,GO:0005730,GO:0006139,GO:0006259,GO:0006260,GO:0006261,GO:0006281,GO:0006301,GO:0006302,GO:0006310,GO:0006725,GO:0006807,GO:0006950,GO:0006974,GO:0008150,GO:0008152,GO:0009058,GO:0009059,GO:0009987,GO:0016035,GO:0016740,GO:0016772,GO:0016779,GO:0018130,GO:0019438,GO:0019985,GO:…	2.7.7.7	ko:K02350	ko01100,ko01524,ko03460,map01100,map01524,map03460	M00293	-	-	ko00000,ko00001,ko00002,ko01000,ko03400	-	-	-	DNA_pol_B,DNA_pol_B_exo1,DUF4683,zf-C4pol
ANN00216	136037.KDR16017	2.4e-80	248	COG3145@1|root,KOG4176@2759|Eukaryota,3A1J6@33154|Opisthokonta,3BQCD@33208|Metazoa,3D7M1@33213|Bilateria,41ZEZ@6656|Arthropoda,3SMM5@50557|Insecta	33208|Metazoa	L	regulation of mitochondrial membrane permeability involved in programmed necrotic cell death	ALKBH7	GO:0005575,GO:0005622,GO:0005623,GO:0005737,GO:0005739,GO:0005759,GO:0006082,GO:0006629,GO:0006631,GO:0006810,GO:0006839,GO:0006950,GO:0006974,GO:0006996,GO:0007005,GO:0007006,GO:0008150,GO:0008152,GO:0008219,GO:0009987,GO:0010883,GO:0012501,GO:0016043,GO:0019752,GO:0031974,GO:0032787,GO:0032879,GO:0033554,GO:0043226,GO:0043227,GO:0043229,GO:0043231,GO:0043233,GO:0043436,GO:0044237,GO:0044238,GO:…	-	ko:K06085,ko:K10769	ko04520,map04520	-	-	-	ko00000,ko00001,ko01000	-	-	-	2OG-FeII_Oxy_2
ANN00217	136037.KDR16018	0	1845	KOG1917@1|root,KOG1917@2759|Eukaryota,38CA6@33154|Opisthokonta,3BFQF@33208|Metazoa,3CS5H@33213|Bilateria,41XN5@6656|Arthropoda,3SKJC@50557|Insecta	33208|Metazoa	S	Membrane-associated protein	NCKAP1	GO:0000003,GO:0000578,GO:0000768,GO:0000902,GO:0000904,GO:0001667,GO:0001701,GO:0001726,GO:0001756,GO:0001764,GO:0001838,GO:0001841,GO:0001843,GO:0002009,GO:0002252,GO:0002253,GO:0002376,GO:0002429,GO:0002431,GO:0002433,GO:0002682,GO:0002684,GO:0002757,GO:0002764,GO:0002768,GO:0003002,GO:0003674,GO:0005488,GO:0005515,GO:0005575,GO:0005622,GO:0005623,GO:0005737,GO:0005829,GO:0005856,GO:0005884,GO:…	-	ko:K05750	ko04810,map04810	-	-	-	ko00000,ko00001	-	-	-	Nckap1
ANN00218	7091.BGIBMGA001662-TA	2.11e-08	61.2	2F8X1@1|root,2TC9T@2759|Eukaryota,397QK@33154|Opisthokonta,3CC08@33208|Metazoa,3DTA1@33213|Bilateria,429D1@6656|Arthropoda,3SYWY@50557|Insecta,4484F@7088|Lepidoptera	33208|Metazoa	-	-	-	-	-	-	-	-	-	-	-	-	-	-	-
ANN00220	136037.KDR08851	6.51e-08	65.5	KOG1450@1|root,KOG1450@2759|Eukaryota,38G3F@33154|Opisthokonta,3B9DF@33208|Metazoa,3CRSX@33213|Bilateria,41YFK@6656|Arthropoda,3T00Y@50557|Insecta	33208|Metazoa	T	GTPase activator activity	ARHGAP9	GO:0001775,GO:0001891,GO:0002009,GO:0002011,GO:0002252,GO:0002263,GO:0002274,GO:0002275,GO:0002283,GO:0002366,GO:0002376,GO:0002443,GO:0002444,GO:0002446,GO:0003674,GO:0005096,GO:0005488,GO:0005515,GO:0005543,GO:0005547,GO:0005575,GO:0005576,GO:0005622,GO:0005623,GO:0005634,GO:0005654,GO:0005737,GO:0005768,GO:0005829,GO:0005886,GO:0006810,GO:0006887,GO:0006897,GO:0006898,GO:0006909,GO:0006911,GO:…	-	ko:K20634,ko:K20636,ko:K20637	-	-	-	-	ko00000,ko04131	-	-	-	PH,PH_9,RhoGAP,SH3-WW_linker,SH3_1,SH3_9,WW
ANN00221	13249.RPRC003008-PA	0.000456	43.9	COG2801@1|root,KOG0017@2759|Eukaryota,3A59N@33154|Opisthokonta,3BS2Y@33208|Metazoa,3D8HX@33213|Bilateria,422AA@6656|Arthropoda,3SQCN@50557|Insecta	33208|Metazoa	L	gag-polypeptide of LTR copia-type	-	-	-	-	-	-	-	-	-	-	-	-	DUF4219,Retrotran_gag_2
ANN00223	136037.KDR08851	0.000161	45.1	KOG1450@1|root,KOG1450@2759|Eukaryota,38G3F@33154|Opisthokonta,3B9DF@33208|Metazoa,3CRSX@33213|Bilateria,41YFK@6656|Arthropoda,3T00Y@50557|Insecta	33208|Metazoa	T	GTPase activator activity	ARHGAP9	GO:0001775,GO:0001891,GO:0002009,GO:0002011,GO:0002252,GO:0002263,GO:0002274,GO:0002275,GO:0002283,GO:0002366,GO:0002376,GO:0002443,GO:0002444,GO:0002446,GO:0003674,GO:0005096,GO:0005488,GO:0005515,GO:0005543,GO:0005547,GO:0005575,GO:0005576,GO:0005622,GO:0005623,GO:0005634,GO:0005654,GO:0005737,GO:0005768,GO:0005829,GO:0005886,GO:0006810,GO:0006887,GO:0006897,GO:0006898,GO:0006909,GO:0006911,GO:…	-	ko:K20634,ko:K20636,ko:K20637	-	-	-	-	ko00000,ko04131	-	-	-	PH,PH_9,RhoGAP,SH3-WW_linker,SH3_1,SH3_9,WW
ANN00225	7237.FBpp0273925	5.66e-06	52.8	KOG1075@1|root,KOG1075@2759|Eukaryota,38VTK@33154|Opisthokonta,3C62K@33208|Metazoa,3DM4A@33213|Bilateria,427A3@6656|Arthropoda,3SYVP@50557|Insecta,457JD@7147|Diptera	33208|Metazoa	S	Ribonuclease H protein	-	-	-	-	-	-	-	-	-	-	-	-	-
ANN00228	69319.XP_008560735.1	1.94e-102	343	KOG4271@1|root,KOG4271@2759|Eukaryota,38D6Y@33154|Opisthokonta,3BEYF@33208|Metazoa,3CTMQ@33213|Bilateria,41XUX@6656|Arthropoda,3SHYK@50557|Insecta,46JUY@7399|Hymenoptera	33208|Metazoa	T	p190-A and -B Rho GAPs FF domain	RhoGAPp190	GO:0003674,GO:0005096,GO:0005102,GO:0005488,GO:0005515,GO:0007154,GO:0007165,GO:0007264,GO:0007265,GO:0007266,GO:0007275,GO:0007399,GO:0007414,GO:0007415,GO:0007417,GO:0007420,GO:0008037,GO:0008038,GO:0008047,GO:0008150,GO:0008361,GO:0009987,GO:0010769,GO:0010975,GO:0016043,GO:0016319,GO:0022008,GO:0022603,GO:0022604,GO:0023052,GO:0030030,GO:0030154,GO:0030182,GO:0030215,GO:0030234,GO:0030695,GO:…	-	ko:K05732,ko:K13709	ko04510,ko04611,ko04670,ko04810,map04510,map04611,map04670,map04810	-	-	-	ko00000,ko00001,ko04131	-	-	-	Ras,RhoGAP,RhoGAP-FF1
ANN00229	136037.KDR21276	1.71e-239	697	KOG4271@1|root,KOG4271@2759|Eukaryota,38D6Y@33154|Opisthokonta,3BEYF@33208|Metazoa,3CTMQ@33213|Bilateria,41XUX@6656|Arthropoda,3SHYK@50557|Insecta	33208|Metazoa	T	GTP binding. It is involved in the biological process described with small GTPase mediated signal transduction	RhoGAPp190	GO:0003674,GO:0005096,GO:0005102,GO:0005488,GO:0005515,GO:0007154,GO:0007165,GO:0007264,GO:0007265,GO:0007266,GO:0007275,GO:0007399,GO:0007414,GO:0007415,GO:0007417,GO:0007420,GO:0008037,GO:0008038,GO:0008047,GO:0008150,GO:0008361,GO:0009987,GO:0010769,GO:0010975,GO:0016043,GO:0016319,GO:0022008,GO:0022603,GO:0022604,GO:0023052,GO:0030030,GO:0030154,GO:0030182,GO:0030215,GO:0030234,GO:0030695,GO:…	-	ko:K05732,ko:K13709	ko04510,ko04611,ko04670,ko04810,map04510,map04611,map04670,map04810	-	-	-	ko00000,ko00001,ko04131	-	-	-	Ras,RhoGAP,RhoGAP-FF1
ANN00230	126957.SMAR010027-PA	8.54e-49	169	28I8S@1|root,2QQJ3@2759|Eukaryota,38GV5@33154|Opisthokonta,3BDEQ@33208|Metazoa,3CTM1@33213|Bilateria,41WW4@6656|Arthropoda	33208|Metazoa	S	It is involved in the biological process described with biosynthetic process	GTDC1	GO:0007275,GO:0007399,GO:0007417,GO:0008150,GO:0032501,GO:0032502,GO:0048731,GO:0048856	-	-	-	-	-	-	-	-	-	-	DUF3524,Glycos_transf_1
ANN00231	103372.F4X232	2.93e-63	226	COG1748@1|root,KOG2393@1|root,KOG0172@2759|Eukaryota,KOG2393@2759|Eukaryota,38BKM@33154|Opisthokonta,3BDVH@33208|Metazoa,3CSBS@33213|Bilateria,41V08@6656|Arthropoda,3SIPC@50557|Insecta,46HSB@7399|Hymenoptera	33208|Metazoa	E	Alanine dehydrogenase/PNT, C-terminal domain	AASS	GO:0003674,GO:0003824,GO:0004753,GO:0005575,GO:0005622,GO:0005623,GO:0005737,GO:0005739,GO:0005759,GO:0006082,GO:0006091,GO:0006520,GO:0006553,GO:0006554,GO:0006807,GO:0008150,GO:0008152,GO:0008652,GO:0009056,GO:0009058,GO:0009063,GO:0009066,GO:0009067,GO:0009068,GO:0009085,GO:0009987,GO:0016043,GO:0016053,GO:0016054,GO:0016491,GO:0016645,GO:0016646,GO:0017144,GO:0019477,GO:0019752,GO:0019878,GO:…	1.5.1.8,1.5.1.9	ko:K14157	ko00310,ko01100,ko01110,ko01130,map00310,map01100,map01110,map01130	M00032	R00716,R02313	RC00215,RC00217,RC00225,RC01532	ko00000,ko00001,ko00002,ko01000	-	-	-	AlaDh_PNT_C,AlaDh_PNT_N,Sacchrp_dh_C,Sacchrp_dh_NADP
ANN00233	136037.KDR23651	0	963	COG2801@1|root,KOG0017@2759|Eukaryota,38F42@33154|Opisthokonta,3BA5H@33208|Metazoa,3CWAK@33213|Bilateria,41WI3@6656|Arthropoda,3SIRK@50557|Insecta	33208|Metazoa	O	K02A2.6-like	-	-	-	-	-	-	-	-	-	-	-	-	Baculo_F,RVT_1,rve
ANN00234	136037.KDR15521	1.21e-155	442	KOG0836@1|root,KOG0836@2759|Eukaryota,38BVH@33154|Opisthokonta,3BA65@33208|Metazoa,3CRQI@33213|Bilateria,41V85@6656|Arthropoda,3SI5N@50557|Insecta	33208|Metazoa	Z	F-actin-capping proteins bind in a Ca(2 )-independent manner to the fast growing ends of actin filaments (barbed end) thereby blocking the exchange of subunits at these ends. Unlike other capping proteins (such as gelsolin and severin), these proteins do not sever actin filaments	CAPZA2	GO:0000003,GO:0000902,GO:0001709,GO:0001932,GO:0001933,GO:0002376,GO:0002478,GO:0002495,GO:0002504,GO:0003006,GO:0003674,GO:0003779,GO:0005488,GO:0005515,GO:0005575,GO:0005576,GO:0005622,GO:0005623,GO:0005737,GO:0005829,GO:0005856,GO:0005869,GO:0005875,GO:0005886,GO:0005903,GO:0005911,GO:0005938,GO:0006810,GO:0006888,GO:0006928,GO:0006950,GO:0006952,GO:0006955,GO:0006996,GO:0007010,GO:0007015,GO:…	-	ko:K10364	ko04144,map04144	-	-	-	ko00000,ko00001,ko04131,ko04147,ko04812	-	-	-	F-actin_cap_A
ANN00236	136037.KDR07781	0	1366	COG1012@1|root,KOG2452@2759|Eukaryota,39MAJ@33154|Opisthokonta,3BCUT@33208|Metazoa,3CY12@33213|Bilateria,41TD0@6656|Arthropoda,3SHBS@50557|Insecta	33208|Metazoa	F	oxidoreductase activity, acting on the aldehyde or oxo group of donors, NAD or NADP as acceptor. It is involved in the biological process described with oxidation-reduction process	ALDH1L2	GO:0003674,GO:0003824,GO:0004029,GO:0004030,GO:0005488,GO:0005575,GO:0005622,GO:0005623,GO:0005634,GO:0005737,GO:0005739,GO:0005759,GO:0005829,GO:0006082,GO:0006575,GO:0006725,GO:0006732,GO:0006760,GO:0006766,GO:0006767,GO:0006807,GO:0008150,GO:0008152,GO:0009056,GO:0009058,GO:0009108,GO:0009109,GO:0009256,GO:0009258,GO:0009396,GO:0009397,GO:0009987,GO:0016053,GO:0016054,GO:0016155,GO:0016491,GO:…	1.5.1.6	ko:K00289	ko00670,map00670	-	R00941	RC00026	ko00000,ko00001,ko01000	-	-	-	Aldedh,Formyl_trans_C,Formyl_trans_N,PP-binding
ANN00238	136037.KDR11045	2.07e-73	230	KOG3547@1|root,KOG3547@2759|Eukaryota,38DHP@33154|Opisthokonta,3B96Y@33208|Metazoa,3CS5T@33213|Bilateria,41WYM@6656|Arthropoda,3SGGV@50557|Insecta	33208|Metazoa	P	Forms chloride channels	BEST3	GO:0003008,GO:0003674,GO:0005215,GO:0005216,GO:0005229,GO:0005253,GO:0005254,GO:0005488,GO:0005515,GO:0005575,GO:0005622,GO:0005623,GO:0005737,GO:0005829,GO:0005886,GO:0005929,GO:0006810,GO:0006811,GO:0006820,GO:0006821,GO:0007600,GO:0007601,GO:0007606,GO:0007608,GO:0008150,GO:0008509,GO:0008514,GO:0009314,GO:0009416,GO:0009581,GO:0009582,GO:0009583,GO:0009584,GO:0009605,GO:0009628,GO:0010959,GO:…	-	ko:K13878,ko:K13879,ko:K13880,ko:K13881,ko:K22204	ko04970,map04970	-	-	-	ko00000,ko00001,ko02000	1.A.46.1,1.A.46.1.1,1.A.46.1.2,1.A.46.1.4	-	-	Bestrophin
ANN00239	136037.KDR23883	0	919	COG0531@1|root,KOG1288@2759|Eukaryota,39J8F@33154|Opisthokonta,3BDCA@33208|Metazoa,3CTVP@33213|Bilateria,41XYH@6656|Arthropoda,3SI5M@50557|Insecta	33208|Metazoa	E	It is involved in the biological process described with transmembrane transport	SLC12A9	GO:0003674,GO:0005215,GO:0005575,GO:0006810,GO:0006811,GO:0006812,GO:0006813,GO:0006820,GO:0006821,GO:0008150,GO:0008324,GO:0008509,GO:0009987,GO:0015075,GO:0015077,GO:0015079,GO:0015103,GO:0015108,GO:0015291,GO:0015293,GO:0015294,GO:0015296,GO:0015318,GO:0015377,GO:0015379,GO:0015672,GO:0015698,GO:0016020,GO:0016021,GO:0022804,GO:0022857,GO:0022890,GO:0030001,GO:0031224,GO:0034220,GO:0044425,GO:…	-	ko:K12792,ko:K14429	ko04621,map04621	-	-	-	ko00000,ko00001,ko02000	2.A.30	-	-	AA_permease,SLC12
ANN00241	136037.KDR20588	1.27e-99	347	COG5599@1|root,KOG0789@2759|Eukaryota,39PRJ@33154|Opisthokonta,3BCCY@33208|Metazoa,3CV2T@33213|Bilateria,41VZD@6656|Arthropoda,3SM68@50557|Insecta	33208|Metazoa	T	Protein-tyrosine phosphatase	PTPN12	GO:0001775,GO:0001817,GO:0001818,GO:0001819,GO:0001932,GO:0001933,GO:0001934,GO:0002102,GO:0002230,GO:0002237,GO:0002253,GO:0002376,GO:0002429,GO:0002520,GO:0002521,GO:0002682,GO:0002683,GO:0002684,GO:0002685,GO:0002694,GO:0002695,GO:0002696,GO:0002697,GO:0002699,GO:0002700,GO:0002702,GO:0002757,GO:0002764,GO:0002768,GO:0002791,GO:0002792,GO:0002793,GO:0002831,GO:0003674,GO:0003824,GO:0004721,GO:…	3.1.3.48	ko:K18024	-	-	-	-	ko00000,ko01000,ko01009	-	-	-	Y_phosphatase
ANN00242	136037.KDR11498	5.29e-22	105	COG2319@1|root,KOG0263@2759|Eukaryota,38CV7@33154|Opisthokonta,3BHR6@33208|Metazoa,3CX1J@33213|Bilateria,42AMC@6656|Arthropoda,3T04Q@50557|Insecta	33208|Metazoa	K	TAF5-like RNA polymerase II p300 CBP-associated factor-associated factor 65 kDa subunit	TAF5L	GO:0000123,GO:0000428,GO:0003674,GO:0003700,GO:0003712,GO:0003713,GO:0005575,GO:0005622,GO:0005623,GO:0005634,GO:0005654,GO:0005667,GO:0005737,GO:0006139,GO:0006325,GO:0006351,GO:0006355,GO:0006366,GO:0006464,GO:0006473,GO:0006475,GO:0006725,GO:0006807,GO:0006996,GO:0008150,GO:0008152,GO:0009058,GO:0009059,GO:0009889,GO:0009891,GO:0009893,GO:0009987,GO:0010467,GO:0010468,GO:0010556,GO:0010557,GO:…	-	ko:K03130,ko:K05657	ko02010,ko03022,ko05168,map02010,map03022,map05168	-	-	-	ko00000,ko00001,ko02000,ko03021,ko03036	3.A.1.201	-	-	TFIID_NTD2,WD40
ANN00244	7029.ACYPI084177-PA	0.000322	51.2	KOG1075@1|root,KOG1075@2759|Eukaryota,3A278@33154|Opisthokonta,3BQC7@33208|Metazoa,3D7RZ@33213|Bilateria,422E1@6656|Arthropoda,3SQZA@50557|Insecta	33208|Metazoa	S	Reverse transcriptase (RNA-dependent DNA polymerase)	-	-	-	ko:K10443	-	-	-	-	ko00000,ko04121	-	-	-	Exo_endo_phos_2,RNase_H,RVT_1
ANN00246	7070.TC016062-PA	4.87e-23	112	KOG3784@1|root,KOG3784@2759|Eukaryota,39SZ1@33154|Opisthokonta,3B9B4@33208|Metazoa,3CTYI@33213|Bilateria,41X39@6656|Arthropoda,3SFR2@50557|Insecta	33208|Metazoa	TU	Phosphatidylinositol binding	SNX17	GO:0001568,GO:0001944,GO:0003205,GO:0003279,GO:0003674,GO:0005102,GO:0005488,GO:0005515,GO:0005543,GO:0005575,GO:0005622,GO:0005623,GO:0005737,GO:0005768,GO:0005769,GO:0005794,GO:0005829,GO:0006066,GO:0006629,GO:0006706,GO:0006707,GO:0006810,GO:0006886,GO:0006897,GO:0006898,GO:0007275,GO:0007507,GO:0008022,GO:0008104,GO:0008150,GO:0008152,GO:0008202,GO:0008203,GO:0008289,GO:0009056,GO:0010008,GO:…	-	ko:K17929	-	-	-	-	ko00000	-	-	-	PX
ANN00247	136037.KDR12694	5.06e-104	334	KOG3681@1|root,KOG3681@2759|Eukaryota,394QH@33154|Opisthokonta,3B9H4@33208|Metazoa,3CUFR@33213|Bilateria,41U9R@6656|Arthropoda,3SFME@50557|Insecta	33208|Metazoa	W	actin filament binding. It is involved in the biological process described with cell-matrix adhesion	VCL	GO:0000902,GO:0000904,GO:0001725,GO:0001775,GO:0002009,GO:0002102,GO:0002162,GO:0002252,GO:0002263,GO:0002274,GO:0002275,GO:0002283,GO:0002366,GO:0002376,GO:0002443,GO:0002444,GO:0002446,GO:0002576,GO:0003008,GO:0003012,GO:0003674,GO:0003779,GO:0005198,GO:0005200,GO:0005488,GO:0005515,GO:0005575,GO:0005576,GO:0005622,GO:0005623,GO:0005737,GO:0005739,GO:0005740,GO:0005743,GO:0005829,GO:0005856,GO:…	-	ko:K05700	ko04510,ko04520,ko04670,ko04810,ko05100,ko05131,ko05146,map04510,map04520,map04670,map04810,map05100,map05131,map05146	-	-	-	ko00000,ko00001,ko04147,ko04812	-	-	-	Vinculin
ANN00248	136037.KDR12694	0	1071	KOG3681@1|root,KOG3681@2759|Eukaryota,394QH@33154|Opisthokonta,3B9H4@33208|Metazoa,3CUFR@33213|Bilateria,41U9R@6656|Arthropoda,3SFME@50557|Insecta	33208|Metazoa	W	actin filament binding. It is involved in the biological process described with cell-matrix adhesion	VCL	GO:0000902,GO:0000904,GO:0001725,GO:0001775,GO:0002009,GO:0002102,GO:0002162,GO:0002252,GO:0002263,GO:0002274,GO:0002275,GO:0002283,GO:0002366,GO:0002376,GO:0002443,GO:0002444,GO:0002446,GO:0002576,GO:0003008,GO:0003012,GO:0003674,GO:0003779,GO:0005198,GO:0005200,GO:0005488,GO:0005515,GO:0005575,GO:0005576,GO:0005622,GO:0005623,GO:0005737,GO:0005739,GO:0005740,GO:0005743,GO:0005829,GO:0005856,GO:…	-	ko:K05700	ko04510,ko04520,ko04670,ko04810,ko05100,ko05131,ko05146,map04510,map04520,map04670,map04810,map05100,map05131,map05146	-	-	-	ko00000,ko00001,ko04147,ko04812	-	-	-	Vinculin
ANN00249	7029.ACYPI43338-PA	4.51e-27	122	KOG0752@1|root,KOG0752@2759|Eukaryota	2759|Eukaryota	U	mitochondrial transport	-	-	3.6.4.12	ko:K10742,ko:K14684,ko:K15084,ko:K15124	ko03030,map03030	-	-	-	ko00000,ko00001,ko01000,ko02000,ko03032	2.A.29,2.A.29.12.1,2.A.29.23	-	-	Mito_carr
ANN00250	136037.KDR22675	5.92e-07	55.8	KOG3604@1|root,KOG3604@2759|Eukaryota,38FMN@33154|Opisthokonta,3BBNX@33208|Metazoa,3CUMT@33213|Bilateria,41WR6@6656|Arthropoda,3SG8Y@50557|Insecta	33208|Metazoa	S	Pecanex protein (C-terminus)	pcx	GO:0005575,GO:0005622,GO:0005623,GO:0005737,GO:0005783,GO:0006996,GO:0007029,GO:0007154,GO:0007165,GO:0007166,GO:0007219,GO:0008150,GO:0009987,GO:0010256,GO:0012505,GO:0016043,GO:0023052,GO:0043226,GO:0043227,GO:0043229,GO:0043231,GO:0044424,GO:0044444,GO:0044464,GO:0050789,GO:0050794,GO:0050896,GO:0051716,GO:0065007,GO:0071840	-	-	-	-	-	-	-	-	-	-	Pecanex_C
ANN00251	400682.PAC_15709731	3.83e-06	58.2	2CZ6W@1|root,2S8SY@2759|Eukaryota,3AAAQ@33154|Opisthokonta,3BVCS@33208|Metazoa	33208|Metazoa	-	-	-	-	-	-	-	-	-	-	-	-	-	-	-
ANN00252	7029.ACYPI24874-PA	2.53e-15	88.6	KOG1075@1|root,KOG1075@2759|Eukaryota,39N4Q@33154|Opisthokonta,3BSEH@33208|Metazoa,3CWPW@33213|Bilateria,420YR@6656|Arthropoda	33208|Metazoa	S	Reverse transcriptase (RNA-dependent DNA polymerase)	-	-	-	-	-	-	-	-	-	-	-	-	Peptidase_C48,RVT_1
ANN00253	7029.ACYPI28011-PA	5.37e-29	134	2CMM3@1|root,2QQSX@2759|Eukaryota,39DKY@33154|Opisthokonta,3BDYS@33208|Metazoa,3CVMR@33213|Bilateria,423RE@6656|Arthropoda,3SS48@50557|Insecta,3EDYB@33342|Paraneoptera	33208|Metazoa	L	Transposase protein	THAP9	GO:0000981,GO:0003674,GO:0003676,GO:0003677,GO:0003700,GO:0003824,GO:0004803,GO:0005488,GO:0006139,GO:0006259,GO:0006310,GO:0006313,GO:0006355,GO:0006357,GO:0006725,GO:0006807,GO:0008150,GO:0008152,GO:0009889,GO:0009987,GO:0010468,GO:0010556,GO:0015074,GO:0019219,GO:0019222,GO:0031323,GO:0031326,GO:0032196,GO:0034641,GO:0043170,GO:0043565,GO:0044237,GO:0044238,GO:0044260,GO:0046483,GO:0050789,GO:…	-	-	-	-	-	-	-	-	-	-	THAP,Tnp_P_element
ANN00256	7029.ACYPI069747-PA	1.02e-14	84.3	2CNDJ@1|root,2QVFB@2759|Eukaryota,39MN8@33154|Opisthokonta,3CP8H@33208|Metazoa,3E5D2@33213|Bilateria,42APD@6656|Arthropoda	33208|Metazoa	S	Transposase IS4	-	-	-	-	-	-	-	-	-	-	-	-	DDE_Tnp_1_7
ANN00262	13249.RPRC004778-PA	2.4e-07	57	2CNDJ@1|root,2QVFB@2759|Eukaryota,39MN8@33154|Opisthokonta,3CP8H@33208|Metazoa,3E5D2@33213|Bilateria,42AMZ@6656|Arthropoda,3SQN6@50557|Insecta,3ECQI@33342|Paraneoptera	33208|Metazoa	S	Transposase IS4	-	GO:0005575,GO:0005622,GO:0005623,GO:0005634,GO:0005654,GO:0016604,GO:0031974,GO:0031981,GO:0043226,GO:0043227,GO:0043229,GO:0043231,GO:0043233,GO:0044422,GO:0044424,GO:0044428,GO:0044446,GO:0044451,GO:0044464,GO:0070013	-	-	-	-	-	-	-	-	-	-	DDE_Tnp_1_7
ANN00265	38654.XP_006029730.1	3.83e-18	87.8	2CXPK@1|root,2RYWI@2759|Eukaryota,3A0FF@33154|Opisthokonta,3BPTP@33208|Metazoa,3D6SN@33213|Bilateria,48FM6@7711|Chordata,49CCX@7742|Vertebrata	33208|Metazoa	S	Transposase (partial DDE domain)	-	-	2.1.1.43	ko:K11433	ko00310,map00310	-	R03875,R03938,R04866,R04867	RC00003,RC00060,RC00181,RC00496	ko00000,ko00001,ko01000,ko03036	-	-	-	DDE_3,HTH_Tnp_Tc3_2,Transposase_1
ANN00268	7668.SPU_017531-tr	9.31e-70	252	COG2801@1|root,KOG0017@2759|Eukaryota,38F42@33154|Opisthokonta,3BA5H@33208|Metazoa,3CZSS@33213|Bilateria	33208|Metazoa	G	K02A2.6-like	-	-	-	ko:K14965	-	-	-	-	ko00000,ko03036	-	-	-	RVT_1,rve
ANN00269	10224.XP_006817303.1	2.15e-60	214	COG2801@1|root,KOG0017@2759|Eukaryota,38F42@33154|Opisthokonta,3BA5H@33208|Metazoa,3CZSS@33213|Bilateria	33208|Metazoa	G	K02A2.6-like	-	-	-	-	-	-	-	-	-	-	-	-	rve
ANN00271	7029.ACYPI000337-PA	0.000353	46.6	2CXRQ@1|root,2RZ9T@2759|Eukaryota,3A4J4@33154|Opisthokonta,3BQHA@33208|Metazoa	33208|Metazoa	-	-	-	-	-	-	-	-	-	-	-	-	-	-	DDE_3
ANN00273	126957.SMAR001311-PA	5.56e-07	53.1	COG2801@1|root,KOG0017@2759|Eukaryota,38VK5@33154|Opisthokonta,3C464@33208|Metazoa,3DKAB@33213|Bilateria,423SK@6656|Arthropoda	33208|Metazoa	L	transposition, RNA-mediated	-	-	-	-	-	-	-	-	-	-	-	-	-
ANN00274	10224.XP_006819404.1	5.54e-07	53.1	COG2801@1|root,KOG0017@2759|Eukaryota,38F42@33154|Opisthokonta,3BA5H@33208|Metazoa,3CZSS@33213|Bilateria	33208|Metazoa	G	K02A2.6-like	-	-	-	-	-	-	-	-	-	-	-	-	rve
ANN00275	6334.EFV48027	1.69e-11	65.5	COG2801@1|root,KOG0017@2759|Eukaryota,38DPC@33154|Opisthokonta,3BGB6@33208|Metazoa,3D5G4@33213|Bilateria	33208|Metazoa	L	Encoded by	-	-	-	-	-	-	-	-	-	-	-	-	RVT_2,Retrotran_gag_2,gag_pre-integrs,rve
ANN00276	7217.FBpp0122209	0.000297	47.4	KOG2181@1|root,KOG2181@2759|Eukaryota,38D5N@33154|Opisthokonta,3BF9R@33208|Metazoa,3CVFH@33213|Bilateria,41VK0@6656|Arthropoda,3SJE9@50557|Insecta,4507Z@7147|Diptera,45PMI@7214|Drosophilidae	33208|Metazoa	K	LIM domain binding	LDB2	GO:0000228,GO:0000785,GO:0000790,GO:0000902,GO:0000904,GO:0000972,GO:0000976,GO:0000988,GO:0000989,GO:0001067,GO:0001085,GO:0001102,GO:0001158,GO:0001654,GO:0001702,GO:0001894,GO:0001942,GO:0001952,GO:0002009,GO:0002119,GO:0002164,GO:0002165,GO:0002262,GO:0002376,GO:0002520,GO:0002682,GO:0002683,GO:0003002,GO:0003674,GO:0003676,GO:0003677,GO:0003682,GO:0003690,GO:0003700,GO:0003712,GO:0003714,GO:…	-	ko:K15617	ko05202,map05202	-	-	-	ko00000,ko00001	-	-	-	LIM_bind
ANN00277	7425.NV17956-PA	2.03e-22	102	COG2801@1|root,KOG0017@2759|Eukaryota,38DPC@33154|Opisthokonta,3BGB6@33208|Metazoa,3D5G4@33213|Bilateria,41ZUZ@6656|Arthropoda,3SKEY@50557|Insecta	33208|Metazoa	L	Reverse transcriptase (RNA-dependent DNA polymerase)	-	-	-	-	-	-	-	-	-	-	-	-	DUF4219,RVT_2,Retrotran_gag_2,gag_pre-integrs,rve,zf-CCHC
ANN00278	8364.ENSXETP00000061166	1.53e-20	93.6	COG2801@1|root,KOG0017@2759|Eukaryota,3AIZM@33154|Opisthokonta,3BXSA@33208|Metazoa,3DF2V@33213|Bilateria,48JZ9@7711|Chordata,49GQD@7742|Vertebrata	33208|Metazoa	L	Integrase core domain	-	-	-	-	-	-	-	-	-	-	-	-	rve
ANN00279	6500.XP_005108879.1	1.19e-81	293	COG2801@1|root,KOG0017@2759|Eukaryota,38F42@33154|Opisthokonta,3BA5H@33208|Metazoa,3CZSS@33213|Bilateria	33208|Metazoa	G	K02A2.6-like	-	-	-	ko:K14965	-	-	-	-	ko00000,ko03036	-	-	-	RVT_1,rve
ANN00282	121225.PHUM025600-PA	6.94e-11	65.9	KOG1075@1|root,KOG1075@2759|Eukaryota,39X6K@33154|Opisthokonta,3BK4A@33208|Metazoa,3CYZ9@33213|Bilateria,41X3S@6656|Arthropoda,3SHIN@50557|Insecta,3EDM0@33342|Paraneoptera	33208|Metazoa	S	reverse transcriptase	-	-	-	-	-	-	-	-	-	-	-	-	RVT_1
ANN00283	7029.ACYPI20478-PA	5.38e-15	77.8	COG5178@1|root,KOG1795@2759|Eukaryota,3ABVU@33154|Opisthokonta,3BVGY@33208|Metazoa,3DGS1@33213|Bilateria,422J6@6656|Arthropoda,3SR53@50557|Insecta	33208|Metazoa	A	U5 snRNA binding	-	-	-	-	-	-	-	-	-	-	-	-	-
ANN00284	7029.ACYPI065809-PA	4.72e-69	253	KOG1075@1|root,KOG1075@2759|Eukaryota,39XVS@33154|Opisthokonta,3BM3S@33208|Metazoa	33208|Metazoa	L	transposition, RNA-mediated	-	-	-	-	-	-	-	-	-	-	-	-	Exo_endo_phos_2,RVT_1
ANN00285	7029.ACYPI38004-PA	7.74e-45	159	KOG1075@1|root,KOG1075@2759|Eukaryota,39XVS@33154|Opisthokonta,3BM3S@33208|Metazoa,3DD47@33213|Bilateria,421YB@6656|Arthropoda	33208|Metazoa	L	transposition, RNA-mediated	-	-	-	-	-	-	-	-	-	-	-	-	Exo_endo_phos_2,RVT_1
ANN00289	85982.XP_007313571.1	0.000372	48.5	KOG1101@1|root,KOG1101@2759|Eukaryota,38Z3G@33154|Opisthokonta,3PD86@4751|Fungi,3V59A@5204|Basidiomycota,22EAN@155619|Agaricomycetes	4751|Fungi	D	Baculoviral inhibition of apoptosis protein repeat	-	-	-	-	-	-	-	-	-	-	-	-	BIR
ANN00290	7029.ACYPI069747-PA	7.02e-12	67.8	2CNDJ@1|root,2QVFB@2759|Eukaryota,39MN8@33154|Opisthokonta,3CP8H@33208|Metazoa,3E5D2@33213|Bilateria,42APD@6656|Arthropoda	33208|Metazoa	S	Transposase IS4	-	-	-	-	-	-	-	-	-	-	-	-	DDE_Tnp_1_7
ANN00291	6334.EFV57158	3.76e-12	72	2CNDJ@1|root,2QVFB@2759|Eukaryota,39MN8@33154|Opisthokonta,3CP8H@33208|Metazoa,3E5D2@33213|Bilateria	33208|Metazoa	S	Transposase IS4	-	-	-	-	-	-	-	-	-	-	-	-	DDE_Tnp_1_7
ANN00292	1561998.Csp11.Scaffold630.g17500.t1	4.07e-239	669	COG5023@1|root,KOG1375@2759|Eukaryota,38EHS@33154|Opisthokonta,3BDQF@33208|Metazoa,3CSPW@33213|Bilateria,40BMJ@6231|Nematoda,1KUCD@119089|Chromadorea,40W0G@6236|Rhabditida	33208|Metazoa	Z	Tubulin is the major constituent of microtubules. It binds two moles of GTP, one at an exchangeable site on the beta chain and one at a non-exchangeable site on the alpha chain	-	GO:0000003,GO:0000212,GO:0000226,GO:0005575,GO:0005622,GO:0005623,GO:0005819,GO:0005856,GO:0005874,GO:0005876,GO:0006996,GO:0007010,GO:0007017,GO:0007049,GO:0007051,GO:0008150,GO:0009987,GO:0015630,GO:0016043,GO:0022402,GO:0022414,GO:0032991,GO:0043226,GO:0043228,GO:0043229,GO:0043232,GO:0044422,GO:0044424,GO:0044430,GO:0044446,GO:0044464,GO:0045298,GO:0051321,GO:0071840,GO:0099080,GO:0099081,GO:…	-	ko:K07375	ko04145,ko04540,ko05130,map04145,map04540,map05130	-	-	-	ko00000,ko00001,ko03036,ko04147,ko04812	-	-	-	Tubulin,Tubulin_C
ANN00293	7070.TC010279-PA	3.91e-52	192	2CXRQ@1|root,2RZ9T@2759|Eukaryota,3A4J4@33154|Opisthokonta,3BQHA@33208|Metazoa,3D99K@33213|Bilateria,420CE@6656|Arthropoda,3SZ09@50557|Insecta	33208|Metazoa	S	DDE superfamily endonuclease	-	-	-	-	-	-	-	-	-	-	-	-	DDE_3
ANN00295	7070.TC010206-PA	3.44e-23	101	COG2801@1|root,KOG0017@2759|Eukaryota,38F42@33154|Opisthokonta,3BA5H@33208|Metazoa,3CZSS@33213|Bilateria,41Y67@6656|Arthropoda	33208|Metazoa	L	K02A2.6-like	-	-	-	-	-	-	-	-	-	-	-	-	Chromo,RNase_H,RVT_1
ANN00296	7029.ACYPI005327-PA	5.37e-94	309	COG2801@1|root,KOG0017@2759|Eukaryota,38F42@33154|Opisthokonta,3BA5H@33208|Metazoa,3CWAK@33213|Bilateria,41WI3@6656|Arthropoda,3SIRK@50557|Insecta,3EDAZ@33342|Paraneoptera	33208|Metazoa	L	gag-polyprotein putative aspartyl protease	-	-	-	-	-	-	-	-	-	-	-	-	Asp_protease_2,Baculo_F,RVT_1,Retrotrans_gag,gag-asp_proteas,rve,zf-H2C2
ANN00299	7029.ACYPI56748-PA	3.21e-11	71.6	COG2801@1|root,KOG0017@2759|Eukaryota,38F42@33154|Opisthokonta,3BA5H@33208|Metazoa,3DDWX@33213|Bilateria,42228@6656|Arthropoda,3SPN5@50557|Insecta,3ED9B@33342|Paraneoptera	33208|Metazoa	L	zinc finger	-	-	-	-	-	-	-	-	-	-	-	-	RVP,RVT_1,Retrotrans_gag,rve,zf-CCHC
ANN00300	7029.ACYPI54828-PA	1.39e-13	80.1	COG2801@1|root,KOG0017@2759|Eukaryota,38F42@33154|Opisthokonta,3BA5H@33208|Metazoa,3CWAK@33213|Bilateria,41WI3@6656|Arthropoda,3SIRK@50557|Insecta	33208|Metazoa	O	K02A2.6-like	-	-	-	-	-	-	-	-	-	-	-	-	Baculo_F,RVT_1,rve
ANN00301	7029.ACYPI39103-PA	7.76e-107	324	KOG4585@1|root,KOG4585@2759|Eukaryota,39THK@33154|Opisthokonta,3BGF1@33208|Metazoa,3D09T@33213|Bilateria,41Z3Y@6656|Arthropoda,3SIRQ@50557|Insecta	33208|Metazoa	L	DDE superfamily endonuclease	-	-	-	-	-	-	-	-	-	-	-	-	DDE_Tnp_4
ANN00304	82508.K1V2S7	2.36e-25	114	KOG0580@1|root,KOG0580@2759|Eukaryota,38BIB@33154|Opisthokonta,3NVY8@4751|Fungi,3UZMZ@5204|Basidiomycota,3VDXB@5234|Tremellales	4751|Fungi	T	Kinase-like	IPL1	GO:0000003,GO:0000070,GO:0000075,GO:0000226,GO:0000228,GO:0000278,GO:0000280,GO:0000775,GO:0000776,GO:0000777,GO:0000778,GO:0000779,GO:0000780,GO:0000781,GO:0000784,GO:0000793,GO:0000794,GO:0000819,GO:0000939,GO:0000941,GO:0003674,GO:0003824,GO:0004672,GO:0004674,GO:0005575,GO:0005622,GO:0005623,GO:0005634,GO:0005694,GO:0005737,GO:0005819,GO:0005828,GO:0005856,GO:0005874,GO:0005875,GO:0005876,GO:…	2.7.11.1	ko:K08850	-	-	-	-	ko00000,ko01000,ko01001,ko03036	-	-	-	Pkinase
ANN00305	13735.ENSPSIP00000000227	2.76e-17	92.8	KOG1075@1|root,KOG1075@2759|Eukaryota,3AB3G@33154|Opisthokonta,3BQKC@33208|Metazoa,3D77Y@33213|Bilateria	33208|Metazoa	O	Reverse transcriptase (RNA-dependent DNA polymerase)	-	-	-	ko:K10577	ko03013,ko04064,ko04120,ko05206,map03013,map04064,map04120,map05206	M00427	-	-	ko00000,ko00001,ko00002,ko03019,ko04121	-	-	-	RVT_1
ANN00307	132113.XP_003485611.1	4.74e-241	693	KOG1121@1|root,KOG1121@2759|Eukaryota,39RW9@33154|Opisthokonta,3BH13@33208|Metazoa,3D3HD@33213|Bilateria,4210Q@6656|Arthropoda,3SPED@50557|Insecta,46E0X@7399|Hymenoptera	33208|Metazoa	L	BED zinc finger	Dref	GO:0000002,GO:0000902,GO:0000904,GO:0000976,GO:0000977,GO:0001012,GO:0001067,GO:0001654,GO:0001745,GO:0003254,GO:0003674,GO:0003676,GO:0003677,GO:0003690,GO:0003700,GO:0005488,GO:0005509,GO:0005575,GO:0005622,GO:0005623,GO:0005634,GO:0005667,GO:0005694,GO:0005700,GO:0006139,GO:0006259,GO:0006260,GO:0006261,GO:0006264,GO:0006351,GO:0006355,GO:0006357,GO:0006366,GO:0006464,GO:0006468,GO:0006725,GO:…	-	-	-	-	-	-	-	-	-	-	Dimer_Tnp_hAT,zf-BED
ANN00311	8090.ENSORLP00000018043	7.89e-09	56.6	2AEFG@1|root,2RYVM@2759|Eukaryota,39SJE@33154|Opisthokonta,3BJKN@33208|Metazoa,3CT7N@33213|Bilateria,48M2S@7711|Chordata,49HXK@7742|Vertebrata,4A8EU@7898|Actinopterygii	33208|Metazoa	L	Zinc finger domain in CG10631, C. elegans LIN-15B and human P52rIPK.	THAP8	-	-	-	-	-	-	-	-	-	-	-	THAP
ANN00314	136037.KDR18666	5.03e-09	61.2	2E5JB@1|root,2SCCI@2759|Eukaryota,3AD73@33154|Opisthokonta,3BVI4@33208|Metazoa,3DCBT@33213|Bilateria,421UB@6656|Arthropoda	33208|Metazoa	K	DNA- binding	-	GO:0000228,GO:0001098,GO:0001099,GO:0002376,GO:0003002,GO:0003674,GO:0003700,GO:0003712,GO:0003713,GO:0005488,GO:0005515,GO:0005575,GO:0005622,GO:0005623,GO:0005634,GO:0005654,GO:0005694,GO:0006355,GO:0006357,GO:0006955,GO:0007275,GO:0007389,GO:0007399,GO:0007444,GO:0007469,GO:0008150,GO:0009653,GO:0009888,GO:0009889,GO:0009891,GO:0009893,GO:0009953,GO:0009987,GO:0010468,GO:0010556,GO:0010557,GO:…	-	-	-	-	-	-	-	-	-	-	BESS,MADF_DNA_bdg
ANN00316	51337.XP_004671951.1	3.14e-74	243	COG5023@1|root,KOG1375@2759|Eukaryota,38EHS@33154|Opisthokonta,3BDQF@33208|Metazoa,3CSPW@33213|Bilateria,482T5@7711|Chordata,48VYX@7742|Vertebrata,3J4UU@40674|Mammalia,35A5V@314146|Euarchontoglires,4Q1A4@9989|Rodentia	33208|Metazoa	Z	Tubulin is the major constituent of microtubules. It binds two moles of GTP, one at an exchangeable site on the beta chain and one at a non-exchangeable site on the alpha chain	TUBB	GO:0000086,GO:0000166,GO:0000226,GO:0000278,GO:0000323,GO:0001775,GO:0001882,GO:0001883,GO:0001906,GO:0001909,GO:0002228,GO:0002252,GO:0002263,GO:0002274,GO:0002275,GO:0002283,GO:0002366,GO:0002376,GO:0002443,GO:0002444,GO:0002446,GO:0002449,GO:0003674,GO:0005102,GO:0005198,GO:0005200,GO:0005488,GO:0005515,GO:0005525,GO:0005575,GO:0005576,GO:0005622,GO:0005623,GO:0005634,GO:0005635,GO:0005641,GO:…	-	ko:K07375	ko04145,ko04540,ko05130,map04145,map04540,map05130	-	-	-	ko00000,ko00001,ko03036,ko04147,ko04812	-	-	-	Tubulin,Tubulin_C
ANN00317	9612.ENSCAFP00000017996	8.7e-24	101	2APZE@1|root,2RZHV@2759|Eukaryota,3A3ZV@33154|Opisthokonta,3BZYB@33208|Metazoa,3DG62@33213|Bilateria,48JF7@7711|Chordata,49GJ0@7742|Vertebrata	33208|Metazoa	-	-	-	-	-	-	-	-	-	-	-	-	-	-	-
ANN00318	7091.BGIBMGA009132-TA	2.44e-276	761	COG5023@1|root,KOG1375@2759|Eukaryota,38EHS@33154|Opisthokonta,3BDQF@33208|Metazoa,3CSPW@33213|Bilateria,41U6Z@6656|Arthropoda,3SI5X@50557|Insecta,4488Z@7088|Lepidoptera	33208|Metazoa	Z	Tubulin is the major constituent of microtubules. It binds two moles of GTP, one at an exchangeable site on the beta chain and one at a non-exchangeable site on the alpha chain	betaTub56D	GO:0003674,GO:0005198,GO:0005200,GO:0005575,GO:0005622,GO:0005623,GO:0005856,GO:0005874,GO:0006996,GO:0007010,GO:0007275,GO:0007517,GO:0008150,GO:0009987,GO:0015630,GO:0016043,GO:0016203,GO:0032501,GO:0032502,GO:0043226,GO:0043228,GO:0043229,GO:0043232,GO:0044422,GO:0044424,GO:0044430,GO:0044446,GO:0044464,GO:0048513,GO:0048731,GO:0048856,GO:0060538,GO:0061061,GO:0071840,GO:0099080,GO:0099081,GO:…	-	ko:K07375	ko04145,ko04540,ko05130,map04145,map04540,map05130	-	-	-	ko00000,ko00001,ko03036,ko04147,ko04812	-	-	-	Tubulin,Tubulin_C
ANN00319	69293.ENSGACP00000013862	6.38e-79	247	COG5023@1|root,KOG1375@2759|Eukaryota,38EHS@33154|Opisthokonta,3BDQF@33208|Metazoa,3CSPW@33213|Bilateria,482T5@7711|Chordata,48VYX@7742|Vertebrata	33208|Metazoa	Z	Tubulin is the major constituent of microtubules. It binds two moles of GTP, one at an exchangeable site on the beta chain and one at a non-exchangeable site on the alpha chain	TUBB4A	GO:0000086,GO:0000278,GO:0003674,GO:0005488,GO:0005509,GO:0005575,GO:0005622,GO:0005623,GO:0005737,GO:0005829,GO:0005856,GO:0005874,GO:0005929,GO:0005930,GO:0006996,GO:0007049,GO:0007346,GO:0008150,GO:0009987,GO:0010389,GO:0010564,GO:0010639,GO:0015630,GO:0016043,GO:0022402,GO:0022406,GO:0022607,GO:0030030,GO:0030031,GO:0030424,GO:0031110,GO:0031111,GO:0031113,GO:0031115,GO:0031333,GO:0032271,GO:…	-	ko:K07375	ko04145,ko04540,ko05130,map04145,map04540,map05130	-	-	-	ko00000,ko00001,ko03036,ko04147,ko04812	-	-	-	Tubulin,Tubulin_C
ANN00320	121225.PHUM244070-PA	1.28e-104	318	COG5023@1|root,KOG1375@2759|Eukaryota,38EHS@33154|Opisthokonta,3BDQF@33208|Metazoa,3CSPW@33213|Bilateria,41U6Z@6656|Arthropoda,3SI5X@50557|Insecta,3E93T@33342|Paraneoptera	33208|Metazoa	Z	Tubulin is the major constituent of microtubules. It binds two moles of GTP, one at an exchangeable site on the beta chain and one at a non-exchangeable site on the alpha chain	betaTub56D	GO:0003674,GO:0005198,GO:0005200,GO:0005575,GO:0005622,GO:0005623,GO:0005856,GO:0005874,GO:0006996,GO:0007010,GO:0007275,GO:0007517,GO:0008150,GO:0009987,GO:0015630,GO:0016043,GO:0016203,GO:0032501,GO:0032502,GO:0043226,GO:0043228,GO:0043229,GO:0043232,GO:0044422,GO:0044424,GO:0044430,GO:0044446,GO:0044464,GO:0048513,GO:0048731,GO:0048856,GO:0060538,GO:0061061,GO:0071840,GO:0099080,GO:0099081,GO:…	-	ko:K07375	ko04145,ko04540,ko05130,map04145,map04540,map05130	-	-	-	ko00000,ko00001,ko03036,ko04147,ko04812	-	-	-	Tubulin,Tubulin_C
ANN00322	7091.BGIBMGA009132-TA	1.42e-290	797	COG5023@1|root,KOG1375@2759|Eukaryota,38EHS@33154|Opisthokonta,3BDQF@33208|Metazoa,3CSPW@33213|Bilateria,41U6Z@6656|Arthropoda,3SI5X@50557|Insecta,4488Z@7088|Lepidoptera	33208|Metazoa	Z	Tubulin is the major constituent of microtubules. It binds two moles of GTP, one at an exchangeable site on the beta chain and one at a non-exchangeable site on the alpha chain	betaTub56D	GO:0003674,GO:0005198,GO:0005200,GO:0005575,GO:0005622,GO:0005623,GO:0005856,GO:0005874,GO:0006996,GO:0007010,GO:0007275,GO:0007517,GO:0008150,GO:0009987,GO:0015630,GO:0016043,GO:0016203,GO:0032501,GO:0032502,GO:0043226,GO:0043228,GO:0043229,GO:0043232,GO:0044422,GO:0044424,GO:0044430,GO:0044446,GO:0044464,GO:0048513,GO:0048731,GO:0048856,GO:0060538,GO:0061061,GO:0071840,GO:0099080,GO:0099081,GO:…	-	ko:K07375	ko04145,ko04540,ko05130,map04145,map04540,map05130	-	-	-	ko00000,ko00001,ko03036,ko04147,ko04812	-	-	-	Tubulin,Tubulin_C
ANN00323	6211.A0A087W137	4.23e-59	201	COG5023@1|root,KOG1375@2759|Eukaryota,38EHS@33154|Opisthokonta,3BDQF@33208|Metazoa,3CSPW@33213|Bilateria	33208|Metazoa	Z	structural constituent of cytoskeleton	tbb-4	GO:0003674,GO:0005198,GO:0005200,GO:0005575,GO:0005622,GO:0005623,GO:0005737,GO:0005856,GO:0005874,GO:0005879,GO:0005881,GO:0005929,GO:0005930,GO:0006996,GO:0007010,GO:0008150,GO:0009987,GO:0015630,GO:0016043,GO:0032838,GO:0042995,GO:0043226,GO:0043228,GO:0043229,GO:0043232,GO:0044422,GO:0044424,GO:0044430,GO:0044441,GO:0044444,GO:0044446,GO:0044447,GO:0044463,GO:0044464,GO:0071840,GO:0097014,GO:…	-	ko:K07375	ko04145,ko04540,ko05130,map04145,map04540,map05130	-	-	-	ko00000,ko00001,ko03036,ko04147,ko04812	-	-	-	Tubulin,Tubulin_C
ANN00324	7029.ACYPI069747-PA	2.32e-39	149	2CNDJ@1|root,2QVFB@2759|Eukaryota,39MN8@33154|Opisthokonta,3CP8H@33208|Metazoa,3E5D2@33213|Bilateria,42APD@6656|Arthropoda	33208|Metazoa	S	Transposase IS4	-	-	-	-	-	-	-	-	-	-	-	-	DDE_Tnp_1_7
ANN00327	7070.TC005268-PA	2.83e-20	105	COG2801@1|root,KOG0017@2759|Eukaryota,38F42@33154|Opisthokonta,3BA5H@33208|Metazoa,3DKZ7@33213|Bilateria,428B3@6656|Arthropoda,3SQ89@50557|Insecta	33208|Metazoa	L	Reverse transcriptase (RNA-dependent DNA polymerase)	-	-	-	-	-	-	-	-	-	-	-	-	RVT_1,rve,zf-CCHC,zf-H2C2
ANN00329	69319.XP_008556327.1	1.59e-12	75.9	2C9BM@1|root,2QQ1G@2759|Eukaryota,39V0X@33154|Opisthokonta,3BI43@33208|Metazoa,3D9UW@33213|Bilateria,42ADV@6656|Arthropoda,3SZVE@50557|Insecta,46GE6@7399|Hymenoptera	33208|Metazoa	S	Transforming acidic coiled-coil-containing protein (TACC)	TACC3	GO:0000226,GO:0000278,GO:0001666,GO:0002376,GO:0002520,GO:0003674,GO:0005488,GO:0005515,GO:0005575,GO:0005622,GO:0005623,GO:0005737,GO:0005813,GO:0005815,GO:0005819,GO:0005829,GO:0005856,GO:0006355,GO:0006810,GO:0006950,GO:0006996,GO:0007010,GO:0007017,GO:0007049,GO:0007051,GO:0007088,GO:0007091,GO:0007097,GO:0007275,GO:0007346,GO:0007399,GO:0007417,GO:0007420,GO:0008104,GO:0008150,GO:0008283,GO:…	-	ko:K14283	ko03013,map03013	-	-	-	ko00000,ko00001,ko03019,ko03036	-	-	-	TACC
ANN00330	7955.ENSDARP00000104390	5.31e-87	277	KOG4585@1|root,KOG4585@2759|Eukaryota,39THK@33154|Opisthokonta,3BGF1@33208|Metazoa,3D09T@33213|Bilateria,48ABC@7711|Chordata,499Y0@7742|Vertebrata,4A2E8@7898|Actinopterygii	33208|Metazoa	L	Si dkey-121j17.6	-	-	-	-	-	-	-	-	-	-	-	-	DDE_Tnp_4
ANN00331	136037.KDR15088	1.86e-13	73.6	2CXRQ@1|root,2RZ9T@2759|Eukaryota,3A4J4@33154|Opisthokonta,3BQHA@33208|Metazoa,3D99K@33213|Bilateria,420CE@6656|Arthropoda,3SRGD@50557|Insecta	33208|Metazoa	-	-	-	-	-	-	-	-	-	-	-	-	-	-	DDE_3
ANN00332	1125779.HMPREF1219_01723	4.18e-05	47.4	COG0526@1|root,COG0526@2|Bacteria,2IKP1@201174|Actinobacteria,22N9P@1653|Corynebacteriaceae	201174|Actinobacteria	O	Belongs to the thioredoxin family	trxA	GO:0003674,GO:0003824,GO:0004791,GO:0005575,GO:0005622,GO:0005623,GO:0005737,GO:0005829,GO:0006950,GO:0006979,GO:0008150,GO:0008152,GO:0009636,GO:0009987,GO:0015035,GO:0015036,GO:0016209,GO:0016491,GO:0016651,GO:0016667,GO:0016668,GO:0016671,GO:0019725,GO:0033554,GO:0034599,GO:0042221,GO:0042592,GO:0044424,GO:0044444,GO:0044464,GO:0045454,GO:0047134,GO:0050789,GO:0050794,GO:0050896,GO:0051716,GO:…	1.8.1.9	ko:K00384,ko:K03671	ko00450,ko04621,ko05418,map00450,map04621,map05418	-	R02016,R03596,R09372	RC00013,RC02518,RC02873	ko00000,ko00001,ko01000,ko03110	-	-	-	Thioredoxin
ANN00333	7070.TC010279-PA	3.31e-55	198	2CXRQ@1|root,2RZ9T@2759|Eukaryota,3A4J4@33154|Opisthokonta,3BQHA@33208|Metazoa,3D99K@33213|Bilateria,420CE@6656|Arthropoda,3SZ09@50557|Insecta	33208|Metazoa	S	DDE superfamily endonuclease	-	-	-	-	-	-	-	-	-	-	-	-	DDE_3
ANN00334	7029.ACYPI28744-PA	8.49e-10	68.6	KOG1075@1|root,KOG1075@2759|Eukaryota,39TZY@33154|Opisthokonta,3BI15@33208|Metazoa,3CYKV@33213|Bilateria,420TT@6656|Arthropoda,3SQX5@50557|Insecta,3EDFZ@33342|Paraneoptera	33208|Metazoa	S	Reverse transcriptase (RNA-dependent DNA polymerase)	-	-	-	-	-	-	-	-	-	-	-	-	Exo_endo_phos_2,RVT_1
ANN00335	7668.SPU_019598-tr	4.97e-20	102	KOG1075@1|root,KOG1075@2759|Eukaryota,39Y6T@33154|Opisthokonta,3BEGN@33208|Metazoa,3CZ7K@33213|Bilateria	33208|Metazoa	G	positive regulation of TOR signaling	-	-	-	-	-	-	-	-	-	-	-	-	Exo_endo_phos_2,RVT_1
ANN00336	136037.KDR08203	1.7e-05	48.5	2CXPK@1|root,2RYWI@2759|Eukaryota,3A0FF@33154|Opisthokonta,3BPTP@33208|Metazoa	33208|Metazoa	-	-	-	-	2.1.1.43	ko:K11433	ko00310,map00310	-	R03875,R03938,R04866,R04867	RC00003,RC00060,RC00181,RC00496	ko00000,ko00001,ko01000,ko03036	-	-	-	DDE_3,HTH_Tnp_Tc3_2,Transposase_1
ANN00337	7029.ACYPI062548-PA	6.22e-29	122	2CMP4@1|root,2QR56@2759|Eukaryota,39VQX@33154|Opisthokonta,3BR69@33208|Metazoa,3D755@33213|Bilateria,4230R@6656|Arthropoda,3T00U@50557|Insecta	33208|Metazoa	S	Pao retrotransposon peptidase	-	-	-	-	-	-	-	-	-	-	-	-	DUF1758,DUF1759,Peptidase_A17,RVT_1,rve
ANN00339	48698.ENSPFOP00000000283	1.84e-07	62.8	2CNBH@1|root,2QV0C@2759|Eukaryota,39RJ7@33154|Opisthokonta,3BH5Z@33208|Metazoa,3CYID@33213|Bilateria,48DHE@7711|Chordata,49AFT@7742|Vertebrata	33208|Metazoa	S	Domain of unknown function (DUF4371)	-	-	-	-	-	-	-	-	-	-	-	-	DUF4371,Dimer_Tnp_hAT
ANN00340	7029.ACYPI30875-PA	0.000435	48.9	2B1SQ@1|root,2S0B4@2759|Eukaryota,3A1SI@33154|Opisthokonta,3BQIF@33208|Metazoa,3D82Z@33213|Bilateria,41ZNX@6656|Arthropoda,3SMX5@50557|Insecta,3EDAN@33342|Paraneoptera	33208|Metazoa	-	-	-	-	-	-	-	-	-	-	-	-	-	-	DUF4817,HTH_Tnp_Tc3_2
ANN00343	7029.ACYPI45014-PA	4.67e-11	65.1	2D6S3@1|root,2T2U5@2759|Eukaryota,3AU8V@33154|Opisthokonta,3C4CY@33208|Metazoa,3DKIG@33213|Bilateria,423MG@6656|Arthropoda,3SSC0@50557|Insecta	33208|Metazoa	-	-	-	-	-	-	-	-	-	-	-	-	-	-	-
ANN00346	7029.ACYPI54122-PA	1.21e-78	266	2CXRQ@1|root,2RZ9T@2759|Eukaryota,3A4J4@33154|Opisthokonta,3BQHA@33208|Metazoa,3D99K@33213|Bilateria,429WJ@6656|Arthropoda,3SNPQ@50557|Insecta,3EEBV@33342|Paraneoptera	33208|Metazoa	S	DDE superfamily endonuclease	-	-	-	-	-	-	-	-	-	-	-	-	DDE_3
ANN00347	7029.ACYPI087736-PA	3.56e-07	60.1	2CXRQ@1|root,2RZ9T@2759|Eukaryota,3A4J4@33154|Opisthokonta,3BQHA@33208|Metazoa,3D99K@33213|Bilateria	33208|Metazoa	-	-	-	-	-	-	-	-	-	-	-	-	-	-	DDE_3
ANN00350	136037.KDR15088	2.59e-08	56.2	2CXRQ@1|root,2RZ9T@2759|Eukaryota,3A4J4@33154|Opisthokonta,3BQHA@33208|Metazoa,3D99K@33213|Bilateria,420CE@6656|Arthropoda,3SRGD@50557|Insecta	33208|Metazoa	-	-	-	-	-	-	-	-	-	-	-	-	-	-	DDE_3
ANN00352	136037.KDR15088	4.48e-17	80.1	2CXRQ@1|root,2RZ9T@2759|Eukaryota,3A4J4@33154|Opisthokonta,3BQHA@33208|Metazoa,3D99K@33213|Bilateria,420CE@6656|Arthropoda,3SRGD@50557|Insecta	33208|Metazoa	-	-	-	-	-	-	-	-	-	-	-	-	-	-	DDE_3
ANN00353	7029.ACYPI083387-PA	8.17e-07	60.5	KOG1121@1|root,KOG1121@2759|Eukaryota,39TTD@33154|Opisthokonta,3BCXB@33208|Metazoa,3CYBV@33213|Bilateria	33208|Metazoa	L	RNA polymerase II regulatory region DNA binding	-	-	-	-	-	-	-	-	-	-	-	-	DUF659,Dimer_Tnp_hAT,zf-BED
ANN00358	400682.PAC_15705855	0.000116	50.1	2ENUZ@1|root,2SS6R@2759|Eukaryota,3ANKW@33154|Opisthokonta,3C1R2@33208|Metazoa	33208|Metazoa	-	-	-	-	-	-	-	-	-	-	-	-	-	-	-
ANN00359	7029.ACYPI21911-PA	3.2e-05	51.2	2BXPG@1|root,2S2FM@2759|Eukaryota,3A3WK@33154|Opisthokonta,3BRCR@33208|Metazoa,3D8NG@33213|Bilateria,4225N@6656|Arthropoda,3SQ9G@50557|Insecta,3ECCW@33342|Paraneoptera	33208|Metazoa	-	-	-	-	-	-	-	-	-	-	-	-	-	-	-
ANN00360	7425.NV11009-PA	7.11e-83	281	2D27T@1|root,2SKSY@2759|Eukaryota,39XXG@33154|Opisthokonta,3BII1@33208|Metazoa,3D50R@33213|Bilateria,41YI1@6656|Arthropoda,3SKVN@50557|Insecta,46N0P@7399|Hymenoptera	33208|Metazoa	S	BTB And C-terminal Kelch	-	-	-	-	-	-	-	-	-	-	-	-	BACK,BTB,DUF4734,IQ
ANN00361	13037.EHJ78066	6.18e-20	97.4	KOG4155@1|root,KOG4155@2759|Eukaryota,38CB9@33154|Opisthokonta,3BD9X@33208|Metazoa,3CU1Q@33213|Bilateria,41XHV@6656|Arthropoda,3SHUT@50557|Insecta,4418E@7088|Lepidoptera	33208|Metazoa	S	WD40 repeats	WDR61	GO:0000288,GO:0000291,GO:0000428,GO:0000785,GO:0000956,GO:0002682,GO:0002683,GO:0005575,GO:0005622,GO:0005623,GO:0005634,GO:0005654,GO:0005694,GO:0005737,GO:0005829,GO:0006139,GO:0006325,GO:0006351,GO:0006354,GO:0006355,GO:0006357,GO:0006366,GO:0006368,GO:0006401,GO:0006402,GO:0006464,GO:0006479,GO:0006725,GO:0006807,GO:0006996,GO:0008023,GO:0008150,GO:0008152,GO:0008213,GO:0009056,GO:0009057,GO:…	-	ko:K12602	ko03018,map03018	M00392	-	-	ko00000,ko00001,ko00002,ko03019	-	-	-	WD40
ANN00362	69319.XP_008551923.1	5.73e-35	131	2BDN0@1|root,2S130@2759|Eukaryota,3AN0N@33154|Opisthokonta,3C14U@33208|Metazoa,3DHAD@33213|Bilateria,422SA@6656|Arthropoda,3SR5K@50557|Insecta,46M62@7399|Hymenoptera	33208|Metazoa	S	Endonuclease-reverse transcriptase	-	-	-	-	-	-	-	-	-	-	-	-	Exo_endo_phos_2
ANN00363	7070.TC012963-PA	3.41e-13	75.9	KOG1075@1|root,KOG1075@2759|Eukaryota,39XVS@33154|Opisthokonta,3BM3S@33208|Metazoa,3DD47@33213|Bilateria,421YB@6656|Arthropoda	33208|Metazoa	L	transposition, RNA-mediated	-	-	-	-	-	-	-	-	-	-	-	-	Exo_endo_phos_2,RVT_1
ANN00364	7425.NV18782-PA	7.05e-06	59.3	COG2801@1|root,KOG0017@2759|Eukaryota,38DPC@33154|Opisthokonta,3BI7U@33208|Metazoa,3CTS1@33213|Bilateria,41WYJ@6656|Arthropoda	33154|Opisthokonta	L	Encoded by	-	-	-	-	-	-	-	-	-	-	-	-	RVT_2,Retrotran_gag_2,gag_pre-integrs,rve
ANN00365	7029.ACYPI061000-PA	5.34e-08	58.2	KOG1075@1|root,KOG1075@2759|Eukaryota,3A278@33154|Opisthokonta,3BQC7@33208|Metazoa	33208|Metazoa	S	protein dimerization activity	-	-	-	ko:K10443	-	-	-	-	ko00000,ko04121	-	-	-	Exo_endo_phos_2,RNase_H,RVT_1
ANN00366	7029.ACYPI55159-PA	3.89e-05	48.5	KOG1075@1|root,KOG1075@2759|Eukaryota,3A278@33154|Opisthokonta,3BQC7@33208|Metazoa,3D3FI@33213|Bilateria,422CS@6656|Arthropoda,3SUI6@50557|Insecta,3ECF5@33342|Paraneoptera	33208|Metazoa	S	Endonuclease-reverse transcriptase	-	-	-	ko:K10443	-	-	-	-	ko00000,ko04121	-	-	-	Exo_endo_phos_2,RNase_H,RVT_1
ANN00367	13249.RPRC005728-PA	1.22e-25	112	KOG1075@1|root,KOG1075@2759|Eukaryota,39XVS@33154|Opisthokonta,3BM3S@33208|Metazoa,3DD47@33213|Bilateria,421YB@6656|Arthropoda,3SM8V@50557|Insecta,3EC30@33342|Paraneoptera	33208|Metazoa	S	Ribonuclease H protein	-	-	-	-	-	-	-	-	-	-	-	-	Exo_endo_phos_2,RVT_1,zf-CCHC
ANN00368	7370.XP_005178635.1	3.68e-14	74.3	KOG0908@1|root,KOG0908@2759|Eukaryota,38B97@33154|Opisthokonta,3B9KF@33208|Metazoa,3CXKD@33213|Bilateria,41Y14@6656|Arthropoda,3SHAN@50557|Insecta,44X36@7147|Diptera	33208|Metazoa	O	protein disulfide oxidoreductase activity. It is involved in the biological process described with	TXNL1	GO:0003674,GO:0003824,GO:0004791,GO:0005575,GO:0005622,GO:0005623,GO:0005737,GO:0005829,GO:0006950,GO:0006979,GO:0008150,GO:0008152,GO:0009636,GO:0009987,GO:0015035,GO:0015036,GO:0016209,GO:0016491,GO:0016651,GO:0016667,GO:0016668,GO:0016671,GO:0019725,GO:0033554,GO:0034599,GO:0042221,GO:0042592,GO:0044424,GO:0044444,GO:0044464,GO:0045454,GO:0047134,GO:0050789,GO:0050794,GO:0050896,GO:0051716,GO:…	-	-	-	-	-	-	-	-	-	-	PITH,Thioredoxin
ANN00369	7668.SPU_005805-tr	6.6e-13	73.9	2D1QI@1|root,2SIWM@2759|Eukaryota	2759|Eukaryota	-	-	-	-	-	-	-	-	-	-	-	-	-	-	-
ANN00371	136037.KDR18841	5.6e-26	124	COG5076@1|root,2QRPS@2759|Eukaryota,38HTY@33154|Opisthokonta,3B9HQ@33208|Metazoa,3CSAV@33213|Bilateria,41WY7@6656|Arthropoda,3SFRU@50557|Insecta	33208|Metazoa	K	bromo domain	BRD8	GO:0000123,GO:0000228,GO:0000785,GO:0000790,GO:0000812,GO:0000981,GO:0003674,GO:0003700,GO:0004879,GO:0004887,GO:0005575,GO:0005622,GO:0005623,GO:0005634,GO:0005654,GO:0005694,GO:0005737,GO:0005739,GO:0006325,GO:0006338,GO:0006355,GO:0006357,GO:0006464,GO:0006473,GO:0006475,GO:0006807,GO:0006996,GO:0007154,GO:0007165,GO:0007166,GO:0008150,GO:0008152,GO:0009889,GO:0009891,GO:0009892,GO:0009893,GO:…	-	ko:K11321	-	-	-	-	ko00000,ko03036	-	-	-	Bromodomain
ANN00372	7029.ACYPI24670-PA	8.54e-19	92	2EIK3@1|root,2SNZB@2759|Eukaryota,3AM0K@33154|Opisthokonta,3C0VQ@33208|Metazoa,3DH30@33213|Bilateria,422H6@6656|Arthropoda,3SR4I@50557|Insecta	2759|Eukaryota	-	-	-	-	-	-	-	-	-	-	-	-	-	-	-
ANN00373	13037.EHJ68601	5.61e-22	99.8	2F09A@1|root,2T1FX@2759|Eukaryota,3AU4F@33154|Opisthokonta,3C3AU@33208|Metazoa,3DKKR@33213|Bilateria,423V8@6656|Arthropoda,3SS5J@50557|Insecta	33208|Metazoa	S	Transposase IS4	-	-	-	-	-	-	-	-	-	-	-	-	DDE_Tnp_1_7
ANN00376	7029.ACYPI48818-PA	8.25e-55	194	COG2801@1|root,KOG0017@2759|Eukaryota,39RZN@33154|Opisthokonta,3BK6W@33208|Metazoa	33208|Metazoa	L	transposition, RNA-mediated	-	-	-	-	-	-	-	-	-	-	-	-	Asp_protease_2,RVT_1,gag-asp_proteas,rve
ANN00378	7425.NV31706-PA	2.96e-14	73.9	COG0507@1|root,KOG0987@2759|Eukaryota	2759|Eukaryota	L	G-quadruplex DNA unwinding	-	-	-	-	-	-	-	-	-	-	-	-	PIF1
ANN00379	13249.RPRC010587-PA	1.44e-45	175	KOG1075@1|root,KOG1075@2759|Eukaryota,3A278@33154|Opisthokonta,3BQC7@33208|Metazoa,3D3FI@33213|Bilateria,422CS@6656|Arthropoda,3SUI6@50557|Insecta,3ECF5@33342|Paraneoptera	33208|Metazoa	S	Endonuclease-reverse transcriptase	-	-	-	ko:K10443	-	-	-	-	ko00000,ko04121	-	-	-	Exo_endo_phos_2,RNase_H,RVT_1
ANN00380	7029.ACYPI082395-PA	6.81e-46	169	28PS4@1|root,2QWEM@2759|Eukaryota,39STS@33154|Opisthokonta,3BM2D@33208|Metazoa,3D4ZE@33213|Bilateria,420QK@6656|Arthropoda	33208|Metazoa	S	Transposase IS4	-	-	-	-	-	-	-	-	-	-	-	-	DDE_Tnp_1_7,Tnp_zf-ribbon_2
ANN00381	7029.ACYPI066334-PA	3.17e-96	302	KOG4585@1|root,KOG4585@2759|Eukaryota,39THK@33154|Opisthokonta,3BGF1@33208|Metazoa,3D09T@33213|Bilateria,41Z3Y@6656|Arthropoda,3SIRQ@50557|Insecta	33208|Metazoa	L	DDE superfamily endonuclease	-	-	-	-	-	-	-	-	-	-	-	-	DDE_Tnp_4
ANN00382	7029.ACYPI071245-PA	0.000235	49.3	KOG4585@1|root,KOG4585@2759|Eukaryota,3A47U@33154|Opisthokonta,3BQSS@33208|Metazoa,3D76C@33213|Bilateria,4227Q@6656|Arthropoda,3SQJ8@50557|Insecta	33208|Metazoa	L	DDE superfamily endonuclease	-	-	-	ko:K13443	ko04142,ko04979,map04142,map04979	-	-	-	ko00000,ko00001,ko02000	2.A.6.6	-	-	DDE_Tnp_4
ANN00383	3750.XP_008387315.1	7.07e-11	65.5	COG2801@1|root,KOG1075@1|root,KOG0017@2759|Eukaryota,KOG1075@2759|Eukaryota,37Q53@33090|Viridiplantae,3GHAQ@35493|Streptophyta,4JSM9@91835|fabids	35493|Streptophyta	L	ribonuclease H protein At1g65750	-	-	-	-	-	-	-	-	-	-	-	-	DUF4283,RVT_1,RVT_3,zf-RVT
ANN00384	7070.TC001425-PA	5.49e-31	124	COG2801@1|root,KOG0017@2759|Eukaryota,38DPC@33154|Opisthokonta,3BI7U@33208|Metazoa,3CTS1@33213|Bilateria,41WYJ@6656|Arthropoda,3SQRW@50557|Insecta	33208|Metazoa	L	Reverse transcriptase (RNA-dependent DNA polymerase)	-	-	-	-	-	-	-	-	-	-	-	-	RVT_2,Retrotran_gag_2,rve
ANN00385	103372.F4WUM9	2.9e-13	73.6	2CXPK@1|root,2RYWI@2759|Eukaryota,3A0FF@33154|Opisthokonta,3BPTP@33208|Metazoa,3D6SN@33213|Bilateria,420YM@6656|Arthropoda,3SN19@50557|Insecta	33208|Metazoa	-	-	-	-	2.1.1.43	ko:K11433	ko00310,map00310	-	R03875,R03938,R04866,R04867	RC00003,RC00060,RC00181,RC00496	ko00000,ko00001,ko01000,ko03036	-	-	-	DDE_3,HTH_Tnp_Tc3_2,Transposase_1
ANN00387	7425.NV31234-PA	8.45e-30	132	KOG1075@1|root,KOG1075@2759|Eukaryota,39XQM@33154|Opisthokonta,3C5V0@33208|Metazoa,3E40Z@33213|Bilateria,41YJN@6656|Arthropoda,3SHB9@50557|Insecta,46MZG@7399|Hymenoptera	33208|Metazoa	S	Reverse transcriptase (RNA-dependent DNA polymerase)	-	-	-	-	-	-	-	-	-	-	-	-	RVT_1
ANN00392	7070.TC010626-PA	3.28e-27	129	KOG1075@1|root,KOG1075@2759|Eukaryota,39XQM@33154|Opisthokonta,3C5V0@33208|Metazoa,3E40Z@33213|Bilateria,41YJN@6656|Arthropoda,3SHB9@50557|Insecta	33208|Metazoa	S	Reverse transcriptase (RNA-dependent DNA polymerase)	-	-	-	-	-	-	-	-	-	-	-	-	RVT_1
ANN00394	7029.ACYPI089427-PA	4.7e-06	53.9	2DVX8@1|root,2S6P4@2759|Eukaryota,3A6J0@33154|Opisthokonta,3CPG6@33208|Metazoa,3E5M8@33213|Bilateria,42AP2@6656|Arthropoda,3T027@50557|Insecta	33208|Metazoa	L	Transposase protein	-	-	-	-	-	-	-	-	-	-	-	-	THAP,Tnp_P_element
ANN00395	7260.FBpp0244390	9.09e-10	67.4	KOG4585@1|root,KOG4585@2759|Eukaryota,3A47U@33154|Opisthokonta,3BQSS@33208|Metazoa,3D76C@33213|Bilateria,427R1@6656|Arthropoda,3T135@50557|Insecta,4563W@7147|Diptera,45VWS@7214|Drosophilidae	33208|Metazoa	L	DDE superfamily endonuclease	-	-	-	ko:K13443	ko04142,ko04979,map04142,map04979	-	-	-	ko00000,ko00001,ko02000	2.A.6.6	-	-	DDE_Tnp_4
ANN00396	7029.ACYPI43338-PA	4.39e-27	122	KOG0752@1|root,KOG0752@2759|Eukaryota	2759|Eukaryota	U	mitochondrial transport	-	-	3.6.4.12	ko:K10742,ko:K14684,ko:K15084,ko:K15124	ko03030,map03030	-	-	-	ko00000,ko00001,ko01000,ko02000,ko03032	2.A.29,2.A.29.12.1,2.A.29.23	-	-	Mito_carr
ANN00397	69319.XP_008546333.1	1.24e-139	409	KOG3105@1|root,KOG3105@2759|Eukaryota,38HJW@33154|Opisthokonta,3BCG5@33208|Metazoa,3CXR0@33213|Bilateria,4234N@6656|Arthropoda,3SRX0@50557|Insecta	33208|Metazoa	BD	Putative DNA-binding domain in centromere protein B, mouse jerky and transposases.	-	-	-	-	-	-	-	-	-	-	-	-	CENP-B_N,DDE_1,HTH_Tnp_Tc5
ANN00398	7668.SPU_006965-tr	5.67e-18	88.2	2EHPE@1|root,2SNAA@2759|Eukaryota,3A991@33154|Opisthokonta,3BW52@33208|Metazoa	33208|Metazoa	-	-	-	-	-	-	-	-	-	-	-	-	-	-	-
ANN00399	7029.ACYPI51964-PA	9.27e-12	72	298CU@1|root,2RFDD@2759|Eukaryota,39UY8@33154|Opisthokonta,3BI8K@33208|Metazoa,3CZ3H@33213|Bilateria	33208|Metazoa	S	Myb SANT-like DNA-binding	MSANTD3	GO:0003674,GO:0005488,GO:0005515,GO:0042802	-	-	-	-	-	-	-	-	-	-	Myb_DNA-bind_5,Retrotrans_gag
ANN00400	7897.ENSLACP00000001420	4.72e-06	52	KOG1075@1|root,KOG1075@2759|Eukaryota,39X6K@33154|Opisthokonta,3BK4A@33208|Metazoa,3CYZ9@33213|Bilateria,48RT4@7711|Chordata,49N6K@7742|Vertebrata	33208|Metazoa	S	Reverse transcriptase (RNA-dependent DNA polymerase)	-	-	-	-	-	-	-	-	-	-	-	-	RVT_1
ANN00401	7897.ENSLACP00000015484	1.53e-06	53.5	KOG1075@1|root,KOG1075@2759|Eukaryota,39X6K@33154|Opisthokonta,3BK4A@33208|Metazoa,3CYZ9@33213|Bilateria	33208|Metazoa	S	Reverse transcriptase (RNA-dependent DNA polymerase)	-	-	-	-	-	-	-	-	-	-	-	-	RVT_1
ANN00402	7070.TC002224-PA	2.75e-09	58.9	COG2801@1|root,KOG0017@2759|Eukaryota,38DPC@33154|Opisthokonta,3BI7U@33208|Metazoa,3CTS1@33213|Bilateria,41WYJ@6656|Arthropoda,3SH01@50557|Insecta	33208|Metazoa	L	Encoded by	-	-	-	-	-	-	-	-	-	-	-	-	DUF4219,MBD,RVT_2,Retrotran_gag_2,gag_pre-integrs,rve,zf-CCHC
ANN00403	7668.SPU_008506-tr	3.32e-22	95.1	KOG1075@1|root,KOG1075@2759|Eukaryota	7668.SPU_008506-tr|-	E	Ribonuclease H protein	-	-	-	-	-	-	-	-	-	-	-	-	-
ANN00404	7029.ACYPI005010-PA	3.39e-265	775	28IIP@1|root,2QQVP@2759|Eukaryota,3A37X@33154|Opisthokonta,3BR2Y@33208|Metazoa,3D82M@33213|Bilateria,4226J@6656|Arthropoda,3SQA8@50557|Insecta	33208|Metazoa	S	Domain of unknown function (DUF4371)	-	-	-	-	-	-	-	-	-	-	-	-	DUF4371,Dimer_Tnp_hAT
ANN00406	6087.XP_002160071.2	3.66e-10	68.9	COG0491@1|root,KOG0813@2759|Eukaryota,38BZ4@33154|Opisthokonta,3BES6@33208|Metazoa	33208|Metazoa	O	endoribonuclease activity	LACTB2	GO:0003674,GO:0003676,GO:0003723,GO:0003727,GO:0003824,GO:0004518,GO:0004519,GO:0004521,GO:0004540,GO:0005488,GO:0005575,GO:0005622,GO:0005623,GO:0005737,GO:0005739,GO:0005759,GO:0006139,GO:0006725,GO:0006807,GO:0008150,GO:0008152,GO:0008270,GO:0009987,GO:0016070,GO:0016787,GO:0016788,GO:0031974,GO:0034641,GO:0043167,GO:0043169,GO:0043170,GO:0043226,GO:0043227,GO:0043229,GO:0043231,GO:0043233,GO:…	-	-	-	-	-	-	-	-	-	-	Lactamase_B
ANN00407	7260.FBpp0250730	6.85e-68	240	COG0666@1|root,KOG0508@2759|Eukaryota,38CUA@33154|Opisthokonta,3B9R6@33208|Metazoa,3D1FY@33213|Bilateria,41YGI@6656|Arthropoda,3SFKZ@50557|Insecta,44ZVT@7147|Diptera,45VNZ@7214|Drosophilidae	33208|Metazoa	S	Ankyrin repeat	FEM1B	GO:0000003,GO:0001655,GO:0001763,GO:0002009,GO:0002064,GO:0002070,GO:0003006,GO:0003674,GO:0003824,GO:0004842,GO:0005102,GO:0005123,GO:0005126,GO:0005488,GO:0005515,GO:0005575,GO:0005622,GO:0005623,GO:0005634,GO:0005654,GO:0005737,GO:0005829,GO:0006464,GO:0006807,GO:0006915,GO:0007275,GO:0008150,GO:0008152,GO:0008219,GO:0009653,GO:0009887,GO:0009888,GO:0009966,GO:0009987,GO:0010646,GO:0010941,GO:…	-	ko:K10349	-	-	-	-	ko00000,ko04121	-	-	-	Ank,Ank_2,Ank_3,Ank_4
ANN00409	7070.TC005292-PA	8.38e-71	247	2ECJA@1|root,2SIDR@2759|Eukaryota,3AHH2@33154|Opisthokonta,3BZN9@33208|Metazoa,3DDCY@33213|Bilateria,4227I@6656|Arthropoda,3SQJ4@50557|Insecta	33208|Metazoa	-	-	-	-	-	-	-	-	-	-	-	-	-	-	-
ANN00410	7029.ACYPI50224-PA	3.84e-112	365	28PUT@1|root,2QWHD@2759|Eukaryota,38EA4@33154|Opisthokonta,3BMU4@33208|Metazoa,3CZSB@33213|Bilateria,420QI@6656|Arthropoda,3SP2M@50557|Insecta	33208|Metazoa	S	PiggyBac transposable element-derived protein 4-like	-	-	-	-	-	-	-	-	-	-	-	-	DDE_Tnp_1_7,Tnp_zf-ribbon_2
ANN00412	7070.TC011582-PA	0.000732	46.6	KOG1075@1|root,KOG1075@2759|Eukaryota,3AMQR@33154|Opisthokonta,3C5RN@33208|Metazoa,3DRIK@33213|Bilateria,422JA@6656|Arthropoda	7070.TC011582-PA|-	S	zinc finger	-	-	-	-	-	-	-	-	-	-	-	-	-
ANN00413	13037.EHJ66888	2.15e-17	90.1	2EYGC@1|root,2SZZJ@2759|Eukaryota,38VNT@33154|Opisthokonta,3C7AH@33208|Metazoa,3DNAK@33213|Bilateria,42C7S@6656|Arthropoda,3SSQ3@50557|Insecta,44AD7@7088|Lepidoptera	33208|Metazoa	-	-	-	-	-	-	-	-	-	-	-	-	-	-	-
ANN00414	7029.ACYPI085856-PA	2.29e-16	87	COG2801@1|root,KOG0017@2759|Eukaryota,39TC6@33154|Opisthokonta,3BHT2@33208|Metazoa,3D2MB@33213|Bilateria,41VKT@6656|Arthropoda,3SQJD@50557|Insecta	33208|Metazoa	L	nucleic acid binding	-	-	-	-	-	-	-	-	-	-	-	-	DUF1758,DUF1759,Peptidase_A17,rve
ANN00415	7668.SPU_024558-tr	3.51e-292	867	COG0507@1|root,KOG0987@2759|Eukaryota,38G2J@33154|Opisthokonta,3BIV7@33208|Metazoa,3D0M2@33213|Bilateria	33208|Metazoa	L	DNA helicase activity	-	-	-	-	-	-	-	-	-	-	-	-	Helitron_like_N,PIF1
ANN00417	7425.NV18439-PA	5.47e-16	84.3	COG2178@1|root,KOG3515@1|root,KOG3066@2759|Eukaryota,KOG3515@2759|Eukaryota,39SG7@33154|Opisthokonta,3BCU0@33208|Metazoa,3D0EA@33213|Bilateria,41TNB@6656|Arthropoda,3SIR6@50557|Insecta,46GPR@7399|Hymenoptera	33208|Metazoa	T	Immunoglobulin domain	-	-	-	-	-	-	-	-	-	-	-	-	C2-set_2,Ig_3,ig
ANN00419	7029.ACYPI49652-PA	1.01e-11	75.5	COG2801@1|root,KOG0017@2759|Eukaryota,38VJ1@33154|Opisthokonta,3CB3U@33208|Metazoa,3DT1J@33213|Bilateria,4294G@6656|Arthropoda,3SW1M@50557|Insecta,3EE1Z@33342|Paraneoptera	7029.ACYPI49652-PA|-	L	Reverse transcriptase (RNA-dependent DNA polymerase)	-	-	-	-	-	-	-	-	-	-	-	-	-
ANN00420	7029.ACYPI33453-PA	4.29e-31	128	KOG4585@1|root,KOG4585@2759|Eukaryota,3A47U@33154|Opisthokonta,3BQSS@33208|Metazoa,3D76C@33213|Bilateria,4227Q@6656|Arthropoda,3SQJ8@50557|Insecta	33208|Metazoa	L	DDE superfamily endonuclease	-	-	-	ko:K13443	ko04142,ko04979,map04142,map04979	-	-	-	ko00000,ko00001,ko02000	2.A.6.6	-	-	DDE_Tnp_4
ANN00421	7070.TC002192-PA	1.05e-18	93.2	2CXYR@1|root,2S0S7@2759|Eukaryota,39ZC1@33154|Opisthokonta,3BG55@33208|Metazoa,3CZ2K@33213|Bilateria,422NS@6656|Arthropoda,3SRBE@50557|Insecta	33208|Metazoa	-	-	-	-	-	-	-	-	-	-	-	-	-	-	YqaJ
ANN00422	7668.SPU_020165-tr	1.78e-15	84.3	2EHPE@1|root,2SNAA@2759|Eukaryota,3A991@33154|Opisthokonta,3BW52@33208|Metazoa	33208|Metazoa	-	-	-	-	-	-	-	-	-	-	-	-	-	-	-
ANN00423	7070.TC011582-PA	1.54e-26	114	KOG1075@1|root,KOG1075@2759|Eukaryota,3AMQR@33154|Opisthokonta,3C5RN@33208|Metazoa,3DRIK@33213|Bilateria,422JA@6656|Arthropoda	7070.TC011582-PA|-	S	zinc finger	-	-	-	-	-	-	-	-	-	-	-	-	-
ANN00424	7029.ACYPI45363-PA	1.86e-12	78.6	KOG1075@1|root,KOG1075@2759|Eukaryota	2759|Eukaryota	E	Ribonuclease H protein	-	-	-	-	-	-	-	-	-	-	-	-	Exo_endo_phos_2,RVT_1,RVT_3
ANN00425	7070.TC008808-PA	2.12e-29	127	COG0666@1|root,KOG0508@2759|Eukaryota,38CUA@33154|Opisthokonta,3B9R6@33208|Metazoa,3D1FY@33213|Bilateria,41YGI@6656|Arthropoda,3SFKZ@50557|Insecta	33208|Metazoa	S	Ankyrin repeat	FEM1B	GO:0000003,GO:0001655,GO:0001763,GO:0002009,GO:0002064,GO:0002070,GO:0003006,GO:0003674,GO:0003824,GO:0004842,GO:0005102,GO:0005123,GO:0005126,GO:0005488,GO:0005515,GO:0005575,GO:0005622,GO:0005623,GO:0005634,GO:0005654,GO:0005737,GO:0005829,GO:0006464,GO:0006807,GO:0006915,GO:0007275,GO:0008150,GO:0008152,GO:0008219,GO:0009653,GO:0009887,GO:0009888,GO:0009966,GO:0009987,GO:0010646,GO:0010941,GO:…	-	ko:K10349	-	-	-	-	ko00000,ko04121	-	-	-	Ank,Ank_2,Ank_3,Ank_4
ANN00427	7070.TC010694-PA	1.28e-18	89.7	28HC0@1|root,2QPQD@2759|Eukaryota,392P6@33154|Opisthokonta,3BH6I@33208|Metazoa,3D0QV@33213|Bilateria	33208|Metazoa	S	Zinc finger MYM-type protein	-	-	-	-	-	-	-	-	-	-	-	-	DUF4371,Dimer_Tnp_hAT
ANN00428	34740.HMEL002564-PA	7.3e-10	69.3	KOG1101@1|root,KOG1101@2759|Eukaryota,39XIX@33154|Opisthokonta,3BNZH@33208|Metazoa,3D46C@33213|Bilateria,41W5Z@6656|Arthropoda,3SMDH@50557|Insecta,445CT@7088|Lepidoptera	33208|Metazoa	O	Baculoviral inhibition of apoptosis protein repeat	IAP1	GO:0000003,GO:0000209,GO:0001667,GO:0002009,GO:0002020,GO:0002064,GO:0002065,GO:0002066,GO:0002165,GO:0003006,GO:0003674,GO:0003824,GO:0004842,GO:0004857,GO:0004866,GO:0004869,GO:0005488,GO:0005515,GO:0005575,GO:0005622,GO:0005623,GO:0005634,GO:0005737,GO:0006464,GO:0006508,GO:0006511,GO:0006807,GO:0006915,GO:0006928,GO:0006996,GO:0006997,GO:0007275,GO:0007276,GO:0007281,GO:0007283,GO:0007286,GO:…	2.3.2.27	ko:K04725,ko:K16061	ko01524,ko04064,ko04120,ko04210,ko04214,ko04215,ko04217,ko04510,ko04621,ko05145,ko05166,ko05200,ko05222,map01524,map04064,map04120,map04210,map04214,map04215,map04217,map04510,map04621,map05145,map05166,map05200,map05222	-	-	-	ko00000,ko00001,ko01000,ko03029,ko04121	-	-	-	BIR,zf-C3HC4_3
ANN00430	136037.KDR09161	3.91e-62	207	KOG1101@1|root,KOG1101@2759|Eukaryota,39XIX@33154|Opisthokonta,3BNZH@33208|Metazoa,3D46C@33213|Bilateria,41W5Z@6656|Arthropoda,3SMDH@50557|Insecta	33208|Metazoa	O	apoptosis	IAP1	GO:0000003,GO:0000209,GO:0001667,GO:0002009,GO:0002020,GO:0002064,GO:0002065,GO:0002066,GO:0002165,GO:0003006,GO:0003674,GO:0003824,GO:0004842,GO:0004857,GO:0004866,GO:0004869,GO:0005488,GO:0005515,GO:0005575,GO:0005622,GO:0005623,GO:0005634,GO:0005737,GO:0006464,GO:0006508,GO:0006511,GO:0006807,GO:0006915,GO:0006928,GO:0006996,GO:0006997,GO:0007275,GO:0007276,GO:0007281,GO:0007283,GO:0007286,GO:…	2.3.2.27	ko:K04725,ko:K16061	ko01524,ko04064,ko04120,ko04210,ko04214,ko04215,ko04217,ko04510,ko04621,ko05145,ko05166,ko05200,ko05222,map01524,map04064,map04120,map04210,map04214,map04215,map04217,map04510,map04621,map05145,map05166,map05200,map05222	-	-	-	ko00000,ko00001,ko01000,ko03029,ko04121	-	-	-	BIR,zf-C3HC4_3
ANN00431	6669.EFX66487	5.47e-09	65.9	KOG1101@1|root,KOG1101@2759|Eukaryota,38BNS@33154|Opisthokonta,3BC7N@33208|Metazoa,3CSGM@33213|Bilateria,41W8V@6656|Arthropoda	33208|Metazoa	O	Zinc ion binding	BIRC2	GO:0000003,GO:0000165,GO:0000187,GO:0000209,GO:0000803,GO:0001666,GO:0001741,GO:0001817,GO:0001890,GO:0001932,GO:0001934,GO:0001959,GO:0002020,GO:0002225,GO:0002682,GO:0002684,GO:0002697,GO:0002699,GO:0002700,GO:0002702,GO:0002759,GO:0002760,GO:0002784,GO:0002786,GO:0002803,GO:0002805,GO:0002807,GO:0002808,GO:0002813,GO:0002831,GO:0002833,GO:0002920,GO:0002922,GO:0003006,GO:0003674,GO:0003712,GO:…	2.3.2.27	ko:K04725,ko:K16060,ko:K16061	ko01524,ko04064,ko04120,ko04210,ko04214,ko04215,ko04217,ko04510,ko04621,ko04624,ko04668,ko05145,ko05166,ko05200,ko05222,map01524,map04064,map04120,map04210,map04214,map04215,map04217,map04510,map04621,map04624,map04668,map05145,map05166,map05200,map05222	-	-	-	ko00000,ko00001,ko01000,ko03029,ko04121	-	-	-	BIR,CARD,zf-C3HC4_3
ANN00432	7460.GB50856-PA	4.03e-109	374	KOG1140@1|root,KOG1140@2759|Eukaryota,38DXS@33154|Opisthokonta,3BB8P@33208|Metazoa,3CY2M@33213|Bilateria,41WP6@6656|Arthropoda,3SI4V@50557|Insecta,46G4P@7399|Hymenoptera	33208|Metazoa	O	ATP-dependent Clp protease adaptor protein ClpS	UBR1	GO:0000003,GO:0000151,GO:0000209,GO:0000280,GO:0000502,GO:0001101,GO:0003674,GO:0003824,GO:0004842,GO:0005488,GO:0005575,GO:0005622,GO:0005623,GO:0005737,GO:0005829,GO:0006139,GO:0006259,GO:0006310,GO:0006325,GO:0006342,GO:0006355,GO:0006464,GO:0006508,GO:0006511,GO:0006725,GO:0006807,GO:0006996,GO:0007049,GO:0007127,GO:0007131,GO:0007140,GO:0007141,GO:0007276,GO:0007283,GO:0008150,GO:0008152,GO:…	2.3.2.27	ko:K10625,ko:K10626	-	-	-	-	ko00000,ko01000,ko04121	-	-	-	ClpS,zf-UBR
ANN00434	7029.ACYPI37147-PA	5.13e-08	61.2	298CU@1|root,2RFDD@2759|Eukaryota,39UY8@33154|Opisthokonta,3BI8K@33208|Metazoa,3E5MA@33213|Bilateria,423XV@6656|Arthropoda	33208|Metazoa	S	identical protein binding	-	-	-	-	-	-	-	-	-	-	-	-	BESS,Myb_DNA-bind_5,Retrotrans_gag
ANN00435	27923.ML189332a-PA	1.29e-26	113	KOG4585@1|root,KOG4585@2759|Eukaryota,3A47U@33154|Opisthokonta,3BQSS@33208|Metazoa	33208|Metazoa	L	DDE superfamily endonuclease	-	-	-	ko:K13443	ko04142,ko04979,map04142,map04979	-	-	-	ko00000,ko00001,ko02000	2.A.6.6	-	-	DDE_Tnp_4
ANN00439	13735.ENSPSIP00000009112	4.53e-15	87.8	KOG4430@1|root,KOG4430@2759|Eukaryota,39EGB@33154|Opisthokonta,3BEQ4@33208|Metazoa,3CWW9@33213|Bilateria,48AXH@7711|Chordata,48UTU@7742|Vertebrata,4CBQA@8459|Testudines	33208|Metazoa	O	RING-type zinc-finger	TOPORS	GO:0000003,GO:0000151,GO:0000209,GO:0000226,GO:0000280,GO:0000922,GO:0000930,GO:0001654,GO:0001754,GO:0003407,GO:0003674,GO:0003676,GO:0003677,GO:0003823,GO:0003824,GO:0004842,GO:0005488,GO:0005515,GO:0005521,GO:0005575,GO:0005622,GO:0005623,GO:0005634,GO:0005652,GO:0005654,GO:0005694,GO:0005700,GO:0005737,GO:0005814,GO:0005815,GO:0005819,GO:0005856,GO:0005929,GO:0006139,GO:0006323,GO:0006351,GO:…	2.3.2.27	ko:K10631	-	-	-	-	ko00000,ko01000,ko03036,ko04121	-	-	-	zf-C3HC4,zf-C3HC4_2
ANN00440	162425.CADANIAP00003243	0.000134	50.4	COG2801@1|root,KOG0017@2759|Eukaryota,38F42@33154|Opisthokonta,3NVKU@4751|Fungi,3QP1S@4890|Ascomycota,20FSN@147545|Eurotiomycetes,3SAM8@5042|Eurotiales	4751|Fungi	L	Encoded by	-	GO:0003674,GO:0003824,GO:0003964,GO:0005575,GO:0005622,GO:0005623,GO:0005634,GO:0006139,GO:0006259,GO:0006278,GO:0006725,GO:0006807,GO:0008150,GO:0008152,GO:0009058,GO:0009059,GO:0009987,GO:0016740,GO:0016772,GO:0016779,GO:0018130,GO:0019438,GO:0034061,GO:0034641,GO:0034645,GO:0034654,GO:0043170,GO:0043226,GO:0043227,GO:0043229,GO:0043231,GO:0044237,GO:0044238,GO:0044249,GO:0044260,GO:0044271,GO:…	-	-	-	-	-	-	-	-	-	-	Chromo,Peptidase_A2E,RVT_1,rve
ANN00444	121225.PHUM559570-PA	6.11e-184	573	KOG1075@1|root,KOG1075@2759|Eukaryota,39X6K@33154|Opisthokonta,3BK4A@33208|Metazoa,3CYZ9@33213|Bilateria,41X3S@6656|Arthropoda,3SHIN@50557|Insecta,3EDM0@33342|Paraneoptera	33208|Metazoa	S	reverse transcriptase	-	-	-	-	-	-	-	-	-	-	-	-	RVT_1
ANN00445	7668.SPU_024558-tr	1.56e-213	659	COG0507@1|root,KOG0987@2759|Eukaryota,38G2J@33154|Opisthokonta,3BIV7@33208|Metazoa,3D0M2@33213|Bilateria	33208|Metazoa	L	DNA helicase activity	-	-	-	-	-	-	-	-	-	-	-	-	Helitron_like_N,PIF1
ANN00448	103372.F4X051	2.23e-08	60.8	2ENKN@1|root,2SS0C@2759|Eukaryota,3AP9B@33154|Opisthokonta,3C1I1@33208|Metazoa,3DK1I@33213|Bilateria,423FZ@6656|Arthropoda,3SSJ5@50557|Insecta,46KUE@7399|Hymenoptera	103372.F4X051|-	-	-	-	-	-	-	-	-	-	-	-	-	-	-	-
ANN00450	7029.ACYPI25125-PA	1.43e-23	104	2D4HY@1|root,2SV82@2759|Eukaryota,3ATP4@33154|Opisthokonta,3C40G@33208|Metazoa,3DJMG@33213|Bilateria,423M9@6656|Arthropoda,3SSF1@50557|Insecta	33208|Metazoa	-	-	-	-	-	-	-	-	-	-	-	-	-	-	-
ANN00451	7425.NV10399-PA	1.07e-14	84.3	COG0417@1|root,KOG0968@2759|Eukaryota,3A01E@33154|Opisthokonta,3B9KR@33208|Metazoa,3CSUJ@33213|Bilateria,41WGC@6656|Arthropoda,3SGJS@50557|Insecta,46GCS@7399|Hymenoptera	33208|Metazoa	L	C4-type zinc-finger of DNA polymerase delta	REV3L	GO:0000724,GO:0000725,GO:0000731,GO:0003674,GO:0003824,GO:0003887,GO:0005575,GO:0005622,GO:0005623,GO:0005634,GO:0005654,GO:0005730,GO:0006139,GO:0006259,GO:0006260,GO:0006261,GO:0006281,GO:0006301,GO:0006302,GO:0006310,GO:0006725,GO:0006807,GO:0006950,GO:0006974,GO:0008150,GO:0008152,GO:0009058,GO:0009059,GO:0009987,GO:0016035,GO:0016740,GO:0016772,GO:0016779,GO:0018130,GO:0019438,GO:0019985,GO:…	2.7.7.7	ko:K02350	ko01100,ko01524,ko03460,map01100,map01524,map03460	M00293	-	-	ko00000,ko00001,ko00002,ko01000,ko03400	-	-	-	DNA_pol_B,DNA_pol_B_exo1,DUF4683,zf-C4pol
ANN00454	136037.KDR09688	1.38e-188	549	COG0405@1|root,KOG2410@2759|Eukaryota,3A1I6@33154|Opisthokonta,3BQBY@33208|Metazoa,3D7SH@33213|Bilateria,41ZD1@6656|Arthropoda,3SMJ3@50557|Insecta	33208|Metazoa	E	Gamma-glutamyltranspeptidase	-	-	2.3.2.2,3.4.19.13	ko:K00681	ko00430,ko00460,ko00480,ko01100,map00430,map00460,map00480,map01100	-	R00494,R01262,R01687,R03867,R03916,R03970,R03971,R04935	RC00064,RC00090,RC00096	ko00000,ko00001,ko01000,ko01002	-	-	-	G_glu_transpept
ANN00456	69319.XP_008546333.1	1.73e-116	338	KOG3105@1|root,KOG3105@2759|Eukaryota,38HJW@33154|Opisthokonta,3BCG5@33208|Metazoa,3CXR0@33213|Bilateria,4234N@6656|Arthropoda,3SRX0@50557|Insecta	33208|Metazoa	BD	Putative DNA-binding domain in centromere protein B, mouse jerky and transposases.	-	-	-	-	-	-	-	-	-	-	-	-	CENP-B_N,DDE_1,HTH_Tnp_Tc5
ANN00457	5297.GMQ_19178T0	4.91e-26	124	KOG1075@1|root,KOG1075@2759|Eukaryota	2759|Eukaryota	E	Ribonuclease H protein	-	-	-	-	-	-	-	-	-	-	-	-	DUF4283,Exo_endo_phos_2,RVT_1
ANN00459	136037.KDR13951	1.55e-72	248	KOG2398@1|root,KOG2398@2759|Eukaryota,39G7W@33154|Opisthokonta,3BCH5@33208|Metazoa,3CVEE@33213|Bilateria,41VDR@6656|Arthropoda,3SHD9@50557|Insecta	33208|Metazoa	D	FCH domain only protein	-	GO:0003674,GO:0005488,GO:0005543,GO:0005575,GO:0005622,GO:0005623,GO:0005737,GO:0005886,GO:0005905,GO:0006810,GO:0006897,GO:0006898,GO:0008150,GO:0008289,GO:0012505,GO:0016020,GO:0016192,GO:0035612,GO:0043167,GO:0043168,GO:0044424,GO:0044425,GO:0044464,GO:0044877,GO:0051179,GO:0051234,GO:0071944,GO:0072583,GO:0098657	-	ko:K20042	-	-	-	-	ko00000,ko04131	-	-	-	FCH,muHD
ANN00460	185453.XP_006874323.1	2.55e-49	179	COG1960@1|root,KOG0138@2759|Eukaryota,38DVA@33154|Opisthokonta,3BDX3@33208|Metazoa,3CZY8@33213|Bilateria,4885G@7711|Chordata,495H4@7742|Vertebrata,3JB8Z@40674|Mammalia,3544A@311790|Afrotheria	33208|Metazoa	E	glutaryl-CoA dehydrogenase	GCDH	GO:0000062,GO:0000166,GO:0003674,GO:0003824,GO:0003995,GO:0004361,GO:0005488,GO:0005575,GO:0005622,GO:0005623,GO:0005737,GO:0005739,GO:0005759,GO:0006082,GO:0006139,GO:0006163,GO:0006164,GO:0006520,GO:0006553,GO:0006554,GO:0006568,GO:0006575,GO:0006576,GO:0006586,GO:0006629,GO:0006631,GO:0006635,GO:0006637,GO:0006725,GO:0006732,GO:0006753,GO:0006790,GO:0006793,GO:0006796,GO:0006807,GO:0008150,GO:…	1.3.8.6	ko:K00252	ko00071,ko00310,ko00362,ko00380,ko01100,ko01120,ko01130,map00071,map00310,map00362,map00380,map01100,map01120,map01130	M00032	R02487,R02488,R10074	RC00052,RC00156	ko00000,ko00001,ko00002,ko01000	-	-	-	Acyl-CoA_dh_1,Acyl-CoA_dh_M,Acyl-CoA_dh_N
ANN00461	6087.XP_004207701.1	2.57e-06	53.1	KOG3575@1|root,KOG3575@2759|Eukaryota,39ZVP@33154|Opisthokonta,3BPU5@33208|Metazoa	33208|Metazoa	K	Transposase (partial DDE domain)	-	-	2.1.1.43	ko:K11433	ko00310,map00310	-	R03875,R03938,R04866,R04867	RC00003,RC00060,RC00181,RC00496	ko00000,ko00001,ko01000,ko03036	-	-	-	Transposase_1
ANN00464	13249.RPRC012646-PA	2.56e-68	238	KOG1075@1|root,KOG1075@2759|Eukaryota,39XVS@33154|Opisthokonta,3BXBC@33208|Metazoa,3DBAC@33213|Bilateria,421D4@6656|Arthropoda,3SR4B@50557|Insecta,3ED43@33342|Paraneoptera	33208|Metazoa	L	Reverse transcriptase (RNA-dependent DNA polymerase)	-	-	-	-	-	-	-	-	-	-	-	-	Exo_endo_phos_2,RVT_1
ANN00465	7029.ACYPI46051-PA	2e-42	166	KOG1075@1|root,KOG1075@2759|Eukaryota,39XVS@33154|Opisthokonta,3BXBC@33208|Metazoa,3DBAC@33213|Bilateria,421D4@6656|Arthropoda,3SR4B@50557|Insecta,3ED43@33342|Paraneoptera	33208|Metazoa	L	Reverse transcriptase (RNA-dependent DNA polymerase)	-	-	-	-	-	-	-	-	-	-	-	-	Exo_endo_phos_2,RVT_1
ANN00466	136037.KDR15509	3.77e-73	234	COG0484@1|root,KOG0716@2759|Eukaryota,38GDY@33154|Opisthokonta,3BHBK@33208|Metazoa,3CTGR@33213|Bilateria,41W99@6656|Arthropoda,3SIS4@50557|Insecta	33208|Metazoa	O	DnaJ molecular chaperone homology domain	DNAJC5B	GO:0000323,GO:0001505,GO:0001775,GO:0002252,GO:0002263,GO:0002274,GO:0002275,GO:0002283,GO:0002366,GO:0002376,GO:0002443,GO:0002444,GO:0002446,GO:0003674,GO:0005488,GO:0005515,GO:0005575,GO:0005622,GO:0005623,GO:0005737,GO:0005764,GO:0005765,GO:0005766,GO:0005773,GO:0005774,GO:0005886,GO:0006457,GO:0006810,GO:0006836,GO:0006887,GO:0006955,GO:0007154,GO:0007267,GO:0007268,GO:0007269,GO:0007275,GO:…	-	ko:K09525	ko04141,map04141	-	-	-	ko00000,ko00001,ko03110,ko04516	-	-	-	DnaJ
ANN00468	136037.KDR18138	2.86e-202	615	COG5059@1|root,2QUYG@2759|Eukaryota,39W38@33154|Opisthokonta,3BJ8X@33208|Metazoa,3D3C2@33213|Bilateria,41YEQ@6656|Arthropoda,3SJD7@50557|Insecta	33208|Metazoa	Z	Belongs to the TRAFAC class myosin-kinesin ATPase superfamily. Kinesin family	kinesin-B	GO:0000003,GO:0001664,GO:0002009,GO:0002064,GO:0002065,GO:0002066,GO:0002165,GO:0003006,GO:0003674,GO:0003774,GO:0003777,GO:0003824,GO:0005102,GO:0005119,GO:0005488,GO:0005515,GO:0005575,GO:0005622,GO:0005623,GO:0005737,GO:0005856,GO:0005871,GO:0005875,GO:0005886,GO:0006355,GO:0006810,GO:0006928,GO:0006996,GO:0007017,GO:0007018,GO:0007154,GO:0007165,GO:0007166,GO:0007224,GO:0007227,GO:0007228,GO:…	-	ko:K06227	ko04341,map04341	-	-	-	ko00000,ko00001	-	-	-	Kinesin
ANN00470	136037.KDR07796	4.56e-129	384	COG5202@1|root,KOG2705@2759|Eukaryota,39RB5@33154|Opisthokonta,3B9ZH@33208|Metazoa,3CUNA@33213|Bilateria,41WQP@6656|Arthropoda,3SKV1@50557|Insecta	33208|Metazoa	S	Belongs to the membrane-bound acyltransferase family	LPCAT3	GO:0000003,GO:0002119,GO:0002164,GO:0003006,GO:0003674,GO:0003824,GO:0003841,GO:0005575,GO:0005622,GO:0005623,GO:0005737,GO:0005783,GO:0005789,GO:0006575,GO:0006629,GO:0006644,GO:0006646,GO:0006650,GO:0006656,GO:0006658,GO:0006659,GO:0006793,GO:0006796,GO:0006807,GO:0006928,GO:0007009,GO:0007275,GO:0007276,GO:0007281,GO:0007283,GO:0007286,GO:0007291,GO:0007349,GO:0008150,GO:0008152,GO:0008354,GO:…	2.3.1.23	ko:K13515	ko00564,ko04216,map00564,map04216	-	R01318,R04480,R09035	RC00004,RC00037	ko00000,ko00001,ko01000,ko01004	-	-	-	MBOAT
ANN00471	28377.ENSACAP00000021908	3.99e-50	188	2CN36@1|root,2QTNN@2759|Eukaryota,38FJC@33154|Opisthokonta,3BM27@33208|Metazoa,3D0HQ@33213|Bilateria,48H4M@7711|Chordata	33208|Metazoa	-	-	-	-	-	-	-	-	-	-	-	-	-	-	RVT_1
ANN00472	482537.XP_008582036.1	0.000761	48.9	COG4886@1|root,KOG4237@2759|Eukaryota,3A4SV@33154|Opisthokonta,3BS34@33208|Metazoa,3D6HN@33213|Bilateria,48E95@7711|Chordata,49BA6@7742|Vertebrata,3JGSB@40674|Mammalia,35Q0F@314146|Euarchontoglires	33208|Metazoa	T	Leucine rich repeat N-terminal domain	-	-	-	-	-	-	-	-	-	-	-	-	LRRNT,LRR_8
ANN00473	12957.ACEP25815-PA	1.15e-84	254	KOG4154@1|root,KOG4154@2759|Eukaryota,38DMX@33154|Opisthokonta,3BKPP@33208|Metazoa,3CWT2@33213|Bilateria,41YX9@6656|Arthropoda,3SM6Y@50557|Insecta,46I4M@7399|Hymenoptera	33208|Metazoa	S	Degradation arginine-rich protein for mis-folding	MANF	GO:0001963,GO:0001976,GO:0001980,GO:0002014,GO:0002576,GO:0003008,GO:0003013,GO:0003018,GO:0003073,GO:0003084,GO:0003674,GO:0005488,GO:0005575,GO:0005576,GO:0005615,GO:0005622,GO:0005623,GO:0005737,GO:0005783,GO:0005788,GO:0005829,GO:0006584,GO:0006725,GO:0006807,GO:0006810,GO:0006887,GO:0007154,GO:0007267,GO:0007268,GO:0007275,GO:0007399,GO:0008015,GO:0008150,GO:0008152,GO:0008217,GO:0008289,GO:…	-	ko:K13190	-	-	-	-	ko00000,ko03041	-	-	-	Armet
ANN00474	7029.ACYPI23062-PA	7.07e-07	57.8	KOG1075@1|root,KOG1075@2759|Eukaryota,39X0S@33154|Opisthokonta,3BF48@33208|Metazoa,3D5JC@33213|Bilateria,41X08@6656|Arthropoda,3SJDR@50557|Insecta	33208|Metazoa	G	Reverse transcriptase (RNA-dependent DNA polymerase)	-	-	2.4.1.17	ko:K00699,ko:K06515	ko00040,ko00053,ko00140,ko00830,ko00860,ko00980,ko00982,ko00983,ko01100,ko01110,ko05204,ko05231,map00040,map00053,map00140,map00830,map00860,map00980,map00982,map00983,map01100,map01110,map05204,map05231	M00014,M00129	R01383,R02358,R02389,R02478,R02502,R02902,R03091,R04352,R04353,R04354,R04683,R07106,R08259,R08261,R08262,R08263,R08615,R09426,R09427,R09428	RC00005,RC00033,RC00049,RC00059,RC00078,RC00171,RC00397,RC00523,RC00529,RC00708,RC02748	ko00000,ko00001,ko00002,ko01000,ko01003,ko02000,ko04090	2.A.92.1.1	GT1	-	Exo_endo_phos_2,PRE_C2HC,RVT_1
ANN00475	7029.ACYPI23687-PA	6.42e-19	94	28ZQM@1|root,2R6J9@2759|Eukaryota,39SUH@33154|Opisthokonta,3BF4U@33208|Metazoa,3D3MP@33213|Bilateria,41U64@6656|Arthropoda,3SKJU@50557|Insecta	33208|Metazoa	S	Domain of unknown function (DUF4371)	-	-	-	-	-	-	-	-	-	-	-	-	DUF4371,Dimer_Tnp_hAT
ANN00476	121225.PHUM032340-PA	4.65e-107	311	KOG1876@1|root,KOG1876@2759|Eukaryota,38GVI@33154|Opisthokonta,3BF7X@33208|Metazoa,3CYQW@33213|Bilateria,41Y9W@6656|Arthropoda,3SI5F@50557|Insecta,3E9XA@33342|Paraneoptera	33208|Metazoa	Z	ARP2/3 complex 20 kDa subunit (ARPC4)	ARPC4	GO:0000902,GO:0001667,GO:0002009,GO:0002252,GO:0002253,GO:0002376,GO:0002429,GO:0002431,GO:0002433,GO:0002682,GO:0002684,GO:0002757,GO:0002764,GO:0002768,GO:0003674,GO:0003779,GO:0005198,GO:0005200,GO:0005488,GO:0005515,GO:0005575,GO:0005622,GO:0005623,GO:0005737,GO:0005829,GO:0005856,GO:0005885,GO:0006810,GO:0006897,GO:0006909,GO:0006928,GO:0006950,GO:0006996,GO:0007010,GO:0007015,GO:0007154,GO:…	1.4.3.5	ko:K00275,ko:K05755	ko00750,ko01100,ko01120,ko04144,ko04666,ko04810,ko05100,ko05130,ko05131,ko05132,map00750,map01100,map01120,map04144,map04666,map04810,map05100,map05130,map05131,map05132	M00124	R00277,R00278,R01710,R01711	RC00048,RC00116	ko00000,ko00001,ko00002,ko01000,ko04131,ko04812	-	-	-	ARPC4
ANN00478	121225.PHUM301400-PA	3.37e-91	295	KOG3663@1|root,KOG3663@2759|Eukaryota,38DKM@33154|Opisthokonta,3BBWM@33208|Metazoa,3CRBG@33213|Bilateria,41UNI@6656|Arthropoda,3SI8I@50557|Insecta,3E7KE@33342|Paraneoptera	33208|Metazoa	K	Recognizes and binds the palindromic sequence 5'- TTGGCNNNNNGCCAA-3' present in viral and cellular promoters and in the origin of replication of adenovirus type 2. These proteins are individually capable of activating transcription and replication	NFIB	GO:0000122,GO:0000902,GO:0000904,GO:0000976,GO:0000977,GO:0000978,GO:0000981,GO:0000982,GO:0000987,GO:0001012,GO:0001067,GO:0001077,GO:0001228,GO:0001501,GO:0001650,GO:0001655,GO:0002062,GO:0003674,GO:0003676,GO:0003677,GO:0003682,GO:0003690,GO:0003700,GO:0003712,GO:0003714,GO:0005488,GO:0005515,GO:0005575,GO:0005622,GO:0005623,GO:0005634,GO:0005654,GO:0005730,GO:0006139,GO:0006351,GO:0006355,GO:…	-	ko:K09168,ko:K09169,ko:K09170,ko:K09171,ko:K09172	-	-	-	-	ko00000,ko03000	-	-	-	CTF_NFI,MH1,NfI_DNAbd_pre-N
ANN00479	7029.ACYPI34476-PA	3.01e-14	78.6	2CXRQ@1|root,2RZ9T@2759|Eukaryota,3A4J4@33154|Opisthokonta,3CNNI@33208|Metazoa,3E4U0@33213|Bilateria,42AH6@6656|Arthropoda,3T0VP@50557|Insecta,3EECT@33342|Paraneoptera	33154|Opisthokonta	S	DDE superfamily endonuclease	-	-	-	-	-	-	-	-	-	-	-	-	DDE_3
ANN00480	7029.ACYPI34476-PA	2.14e-21	101	2CXRQ@1|root,2RZ9T@2759|Eukaryota,3A4J4@33154|Opisthokonta,3CNNI@33208|Metazoa,3E4U0@33213|Bilateria,42AH6@6656|Arthropoda,3T0VP@50557|Insecta,3EECT@33342|Paraneoptera	33154|Opisthokonta	S	DDE superfamily endonuclease	-	-	-	-	-	-	-	-	-	-	-	-	DDE_3
ANN00482	13249.RPRC009706-PA	3.81e-35	132	KOG0490@1|root,KOG0490@2759|Eukaryota,3A5VE@33154|Opisthokonta,3BSUU@33208|Metazoa,3D9IE@33213|Bilateria,420UH@6656|Arthropoda,3SP1Z@50557|Insecta,3EDB5@33342|Paraneoptera	33208|Metazoa	K	Homeodomain	-	GO:0000976,GO:0000977,GO:0000981,GO:0000982,GO:0001012,GO:0001067,GO:0001077,GO:0001228,GO:0001654,GO:0001745,GO:0001751,GO:0001754,GO:0003674,GO:0003676,GO:0003677,GO:0003690,GO:0003700,GO:0005488,GO:0005515,GO:0005575,GO:0005622,GO:0005623,GO:0005634,GO:0006139,GO:0006351,GO:0006355,GO:0006357,GO:0006366,GO:0006725,GO:0006807,GO:0006996,GO:0007275,GO:0007399,GO:0007423,GO:0007468,GO:0008150,GO:…	-	ko:K09452	-	-	-	-	ko00000,ko03000	-	-	-	Homeobox,OAR
ANN00483	132113.XP_003485955.1	1.19e-53	195	KOG3533@1|root,KOG3533@2759|Eukaryota,38BAI@33154|Opisthokonta,3BB2U@33208|Metazoa,3CTXJ@33213|Bilateria,41X95@6656|Arthropoda,3SJFG@50557|Insecta,46G1M@7399|Hymenoptera	33208|Metazoa	T	RyR and IP3R Homology associated	ITPR1	GO:0000280,GO:0001666,GO:0001775,GO:0002165,GO:0002791,GO:0003008,GO:0003674,GO:0005215,GO:0005216,GO:0005217,GO:0005220,GO:0005246,GO:0005261,GO:0005262,GO:0005488,GO:0005509,GO:0005515,GO:0005543,GO:0005575,GO:0005622,GO:0005623,GO:0005634,GO:0005635,GO:0005637,GO:0005730,GO:0005737,GO:0005783,GO:0005789,GO:0005790,GO:0005791,GO:0005886,GO:0005955,GO:0006810,GO:0006811,GO:0006812,GO:0006816,GO:…	-	ko:K04958	ko04020,ko04022,ko04070,ko04114,ko04140,ko04210,ko04218,ko04270,ko04371,ko04540,ko04611,ko04621,ko04713,ko04720,ko04723,ko04724,ko04725,ko04726,ko04728,ko04730,ko04745,ko04750,ko04912,ko04915,ko04918,ko04921,ko04922,ko04924,ko04925,ko04927,ko04934,ko04970,ko04971,ko04972,ko05010,ko05016,ko05167,ko05205,map04020,map04022,map04070,map04114,map04140,map04210,map04218,map04270,map04371,map04540,map04…	-	-	-	ko00000,ko00001,ko01009,ko04040	1.A.3.2	-	-	Ins145_P3_rec,Ion_trans,MIR,RIH_assoc,RYDR_ITPR
ANN00484	13249.RPRC000429-PA	1.54e-28	121	2CYAZ@1|root,2S3AH@2759|Eukaryota,3A5HQ@33154|Opisthokonta,3BRCH@33208|Metazoa,3D8UN@33213|Bilateria,429YH@6656|Arthropoda,3SZDN@50557|Insecta,3EEBY@33342|Paraneoptera	33208|Metazoa	-	-	-	-	-	-	-	-	-	-	-	-	-	-	-
ANN00485	103372.F4WB91	0	1517	KOG3533@1|root,KOG3533@2759|Eukaryota,38BAI@33154|Opisthokonta,3BB2U@33208|Metazoa,3CTXJ@33213|Bilateria,41X95@6656|Arthropoda,3SJFG@50557|Insecta,46G1M@7399|Hymenoptera	33208|Metazoa	T	RyR and IP3R Homology associated	ITPR1	GO:0000280,GO:0001666,GO:0001775,GO:0002165,GO:0002791,GO:0003008,GO:0003674,GO:0005215,GO:0005216,GO:0005217,GO:0005220,GO:0005246,GO:0005261,GO:0005262,GO:0005488,GO:0005509,GO:0005515,GO:0005543,GO:0005575,GO:0005622,GO:0005623,GO:0005634,GO:0005635,GO:0005637,GO:0005730,GO:0005737,GO:0005783,GO:0005789,GO:0005790,GO:0005791,GO:0005886,GO:0005955,GO:0006810,GO:0006811,GO:0006812,GO:0006816,GO:…	-	ko:K04958	ko04020,ko04022,ko04070,ko04114,ko04140,ko04210,ko04218,ko04270,ko04371,ko04540,ko04611,ko04621,ko04713,ko04720,ko04723,ko04724,ko04725,ko04726,ko04728,ko04730,ko04745,ko04750,ko04912,ko04915,ko04918,ko04921,ko04922,ko04924,ko04925,ko04927,ko04934,ko04970,ko04971,ko04972,ko05010,ko05016,ko05167,ko05205,map04020,map04022,map04070,map04114,map04140,map04210,map04218,map04270,map04371,map04540,map04…	-	-	-	ko00000,ko00001,ko01009,ko04040	1.A.3.2	-	-	Ins145_P3_rec,Ion_trans,MIR,RIH_assoc,RYDR_ITPR
ANN00486	136037.KDR22706	3.05e-12	72	KOG3900@1|root,KOG3900@2759|Eukaryota,39RUX@33154|Opisthokonta,3BCF3@33208|Metazoa,3CVBF@33213|Bilateria,41V3Q@6656|Arthropoda,3SJKU@50557|Insecta	33208|Metazoa	T	Growth factor activity	INHBB	GO:0000003,GO:0000902,GO:0000904,GO:0001541,GO:0001654,GO:0001817,GO:0001818,GO:0001932,GO:0001934,GO:0002791,GO:0002792,GO:0003006,GO:0003140,GO:0003674,GO:0005102,GO:0005125,GO:0005126,GO:0005160,GO:0005179,GO:0005488,GO:0005515,GO:0005575,GO:0005576,GO:0005615,GO:0005622,GO:0005623,GO:0005737,GO:0006355,GO:0006357,GO:0006950,GO:0006952,GO:0007154,GO:0007165,GO:0007166,GO:0007167,GO:0007178,GO:…	-	ko:K04667	ko04350,ko04550,map04350,map04550	M00681	-	-	ko00000,ko00001,ko00002,ko03110,ko04052	-	-	-	TGF_beta,TGFb_propeptide
ANN00487	136037.KDR07663	0	1472	COG0474@1|root,KOG0204@2759|Eukaryota,38BS0@33154|Opisthokonta,3B93Y@33208|Metazoa,3CUIU@33213|Bilateria,41WQG@6656|Arthropoda,3SK29@50557|Insecta	33208|Metazoa	P	This magnesium-dependent enzyme catalyzes the hydrolysis of ATP coupled with the transport of calcium	PMCA	GO:0002119,GO:0002164,GO:0003674,GO:0003824,GO:0005215,GO:0005388,GO:0005575,GO:0005622,GO:0005623,GO:0005886,GO:0005887,GO:0006810,GO:0006811,GO:0006812,GO:0006816,GO:0006873,GO:0006874,GO:0006875,GO:0006897,GO:0007275,GO:0008150,GO:0008324,GO:0009790,GO:0009791,GO:0009792,GO:0009987,GO:0015075,GO:0015085,GO:0015318,GO:0015399,GO:0015405,GO:0015662,GO:0016020,GO:0016021,GO:0016192,GO:0016462,GO:…	3.6.3.8	ko:K01537,ko:K05850	ko04020,ko04022,ko04024,ko04261,ko04925,ko04970,ko04972,map04020,map04022,map04024,map04261,map04925,map04970,map04972	-	-	-	ko00000,ko00001,ko01000	3.A.3.2	-	-	ATP_Ca_trans_C,Cation_ATPase,Cation_ATPase_C,Cation_ATPase_N,E1-E2_ATPase,Hydrolase,Hydrolase_3
ANN00488	112098.XP_008620665.1	4.71e-05	54.3	COG0666@1|root,KOG4177@2759|Eukaryota	2759|Eukaryota	I	spectrin binding	ANKRD65	-	-	-	-	-	-	-	-	-	-	-	Ank,Ank_2,Ank_3,Ank_4
ANN00489	7425.NV16047-PA	2.74e-26	124	KOG1587@1|root,KOG1587@2759|Eukaryota,38H2W@33154|Opisthokonta,3BGC3@33208|Metazoa,3CWI7@33213|Bilateria,41U46@6656|Arthropoda,3SJIZ@50557|Insecta,46GWS@7399|Hymenoptera	33208|Metazoa	Z	Testis development protein nyd-sp29	WDR63	GO:0003674,GO:0005488,GO:0005515,GO:0005575,GO:0005622,GO:0005623,GO:0005856,GO:0005875,GO:0006928,GO:0007017,GO:0007018,GO:0008150,GO:0009987,GO:0015630,GO:0030286,GO:0032991,GO:0043226,GO:0043228,GO:0043229,GO:0043232,GO:0044422,GO:0044424,GO:0044430,GO:0044446,GO:0044464,GO:0045503,GO:0045504,GO:1902494	-	ko:K17770	-	-	-	-	ko00000,ko02000,ko03029	3.A.8.1	-	-	-
ANN00490	103372.F4X2K7	3.31e-187	534	COG2319@1|root,KOG0305@2759|Eukaryota,38D8U@33154|Opisthokonta,3BHJ1@33208|Metazoa,3D02A@33213|Bilateria,41TFP@6656|Arthropoda,3SI4Z@50557|Insecta,46F0Z@7399|Hymenoptera	33208|Metazoa	DO	Anaphase-promoting complex subunit 4 WD40 domain	FZR1	GO:0000075,GO:0000077,GO:0000151,GO:0000152,GO:0000209,GO:0001654,GO:0001745,GO:0002009,GO:0002088,GO:0002165,GO:0003674,GO:0003824,GO:0004842,GO:0005575,GO:0005622,GO:0005623,GO:0005634,GO:0005635,GO:0005654,GO:0005680,GO:0005737,GO:0005813,GO:0005814,GO:0005815,GO:0005819,GO:0005829,GO:0005856,GO:0006464,GO:0006508,GO:0006511,GO:0006807,GO:0006928,GO:0006950,GO:0006974,GO:0007049,GO:0007088,GO:…	-	ko:K03364	ko04110,ko04111,ko04120,ko04914,map04110,map04111,map04120,map04914	M00389	-	-	ko00000,ko00001,ko00002,ko04121	-	-	-	ANAPC4_WD40,WD40
ANN00491	121225.PHUM552580-PA	1.54e-27	122	KOG1075@1|root,KOG1075@2759|Eukaryota,39X6K@33154|Opisthokonta,3BK4A@33208|Metazoa,3CYZ9@33213|Bilateria,41X3S@6656|Arthropoda,3SHIN@50557|Insecta,3EDM0@33342|Paraneoptera	33208|Metazoa	S	reverse transcriptase	-	-	-	-	-	-	-	-	-	-	-	-	RVT_1
ANN00492	136037.KDR20353	0	972	COG1132@1|root,KOG0054@2759|Eukaryota,38CH6@33154|Opisthokonta,3BDC6@33208|Metazoa,3CXM9@33213|Bilateria,41UC4@6656|Arthropoda,3SJM5@50557|Insecta	33208|Metazoa	Q	ABC transporter transmembrane region	ABCC4	GO:0002576,GO:0003674,GO:0003824,GO:0005215,GO:0005575,GO:0005622,GO:0005623,GO:0005737,GO:0005886,GO:0005887,GO:0006810,GO:0006811,GO:0006820,GO:0006869,GO:0006887,GO:0006996,GO:0008150,GO:0008152,GO:0008509,GO:0009987,GO:0010876,GO:0012505,GO:0012506,GO:0015075,GO:0015103,GO:0015318,GO:0015399,GO:0015405,GO:0015662,GO:0015698,GO:0015711,GO:0015718,GO:0015732,GO:0015849,GO:0015908,GO:0016020,GO:…	-	ko:K05673	ko01523,ko02010,ko04024,ko04976,map01523,map02010,map04024,map04976	-	-	-	ko00000,ko00001,ko02000	3.A.1.208.7	-	-	ABC_membrane,ABC_tran
ANN00494	7918.ENSLOCP00000019267	2.64e-17	88.2	COG0666@1|root,KOG0504@2759|Eukaryota,38FSA@33154|Opisthokonta,3BB34@33208|Metazoa,3D3K3@33213|Bilateria,4892K@7711|Chordata,497RS@7742|Vertebrata,49YTT@7898|Actinopterygii	33208|Metazoa	S	ankyrin repeat	ANKRD16	-	-	-	-	-	-	-	-	-	-	-	Ank,Ank_2,Ank_3,Ank_4
ANN00495	136037.KDR11735	1.21e-50	187	KOG1217@1|root,KOG1217@2759|Eukaryota,38BUP@33154|Opisthokonta,3BA2W@33208|Metazoa,3CUNH@33213|Bilateria,41VP3@6656|Arthropoda,3SGWN@50557|Insecta	33208|Metazoa	T	Calcium ion binding	-	GO:0000902,GO:0000904,GO:0007154,GO:0007275,GO:0007399,GO:0007409,GO:0007412,GO:0008037,GO:0008038,GO:0008039,GO:0008150,GO:0009653,GO:0009987,GO:0016043,GO:0022008,GO:0030030,GO:0030154,GO:0030182,GO:0031175,GO:0032501,GO:0032502,GO:0032989,GO:0032990,GO:0048468,GO:0048666,GO:0048667,GO:0048699,GO:0048731,GO:0048812,GO:0048856,GO:0048858,GO:0048869,GO:0061564,GO:0071840,GO:0120036,GO:0120039	-	ko:K17307	-	-	-	-	ko00000,ko04147	-	-	-	EGF_CA,FXa_inhibition,HYR,Sushi,cEGF,hEGF
ANN00496	7227.FBpp0112298	0.00013	55.8	KOG1215@1|root,KOG1215@2759|Eukaryota,38B6M@33154|Opisthokonta,3B9HR@33208|Metazoa,3CR8C@33213|Bilateria,41VDA@6656|Arthropoda,3SFWB@50557|Insecta,451G5@7147|Diptera,45NHR@7214|Drosophilidae	33208|Metazoa	T	Calcium ion binding	-	GO:0003674,GO:0005488,GO:0005575,GO:0005623,GO:0005886,GO:0006810,GO:0006897,GO:0006898,GO:0008150,GO:0016020,GO:0016192,GO:0032368,GO:0032370,GO:0032879,GO:0038024,GO:0044464,GO:0044877,GO:0048518,GO:0050789,GO:0051049,GO:0051050,GO:0051179,GO:0051234,GO:0065007,GO:0071813,GO:0071814,GO:0071944,GO:0098657,GO:1905952,GO:1905954	-	ko:K20053	-	-	-	-	ko00000,ko04131	-	-	-	EGF_CA,FXa_inhibition,Ldl_recept_a,Ldl_recept_b,cEGF
[truncated: 20,688 more rows]
